# Supplementary material for: Genomic regions of durum wheat involved in water productivity
Source: J Exp Bot. 2023 Sep 13;75(1):316–33. doi: 10.1093/jxb/erad357 (PMC10735558; doi:10.1093/jxb/erad357)
Supplement: erad357_suppl_Supplementary_Tables_S1-S8 [file erad357_suppl_supplementary_tables_s1-s8.xlsx]

## Sheet: Table S1
Table S1. Full genotypic and phenotypic datasets for the three germplasm panels used.
Discovery panel
35K SNPId	Affx ID	Sequence	SNPType	PhysicalSurveySequenceContig	820K Affycode	BAcode	IselectID	BS code Cerealsdb derived	BS code BLAST derived	KASP Validation	Major allele (1)	Minor allele (2)	Heterozygous (0)	% identity to durum	alignment length	mismatches	gap opens	query start	query end	evalue	bit score	KaspMapLocationAxC	Kasp_cMAxC	KaspMapLocationSxR	Kasp_cMSxR	KaspMapLocationSxO	Kasp_cMSxO	linkage group	cM	linkage group	cM	linkage group	cM	SxO chromosome	SxR chromosome	AxC chromosome	PhysicalNulliTetra	PhysicalIWGSC Blast	SxO chromosome	SxR chromosome	AxC chromosome	PhysicalNulliTetra	PhysicalIWGSC Blast	Hom	ConversionType	CR	Minor Allele Frequency	H.W. p-Value	FLD
AX-94524164	Affx-92847761	TTCTGTGGAAGTTCCTATGGCAGAATAACACACGT[A/G]TAGAGATGATGCCTCAAGAAGGGCATGTCCAGTCG	R	_6010427_18003_885934_5874694-,...,3805890-	AX-94524164	BA00789194					GG	AA		97.18	71	2	0	1	71	1,00E-25	121											4A3	368.617	4				4.1	4A				4AS	1	PolyHighResolution	100	0.3	0
AX-94507644	Affx-92776744	ATATGCCCTTAACCGTCTTGAACTTGTTGTCTTCA[C/T]TCGAACAAATGTGTATGATTAGACTTGGGTCCTCT	Y	_5930435_10112_696715_410753+,...,3607453+	AX-94507644	BA00698297					CC	TT		100	71	0	0	1	71	6,00E-29	132											4A3	368.617	4				4.1	4A				4AS	1	PolyHighResolution	99.7	0.3	0
AX-94966306	Affx-92739415	GTGAGGGTTATGGAAGGAAAGAGTACGTGAGAGAT[C/G]TACAGAATGATAGTCAAACCAGACCAGGCAGAGGT	S	_6005994_27717_3029928_5577172-,...,5120526+	AX-94966306	BA00635949					CC	GG		100	71	0	0	1	71	6,00E-29	132											4A3	368.617	4				4.1	4A				4AS	1	PolyHighResolution	99.7	0.3	0
AX-94496513	Affx-92251134	ACCATCTGCCGGTAGTTCTCCACCTCCTTCCGGGC[A/G]TCGTCAGCCAGCTTCTGGAACAGTTTTGCTTCGGC	R	_14139216_3225_41533_1721534-,4395048-	AX-94496513	BA00636656					AA	GG		100	71	0	0	1	71	6,00E-29	132											4A3	368.617	4				18.2	4A			-	4DL	1	PolyHighResolution	99.5	0.4	0
AX-94401057	Affx-92724958	TGGATGGCACCCGTCGATCTATCCATCTCCTTGTC[C/T]GTCTGGTCGATCGGTACATGCCGTGTGGTCGCTTT	Y	_5477049_4982_210780	AX-94401057	BA00109628					TT	CC		100	71	0	0	1	71	6,00E-29	132											4A3	368.617	4			4	4.1	4A			4A	4AS	1	PolyHighResolution	100	0.3	0
AX-94994562	Affx-92383602	GATGTATCCTTGAGAGAAAGGGTATTGAGACGAAG[A/G]CTATATGGGAAATGCACCAAGGAAAAATGAAGGAG	R	_2974856_11015_490553_1225602-,...,2814680-	AX-94994562	BA00714994					GG	AA		97.18	71	2	0	1	71	1,00E-25	121									6B	250.828				13			13.1		6B			6BS	1	PolyHighResolution	98.9	0.5	0
AX-94423616	Affx-92236329	GGTAGGTATGATATTGAGGAAGTTGAGCGGGGCAT[A/C]ACCTACCACGTGCGACATGTTGAAGCTGAGAAGCG	M	_2897063_5985_146621_138071-,2294414+	AX-94423616	BA00233684					CC	AA	AC	98.59	71	1	0	1	71	3,00E-27	126																	13.1					6BS	0.5	PolyHighResolution	99.7	0.2	0	6.4
AX-94759589	Affx-92145458	GTAGAAGGCAAGCCCGTTGACGGCCGTGTCGTCGA[C/G]GGCGTCGTTGCCGCCTGCATGGCCGGCGGTGCCGT	S	_3332170_3420_94093_848495+,543938+,3027229-	AX-94759589	BA00059073					GG	CC		98.59	71	1	0	1	71	3,00E-27	126																	21.2					7DL	1	PolyHighResolution	98.9	0	0
AX-95125910	Affx-92115465	AAGAGAGGTCGCCTCATATTTATGTTCCCCCCATA[C/G]GTGATGGAACTCTGCAACTTGTGAACACTGAAATT	S	_6666976_2926_35882_2207290+,5855938+	AX-95125910	BA00271086					GG	CC	CG	98.59	71	1	0	1	71	3,00E-27	126																	14.2					7BL	0.5	PolyHighResolution	93.2	0.2	0	6.8
AX-94815021	Affx-92759095	AACAGGAGGAGAATCTCATCTGGTGCAACCGCCGC[C/T]GCCGCACCTGGCAAGGCCGATTTTGTCAAGGCAGC	Y	_1899543_18287_2097685_1190239-,...,772645-	AX-94815021	BA00213539					TT	CC	CT	91.55	71	0	1	1	71	3,00E-17	93.5									1A	207.326				1		1	15.1		1A		1A	1DS	1	PolyHighResolution	99.7	0	0	5
AX-94889872	Affx-92819983	GATAAGTTGATTGGCGTCTTCATGGTCGATAAGCC[C/T]ACACCGACGGATTGGAGGAAATTGCTGGCGTTCAG	Y	_3282639_7634_279555_1681560-,...,1193666+	AX-94889872	BA00422937					TT	CC		98.59	71	1	0	1	71	3,00E-27	126									1A	207.326				1			1.1		1A			1AS	1	PolyHighResolution	100	0	0
AX-95217061	Affx-92468644	TCGTTGAGCCATAGCAGGGACTCCGTAAATATTAC[A/C]AGGGAGGATAGGTTTTCGCACTACCGCCCACTGGA	M	_3284129_3234_111551_1761336+,1864245+,1823821-	AX-95217061	BA00707796					AA	CC	AC	100	71	0	0	1	71	6,00E-29	132																	1.1				-	1AS	0.5	PolyHighResolution	99.2	0.5	0	7.1
AX-94598030	Affx-92928732	AGTGATGCTGGACGCAGCGAGATCGAAGAGCAGGC[A/G]GAAGCTGCTGCTTAGACAGCTGGACCACCCCGACA	R	_3300898_3142_50836_2615637-,432399+	AX-94598030	BA00240179					GG	AA		98.59	71	1	0	1	71	3,00E-27	126									1A	207.326				1		1	1.1		1A		1A	1AS	1	PolyHighResolution	99.7	0	0
AX-95153822	Affx-92406633	AACATCCATCGCCATCATACCCCATCTTACCCCAT[C/T]TGGTCTGTAATATGTTCCTGTTCTTAAGTAGATGA	Y	_3265927_7605_573980_833121+,...,3237121-	AX-95153822	BA00405668					TT	CC		98.59	71	1	0	1	71	3,00E-27	126									1A	207.326				1			1.1		1A		-	1AS	1	PolyHighResolution	100	0.1	0
AX-95653435	Affx-88461132	CCTCATCCTCCGGACAGAAGGTAGAAAGCATGACA[A/G]CAGCAGGCGCGATCCGGAGAGACCAGGGAAACAAC	R	_1863711_1492_57324	AX-94934995	BA00548823	Excalibur_c58555_110				AA	GG		100	71	0	0	1	71	6,00E-29	132									1A	207.326				1			1.1		1A			1AS	1	PolyHighResolution	99.7	0.1	0
AX-94936441	Affx-92733438	TCGCCTATCAGAATTGAACCTACACGCCAGTACAA[C/T]AACCAAGCTGCTATTAGTGAACTTGGCGGATCGCT	Y	_3309480_12994_574212_3054422+,...,1215067+	AX-94936441	BA00552941					CC	TT		100	71	0	0	1	71	6,00E-29	132									1A	207.326				1			1.1		1A			1AS	1	PolyHighResolution	99.5	0	0
AX-95158783	Affx-92670644	GGCATCATCCAACCTCAACAACCAGCTCAATTGGA[C/G]GTGATCAGGTCATTGGTATTGGGAACTCTTCCAAC	S	_3284622_2482_61136_1786616+,...,190192-	AX-95158783	BA00430467					GG	CC		98.59	71	1	0	1	71	3,00E-27	126									1A	207.326				1		1	1.1		1A		1A	1AS	1	PolyHighResolution	94.6	0	0
AX-94979270	Affx-92690804	GATGTGAGGCCATCCACAACGTCGTGCACGCCATC[A/G]TTTTGCAACAGCAACAACAATTGGTACAAGGTATT	R	_3271894_10359_558593_1133881-,...,3106643+	AX-94979270	BA00672697	BS00082567_51				AA	GG		98.59	71	1	0	1	71	3,00E-27	126									1A	207.326				1		1	1.1		1A		1A	1AS	1	PolyHighResolution	99.7	0.1	0
AX-95139456	Affx-88721190	CAACATCCATACCAACAAGTAAACCGACACTTAGC[A/G]TTGTACTACCAGAGGTGATGACTGACACATTGACT	R	_3295210_5013_169476_2320112+,...,1025572-	AX-95139456	BA00336446					GG	AA		98.46	65	1	0	7	71	6,00E-24	115									1A	207.326				1		1	1.1		1A		1A	1AS	1	PolyHighResolution	100	0.1	0
AX-95230167	Affx-92396884	TTCATTGTTCCAACCACACTATCGCTGCAAAACTC[A/G]AACAGTTCACTGGTTACCTTCTTTAATTGATCGAC	R	_760043_1932_116772	AX-95230167	BA00771493					AA	GG		98.59	71	1	0	1	71	3,00E-27	126									1A	207.326				1			1.1		1A		-	1AS	1	PolyHighResolution	99.5	0.1	0
AX-94466584	Affx-92196784	GTTGGGTGGTCACAGGGTTGCCTGCACTATGCTAC[C/T]ATATCTCCAGTTCCTCTCACTGCCAGCAACGACGA	Y	_863335_2058_46032	AX-94466584	BA00471236					TT	CC	CT	98.59	71	1	0	1	71	3,00E-27	126							1B3	19.787							8	1	1.1			1B	1A	1AS	0.5	PolyHighResolution	98.4	0.4	0	6.4
AX-94406783	Affx-92150246	GAACCGGAGCCTGGACCCGGAGGGATACTGGATTG[C/G]TTGACAATGTTGTACTGGAACATCACAGTGTCCTG	S	_863335_2058_46032	AX-94406783	BA00141578					CC	GG	CG	100	71	0	0	1	71	6,00E-29	132									1A	207.326				1		1	1.1		1A		1A	1AS	0.5	PolyHighResolution	97	0.4	0	5.5
AX-94692394	Affx-92413372	CAGCACCTCGACGTGTCCCGCAACGCCCTCAACTT[C/T]GACCTCTCCGCCGTGGAGTTCCCGGAGCAGCTCAC	Y	_3283228_14771_675377_1713966-,...,1718464+	AX-94692394	BA00699499					TT	CC	CT	98.59	71	1	0	1	71	3,00E-27	126									1A	207.326				1			1.1		1A			1AS	0.5	PolyHighResolution	100	0.4	0	9.6
AX-95205045	Affx-92174821	GGTGAGTGGAAGACCTTTCAGCAGCAGATGACCAC[C/T]GCAAGGGAAACAAAGCTGTCCAACAGAATGGTGAT	Y	_3283803_13675_603715_1745715+,...,1687275+	AX-95205045	BA00656718					CC	TT	CT	100	71	0	0	1	71	6,00E-29	132									1A	207.326				1		1	1.1		1A		1A	1AS	1	PolyHighResolution	99.2	0	0	10.3
AX-95144037	Affx-92237489	ACGGTGGAGCCGGAGCTGGACTACCAGGTCCGAAG[C/T]CTTGCTCTATCTCCTGGTGATATCAGGCCGGACGT	Y	_3275910_3338_503944_1336968+,...,1031241-	AX-95144037	BA00358537					CC	TT		100	71	0	0	1	71	6,00E-29	132									1A	207.326				1		1	1.1		1A		1A	1AS	1	PolyHighResolution	98.9	0	0
AX-95652739	Affx-88348992	CCTTAGATCTGTTCGTCCCTACTCCGTCTATTTCC[A/G]TTTCCTTTACGTTGCTCCTAGGGATGACTGAAAAT	R	_3288174_13333_416354_1966148+,...,1097396+	AX-94458193	BA00425298	BS00023201_51	No BS code	BS00023201	Validated	GG	AA	AG	100	71	0	0	1	71	6,00E-29	132		0	1A	9.36		0			1A	207.326				1		1	1.1		1A		1A	1AS	1	PolyHighResolution	100	0.4	0	5.8
AX-94600120	Affx-92177918	AATGGGCATTATGTCAACGCAGCAAAGTTTGTGAA[C/T]GCAACTACCTTGACTATTCCAACAAAGGCAGATTC	Y	_3271165_12177_469747_1097396+,...,1085568+	AX-94600120	BA00250463					TT	CC		97.06	68	2	0	4	71	6,00E-24	115									1A	207.326				1			1.1		1A			1AS	1	PolyHighResolution	100	0.1	0
AX-95172623	Affx-92595495	CTCTCTGACGCCCATGGGGAGAGATTCCACCACGG[C/T]CACAGCCTCGGCGAGATCATGCTCGCCGTCTGGAT	Y	_1888309_5549_214075_626804+,...,1536572-	AX-95172623	BA00498911					CC	TT		94.37	71	4	0	1	71	3,00E-22	110																	15.1					1DS	1	PolyHighResolution	96.2	0	0
AX-95226757	Affx-88749418	AAACAATACCATGGAGAATGACTTTGTAGAAAGTC[C/T]ATTGCTGAAGAATATTCGTGTTTTGGTTCTCAACA	Y	_3446818_27645_1145593_1723000+,...,1955754-	AX-95226757	BA00754784					TT	CC		100	71	0	0	1	71	6,00E-29	132							1B3	84.3199			1B	316.018	8		8		8.1	1B		1B	-	1BS	1	PolyHighResolution	99.5	0.1	0
AX-94531402	Affx-92580869	TGCAAGCTTCTAGTGGGGAACAAATGTGATTTGGT[C/T]GATAGTAAGGTCGTCGATACAGAGGAGGCCAAGGC	Y	_3095099_1030_65158	AX-94531402	BA00829328					CC	TT		100	70	0	0	1	70	2,00E-28	130																	1.1					1AS	1	PolyHighResolution	98.9	0	0
AX-95207086	Affx-92896193	GGAGGCAAGGTGGTCACCGAGGGATACACTGACCT[A/G]GTGGCCTTTGGGCGGCTATTCCTGGCGAACCCAGA	R	_3290759_9457_289600_2094772+,3225201-	AX-95207086	BA00666462					AA	GG	AG	100	68	0	0	4	71	3,00E-27	126							1B3	84.3199			1B	316.018	8		8	8	1.1	1B		1B	1B	1AS	0.5	PolyHighResolution	98.9	0.1	0	6.5
AX-95103738	Affx-92786467	AACCTTTTCCTGTCTGCGTATGTTACGTGGTCTAC[A/G]CTTTCTTGAGGTAATGAAGGCTTTTGAAGGGACGA	R	_3293967_13472_493393_2256458-,...,573280-	AX-95103738	BA00164082					GG	AA	AG	100	71	0	0	1	71	6,00E-29	132									1A	197.795				1			1.1		1A		-	1AS	0.5	PolyHighResolution	99.7	0.5	0	5.8
AX-94637309	Affx-92174342	GAGTTGGCTTTCGTTCTGTAGTGGATTAGAGCACA[C/T]TAATCGGTTTTCTCGTTGTCGAATTTTCGATCCAT	Y	_1897810_14968_743648_1103759+,...,74805-	AX-94637309	BA00431539					TT	CC		95.77	71	2	1	1	71	2,00E-23	113							1A2	11.3473	1A	197.795				1	1		15.1		1A	1A	-	1DS	1	PolyHighResolution	99.2	0.4	0
AX-95014226	Affx-92779637	GTGATCTAGTTTATCAGATTAGTGTCCTACTATCC[C/G]AACTACATAATCATTTATTAAAATGCCCATGGTGC	S	_3435018_18989_961523_1125136+,...,3399821+	AX-95014226	BA00769694					GG	CC		100	71	0	0	1	71	6,00E-29	132																8	8.1				1B	1BS	1	PolyHighResolution	100	0.1	0
AX-94833258	Affx-92697126	GCACCAAGAACAATGCCGAAATTGCGCAAGTCGTC[A/G]TGGCTTAACTAGTTATGCCAAAGAGCTGCATCTGA	R	_1885854_8372_430816_506653+,...,1626735+	AX-94833258	BA00264706					GG	AA		97.18	71	2	0	1	71	1,00E-25	121									1A	197.795				1			15.1		1A			1DS	1	PolyHighResolution	98.6	0	0
AX-94811887	Affx-92324502	TTCATGTTGTATCCTTGGCAAATGGCATGATGACG[A/C]CATGCTTTTAGTGAAATCTTGTTTAGTTTGCAAAT	M	_4260415_235_675	AX-94811887	BA00204839					AA	CC		98.46	65	1	0	7	71	6,00E-24	115																	2.2					2AL	1	PolyHighResolution	98.6	0	0
AX-94778966	Affx-92154026	TCCAAGAGAGGTATCCTCACACTCAAGTACCCGAT[C/T]GAGCACGGTATCGTAAGCAACTGGGATGACATGGA	Y	_3272162_13674_297468_1146684+,1467453+,1146684-	AX-94778966	BA00112997					TT	CC	CT	98.59	71	1	0	1	71	3,00E-27	126							1A2	12.9287							1		1.1			1A		1AS	1	PolyHighResolution	99.5	0.4	0	7.7
AX-94824147	Affx-92735478	TGGCCCGGGGAGGAGGATGATGATGACCTTCCTAA[C/T]GGGTTCCAATGGAGGGAGGAGCCTCGACCGAACAA	Y	_1911298_24584_1599366_1765303-,...,132862+	AX-94824147	BA00239059					TT	CC		98.59	71	1	0	1	71	3,00E-27	126							1A2	12.1474							1		15.1			1A		1DS	1	PolyHighResolution	99.5	0.1	0
AX-95186303	Affx-92911141	TTGTATTTAAATTCTGTCCCTGTCTCACTACGGCA[A/C]GGTTTGTTTAGTTTGACATAATTGTAAATCCCATT	M	_1836925_5360_163543	AX-95186303	BA00565350					CC	AA	AC	98.59	71	1	0	1	71	3,00E-27	126											1A	331.374	1				1.1	1A				1AS	0.5	PolyHighResolution	99.5	0.3	0	7.6
AX-94728974	Affx-92650265	AACCTCTGCATGCCTGCCGGCGGTAGAGAGATGCC[C/G]ACCTCCATGACGCCGCCGGCGCTGCTCCGTCGACT	S	_3484749_10620_704895_3194781+,...,3393795+	AX-94728974	BA00879634					GG	CC	CG	95.38	65	3	0	1	65	1,00E-20	104							1B3	84.3199							8	8	8.1			1B	1B	1BS	1	PolyHighResolution	98.1	0.3	0	7.6
AX-95107625	Affx-92376615	ATAATGGCCGTGTTCCACCCCTTCTATCACGTTGC[A/G]GACGGCAGTTTCGCAGACCTAAACACGGCCATGAT	R	_3307782_4905_306494_2971097-,...,3222579+	AX-95107625	BA00182566					AA	GG		100	71	0	0	1	71	6,00E-29	132							1A2	22.3671			1A	331.374	1		1		1.1	1A		1A		1AS	1	PolyHighResolution	99.5	0	0
AX-95105886	Affx-92405517	GTTACTGAAATTGTTGACCCAGCATTGTTACAAGC[C/T]GAGCAATGCAGCGGAATTACAAAGAGGATACCAGA	Y	_3304110_14373_441427_2783525-,...,1155665+	AX-95105886	BA00174489					CC	TT		100	71	0	0	1	71	6,00E-29	132									1A	205.738				1		1	1.1		1A		1A	1AS	1	PolyHighResolution	100	0	0
AX-94963297	Affx-92937531	CTGACGGACGCGCAGTTCAAGAACGAGGAGACGAC[C/T]GAGCAGGTGGGCAAGGTGAAGATCGTGGCCTGCGA	Y	_3311373_7446_514620_3155852+,...,3225879+	AX-94963297	BA00627521	RAC875_c34888_65				CC	TT		100	71	0	0	1	71	6,00E-29	132							1A2	22.3671							1		1.1			1A		1AS	1	PolyHighResolution	99.7	0	0
AX-94525401	Affx-92946564	TCTGCTACATTGAGGTGGAGGTCCCCTTCCTCTGT[C/G]ACCACCTGCAGGAGGAGCACTGCTTTGACATGAGG	S	_1911347_23610_1439097_1767450+,...,908025-	AX-94525401	BA00796082					GG	CC		97.18	71	2	0	1	71	1,00E-25	121							1A2	22.3671	1A	197.795				1	1		15.1		1A	1A		1DS	1	PolyHighResolution	97	0	0
AX-95684821	Affx-92779739	GGATGATGAAGATGACGATGACAACGATGACGACG[A/G]TGAATGTATAGCTTTTAGATGCATGTAGAGTACAT	R	_3274931_10290_335098_1287471+,...,1664022+	AX-95238504	BA00812017	BS00022667_51	BS00022667	BS00022667	Validated	AA	GG		100	71	0	0	1	71	6,00E-29	132		0	1A	15.22		0			1A	197.795				1		1	1.1		1A		1A	1AS	1	PolyHighResolution	99.7	0	0
AX-95182057	Affx-92380193	CGTCTCGGTCCTCCTCATCTCCATGTTTTCTTTCG[A/G]TGGATGACATGACAAGCCCTGACTCCTCTACTAGG	R	_3274931_10290_335098_1287471+,...,1664022+	AX-95182057	BA00544550					AA	GG		100	71	0	0	1	71	6,00E-29	132											1A	331.374	1				1.1	1A				1AS	1	PolyHighResolution	99.7	0	0
AX-94605029	Affx-92654283	TTCGGGGACGCATTCGGAGCAAGGTCTCTCTTCTC[C/T]GGTGCTAAGTCGCTTGACGGGATAACGAGGGTGAA	Y	_1913123_10660_315538_1855409-,...,494116+	AX-94605029	BA00274527					TT	CC	CT	98.59	71	1	0	1	71	3,00E-27	126									1A	196.232				1			15.1		1A			1DS	1	PolyHighResolution	100	0.4	0	6.7
AX-94910059	Affx-92383759	ATCCCTCGCAAAGGCATGATGATGGGGCATAAGTG[A/C]CTGAACATACATTTGGTGAGATCGTACTATTGCTT	M	_607634_719_79749	AX-94910059	BA00479001					CC	AA	AC	100	71	0	0	1	71	6,00E-29	132									1A	196.232				1			1.1		1A			1AS	1	PolyHighResolution	99.2	0.4	0	5.1
AX-94471485	Affx-92788876	AGATCCAATGCTTTGAGAGAGGAGTAGTGAGGGTG[G/T]GGACTATGAAAGATGAGTAGCGAGGTTGCGGTGTT	K	_3269971_8427_343962_1037086+,...,1347-	AX-94471485	BA00498419	BS00022443_51	BS00022443	BS00022443	Validated	TT	GG		98.59	71	1	0	1	71	3,00E-27	126		0	1A	11.74		0											1.1					1AS	0.5	PolyHighResolution	97.6	0.3	0	5.6
AX-94996528	Affx-92567122	GGTGGTGTGCGTGAGTTGATTGTTGGAAAGGATGA[C/T]GAGATCTTGAAGACGGAAACAAAAACTATTGCCAG	Y	_1707972_756_43884	AX-94996528	BA00720309					CC	TT	CT	100	71	0	0	1	71	6,00E-29	132									1A	196.232	1D	578.939	15	1			1.1	1D	1A			1AS	1	PolyHighResolution	99.7	0.3	0	5.3
AX-94501544	Affx-88695388	ACGCCGGACAGCAAATCTAAGATCGATGGGGGCGA[C/T]GACGTGTTCATCGGAGACATTAGGGATCCTGGGAG	Y	_635558_2397_73349	AX-94501544	BA00664379		BS00022070	BS00022070	Validated	CC	TT		98.59	71	1	0	1	71	3,00E-27	126	1A	31.55		0		0	1A2	34.9607							1	1	1.1			1A	1A	1AS	1	PolyHighResolution	99.5	0.1	0
AX-94404380	Affx-92549530	AGAGTTCAGGACTATCTCTGCACCATCGTGTCGGC[A/G]TGGCCGTCTTCCAGCCTCCAGCTCATGCTCCGGCT	R	_1895642_7759_430755_993331-,...,1235722-	AX-94404380	BA00127723					AA	GG		100	71	0	0	1	71	6,00E-29	132									1A	196.232	1A	346.659	1	1			15.1	1A	1A		-	1DS	1	PolyHighResolution	100	0	0
AX-94711533	Affx-92230811	GGAGGGTGTGATAAACAGGTCAAAATGTGGCCTCT[C/G]CTGTCTGGTGGGCAGGCTCAGACGGTTGCAATGCA	S	_3438531_22236_1310330_1297596-,233200+,1297596+	AX-94711533	BA00793134					GG	CC	CG	100	71	0	0	1	71	6,00E-29	132							1A2	38.517							1		8.1			1A		1BS	1	PolyHighResolution	99.2	0.4	0	5.6
AX-94607056	Affx-92845149	TCTCGCTGTGAGACTGGGTTCGCTTTATATCTGTG[A/G]TTGTAATTTACGCCGCACTTGTGATTCGGTCACGC	R	_3255006_9076_389491_273337-,...,2592916-	AX-94607056	BA00284474					AA	GG	AG	97.18	71	2	0	1	71	1,00E-25	121							1A2	38.517							1	1	1.1			1A	1A	1AS	1	PolyHighResolution	99.5	0.4	0	10
AX-94503555	Affx-92188840	TCCACAAGTACAGAGCAATTATACAAAAATAGTGT[A/G]CAGGGGCTTAATTAGACTTCCAGTTCAGCTCTCTT	R	_2392146_2150_131368	AX-94503555	BA00675812					AA	GG	AG	98.59	71	1	0	1	71	3,00E-27	126							1A2	38.517							1		1.1			1A		1AS	1	PolyHighResolution	100	0.5	0	5.6
AX-94923681	Affx-92456395	AGCGGTCCATGGCGGGGTACAGGGACACCGAGATC[A/G]CTATTGGCGCGTACCAGCCGCACCGCATCAACACC	R	_3289501_9481_287776_2032391+,...,1522460+	AX-94923681	BA00517265					GG	AA		98.59	71	1	0	1	71	3,00E-27	126											1B	384.455	8			8	1.1	1B			1B	1AS	1	PolyHighResolution	98.1	0.1	0
AX-94472344	Affx-92548018	AAAACTAAAAGTGAGCCTAGTTTGCTTGAGGATCT[C/T]GCAGTGGCAGCAAAGGGCGGGGCGGAGACCCTGAA	Y	_755002_2933_155307	AX-94472344	BA00502963					TT	CC	CT	98.59	71	1	0	1	71	3,00E-27	126							1D	162.29							15		1.1			1D		1AS	1	PolyHighResolution	96.5	0	0	5.4
AX-94443744	Affx-92293319	ACAGCGCTGTGGACGTGTGACCAATTTCCCAAGAT[A/C]AGTGGTGATGGAGAACTACAGAAAGCTTCGTCTAT	M	_3252153_9702_488488_127864+,...,2028103+	AX-94443744	BA00345250	BS00022738_51	No BS code	BS00022738	Validated	AA	CC		98.59	71	1	0	1	71	3,00E-27	126		0		0		0											1.1					1AS	1	PolyHighResolution	98.9	0.4	0
AX-94581035	Affx-92133778	CAAGTTCTTGTGCGGTATATGACATGAGGGATGGG[C/G]AGTGTTTCTTCATACCACTTCCGACAGGATCATGC	S	_3260350_6513_309738_546553+,...,1030454+	AX-94581035	BA00157334					GG	CC	CG	97.18	71	2	0	1	71	1,00E-25	121							1A2	39.2983	1A	189.949				1	1		1.1		1A	1A		1AS	0.5	PolyHighResolution	98.4	0.2	0	5.6
AX-94657330	Affx-92560225	TCCATTGGTAGCGAGGCCCAAGCCGATCCTGGCAA[A/G]GTTGAGACCGAGATGTTGGACTATGGCATCAGCAG	R	_3235237_8775_203618_1186092+,2598972-	AX-94657330	BA00528419					GG	AA		97.14	70	2	0	2	71	5,00E-25	119											1A	291.048	1			1	1.1	1A			1A	1AS	1	PolyHighResolution	97.6	0.1	0
AX-94615199	Affx-92837116	ATGCCACGGGGGATGGGGCGATAGATGACCATAAA[C/G]GGTTGCTGGTTGGGGTGACACTAGGGTTTGTTCGC	S	_3310027_4202_288706_3083570-,...,1638402+	AX-94615199	BA00324974					GG	CC		98.59	71	1	0	1	71	3,00E-27	126							1A2	42.4312							1	1	1.1			1A	1A	1AS	1	PolyHighResolution	99.7	0	0
AX-94599217	Affx-92661041	GTTTGTTCGCCTCAATCAGGTTAGCAGTGTTTGGG[C/G]TGTGATGAGTTCAGCTAGGGGCATTTTGCAGTGGC	S	_3310027_4202_288706_3083570-,...,1638402+	AX-94599217	BA00246180		BS00062783	BS00062783	Validated	GG	CC		98.59	71	1	0	1	71	3,00E-27	126		0	1A	33.74		0			1A	177.337				1		1	1.1		1A		1A	1AS	1	PolyHighResolution	99.7	0	0
AX-95144375	Affx-92902586	GTGATGATTCTTCTTCCTTTCTAAACAGGAATAGT[A/G]TTGTTGATTATCCGTGGTGAAGTGCTTGTAAACTT	R	_510350_11465_951152	AX-95144375	BA00360151					GG	AA		94.2	69	4	0	2	70	4,00E-21	106																15	15.1				1D	1DS	1	PolyHighResolution	100	0	0
AX-94570332	Affx-92145569	TGGGCGTTGGCACACGTCACTCCCTTAGTAAAGGT[C/T]AAAGGTTTTGTTAGCCTGTTTGTGCGGTCAGACAA	Y	_1887161_25135_1891772_569206+,...,1319603-	AX-94570332	BA00105062					TT	CC	CT	93.15	73	3	1	1	71	4,00E-21	106									1A	175.774	1A	304.548	1	1			15.1	1A	1A			1DS	1	PolyHighResolution	100	0.3	0	5.1
AX-95247873	Affx-92954030	CTGACAGTGTCGCCATTGGCTGAAAGCCTGAAGCT[A/C]GTGAAAAAAGTGCTGTTGCTTTTCCTGGTCTTGTA	M	_429399_1876_140699	AX-95247873	BA00857023					CC	AA		97.22	72	1	1	1	71	1,00E-25	121																	15.1					1DS	1	PolyHighResolution	100	0	0
AX-94510193	Affx-92224780	CAGCAAACACAAACGAGCTTCTCTTTCTCCTCCTC[A/G]GGTTCAGGGTAATTGGCCGGAGTTGAAGACGAAGC	R	_3264719_14211_476660_772288+,...,1235766-	AX-94510193	BA00712517					GG	AA	AG	98.59	71	1	0	1	71	3,00E-27	126																	1.1					1AS	1	PolyHighResolution	99.7	0	0	6.5
AX-94901148	Affx-92377978	TCACCATGTTGCCAGCATGAGATAGTCATACATAC[A/G]GACCCGAAGAATACTGAGTATGTTATAATCAGTGG	R	_854128_3033_83126	AX-94901148	BA00454310					GG	AA	AG	98.59	71	1	0	1	71	3,00E-27	126																	15.1					1DS	1	PolyHighResolution	99.2	0.3	0	12
AX-94547512	Affx-92627544	GTGCTCAGCTGGGGCAACTACAAACAAGACTCTTC[C/T]CTGTCTCACAAAGACTTGTTGAATGTCCACAGGAA	Y	_2146315_11633_347671	AX-94547512	BA00917821	BS00105601_51	BS00105601	BS00105601	Validated	CC	TT		100	71	0	0	1	71	6,00E-29	132	1A	46.02	1A	41.41		0	1A2	46.4184	1A	172.645				1	1	1	1.1		1A	1A	1A	1AS	1	PolyHighResolution	99.5	0	0
AX-94959038	Affx-92909909	TTCTTCCCATGGTGGAGATCAGTGTTATCTGCCCG[C/G]TCTAAAGTCAAGATCATCCCCCACAAATGGGCACG	S	_1912707_22997_875358_1835287+,...,958620-	AX-94959038	BA00615643					CC	GG	CG	98.59	71	1	0	1	71	3,00E-27	126											1B	406.663	8				15.1	1B				1DS	0.5	PolyHighResolution	99.5	0.5	0	5.4
AX-94917012	Affx-92491268	GGACTTAACCAGGAGCCATACAATAGGGCTGACTT[C/T]GTTACCGAGTACAAAAATGCTAGATTTTTTATCAT	Y	_3311206_16217_607185_3147757+,...,2546560+	AX-94917012	BA00498383					CC	TT		100	71	0	0	1	71	6,00E-29	132											1A	287.71	1				1.1	1A				1AS	1	PolyHighResolution	99.7	0	0
AX-95097220	Affx-92095612	TCTTGCCCAGAGAAATGCACCGGAACTAGTTCAAC[A/G]GCAACTGACAGCAACTCAGAGGCTACTGTCCACGG	R	_6384979_790_3306_3689603+,6312845+,4246510+	AX-95097220	BA00132248					GG	AA	AG	100	71	0	0	1	71	6,00E-29	132																	2.2					2AL	1	PolyHighResolution	100	0	0	5.3
AX-94728950	Affx-92361194	AGGTGCAGGGGCAGATCAAAGTTGTCAGAGAAGGG[C/T]TGGAGCAACCTGAATTTTGGGACGCCTTTTCCAGT	Y	_5836207_216_669	AX-94728950	BA00879534					TT	CC		98.59	71	1	0	1	71	3,00E-27	126																	2.2					2AL	1	PolyHighResolution	99.7	0	0
AX-94743457	Affx-92408605	ATGTAGGGTCCATGGGCCTTCAGGTGCTCTTCGAG[C/T]GCCTGCAGCTCATCAACAAGTGCCTTCTCCGAACC	Y	_3261235_5592_197867_594655+,...,951461-	AX-94743457	BA00014150					TT	CC		100	61	0	0	11	71	2,00E-23	113																	1.1					1AS	1	PolyHighResolution	99.7	0	0
AX-95129506	Affx-92772600	AACTGCGATGTTTCTTGGCTTGCTATAACCGGTGT[A/C]GAACTTCTCCTCTGAGGGTCTGGTTTCAGAACAAC	M	_1897597_4362_146386_1092624+,...,1856924+	AX-95129506	BA00288655					CC	AA	AC	100	71	0	0	1	71	6,00E-29	132									1A	156.676	1A	284.256	1	1			15.1	1A	1A		-	1DS	0.5	PolyHighResolution	100	0.3	0	16.4
AX-94804842	Affx-92238016	GGAAGGTATATAAAGGGGCCCTTCCATCAACAAAA[C/T]TAGAGGTTGCTGTGAAGAGGGTATCGCACGAGTCC	Y	_2561097_845_55941	AX-94804842	BA00184903					TT	CC		100	71	0	0	1	71	6,00E-29	132																	1.1					1AS	1	PolyHighResolution	99.7	0.2	0
AX-94627776	Affx-92736962	CCCGGCGCTTCATACCAGCTTTGAAAGAACAAGGC[A/G]TGAAGGTTCAGGCAGAGGCTATCAGCAATCTACAG	R	_1890102_2686_35903	AX-94627776	BA00386027					AA	GG	AG	100	71	0	0	1	71	6,00E-29	132																	1.1					1AS	1	PolyHighResolution	99.5	0.3	0	5.9
AX-94833199	Affx-92782154	GGATGTAGTAGAAGTGCCACTTGGTAGAGGTCACC[C/T]AATTCGCTGTAATTTACGCCTGCACGTACTGCAAG	Y	_3482452_4854_115007_3405430-,...,1678301+	AX-94833199	BA00264511					TT	CC		100	71	0	0	1	71	6,00E-29	132																8	8.1				1B	1BS	1	PolyHighResolution	99.7	0.2	0
AX-94906803	Affx-92164268	TGGATCCCAGCTCACCCAGCCTTCAAGATCCTGGG[A/C]ACCCACCCCGGCGGCTCGCCCGTGTGCCACTTTCT	M	_3252329_36191_917447_136506+,...,136506-	AX-94906803	BA00469981					AA	CC		100	71	0	0	1	71	6,00E-29	132									1A	92.9934	1A	272.286	1	1			1.1	1A	1A		-	1AS	1	PolyHighResolution	94.6	0.3	0
AX-94603350	Affx-92131002	TTGATCTTAGTCCAATGTATGAAAAAGAATTCTAA[C/G]TGCAAGCAACGCCGAACCCTAGCACCTCCAACACC	S	_1893257_18444_764004_873717-,...,232845+	AX-94603350	BA00266287					GG	CC		94.2	69	4	0	1	69	4,00E-21	106											1D	546.586	15			15	15.1	1D			1D	1DS	1	PolyHighResolution	100	0	0
AX-94443825	Affx-92741622	CCACCTCTCAGCACTTCGACACCTTGCAACTTTTG[A/G]GGGTAACGACGTCGACATCATCAATCTCTCGCTGC	R	_3300062_23302_1070711_2571008-,...,1884567+	AX-94443825	BA00345674					GG	AA		98.59	71	1	0	1	71	3,00E-27	126							1A2	51.8436							1	1	1.1			1A	1A	1AS	1	PolyHighResolution	100	0.1	0
AX-94444583	Affx-92285701	AGTCAGAAGTCCATCAGCAGTTTGAGGAATGGAAG[A/G]ACAAGGCTGGATCACTTGAAATTGAATTGGAGGAG	R	_1886180_10266_492878_520722-,...,689313-	AX-94444583	BA00349850					AA	GG		97.18	71	2	0	1	71	1,00E-25	121									1D	103.427				15		15	15.1		1D		1D	1DS	1	PolyHighResolution	100	0.1	0
AX-94798786	Affx-92252345	GATCTCAAGATGTCCCTAAATAGTACCAAAGAGAA[C/T]TATGAGGTAATGATAGAGGAGGCACACTATGACAT	Y	_1886180_10266_492878_520722-,...,689313-	AX-94798786	BA00168162	BS00087086_51	BS00087086	BS00087086	Validated	CC	TT		98.59	71	1	0	1	71	3,00E-27	126		0	1D	73.73		0										15	15.1				1D	1DS	1	PolyHighResolution	99.7	0	0
AX-94761052	Affx-92285350	CGCCAATGGGAACTCCAACGGCGACATGAACCAAG[A/G]GGAAGAGAAACACGACAGCAAGGTCGAACAGCAGG	R	_3313562_3233_50356_3229274+,1713865+	AX-94761052	BA00062910		No BS code	BS00023065	Validated	AA	GG		100	71	0	0	1	71	6,00E-29	132		0	1A	51.94		0			1A	92.9934				1			1.1		1A			1AS	1	PolyHighResolution	99.7	0.2	0
AX-95172478	Affx-92614970	GGGGTGGCGTTGCTGTAAATGCAGCTGATGATCAT[C/G]GGATCTGTTTCTAGTGGCGAGGTAGAATTTTGGTG	S	_3308958_2581_72494_3030466+,813398+,3224822+	AX-95172478	BA00498242					CC	GG		100	71	0	0	1	71	6,00E-29	132									1A	92.9934				1		1	1.1		1A		1A	1AS	1	PolyHighResolution	99.5	0.2	0
AX-94803018	Affx-92866402	ACACAATTTAGCTACACTGCGAGGTCCACACTGAT[C/G]AAGTACTCTCAGGCTATCAGTACCTAGAAATTAAA	S	_3295351_13482_370139_2327217-,...,3236622-	AX-94803018	BA00179900					GG	CC		100	71	0	0	1	71	6,00E-29	132									1A	92.9934	1A	272.286	1	1			1.1	1A	1A			1AS	1	PolyHighResolution	98.4	0.2	0
AX-94619003	Affx-92936437	ATTCAAGATGCATTTGGAGATTCAGGGTTGGCATC[C/T]TCACAAAATTTATCACTGCGATTCTGTGGTTGTAT	Y	_3310093_5973_270235_3086925+,...,2483593+	AX-94619003	BA00343129					CC	TT		97.18	71	2	0	1	71	1,00E-25	121																	1.1					1AS	1	PolyHighResolution	100	0	0
AX-94952154	Affx-92846696	GTCACAATCAGCTTGATTGCTATCAAATTCACGGA[A/C]CAAATGCAGACTGTTACTTGCGCTGTTGCATTATG	M	_1876887_7122_402987_67403+,...,449075+	AX-94952154	BA00596543					CC	AA		97.18	71	1	1	1	71	5,00E-25	119									1D	103.427				15			15.1		1D			1DS	1	PolyHighResolution	100	0	0
AX-94640607	Affx-92855383	CCAGATAGCTTTGCAAACCTGAGCACGAGTTGTTT[A/C]AGCTTCGGCATGGACCTCGAGATCGCTATTGCTTC	M	_2141071_4701_197635	AX-94640607	BA00447542					CC	AA		94.37	71	4	0	1	71	3,00E-22	110																	8.1					1BS	1	PolyHighResolution	99.2	0	0
AX-94445887	Affx-92165561	AGCCTATATAAACATCATCAGCCAACAGATCTCCT[C/G]AAAATGTGAATTAAAAACTCCAGCTTCATATAGTA	S	_3260226_14128_898121_540306+,...,1080573+	AX-94445887	BA00356943					CC	GG	CG	100	71	0	0	1	71	6,00E-29	132											1A	272.286	1			1	1.1	1A			1A	1AS	1	PolyHighResolution	100	0.2	0	7
AX-95081797	Affx-92244995	ACCAATGCGCCGATGCAGAGAGCGCAGAGAAGAAG[G/T]GACATTTCACTTTGGGCAGCATGGGAAATACAGTC	K	_3287964_19855_794960_1957421+,...,2204754-	AX-95081797	BA00056706					TT	GG		100	71	0	0	1	71	6,00E-29	132																	1.1					1AS	1	PolyHighResolution	100	0	0
AX-95662307	Affx-92612041	CCTCTGTACTTGGAGCTGCCCCGCGAGAAGCCGGT[A/G]CTCTGCCGCCGCAGCACGTGCACGAACTCCTCCTT	R	_3463128_21028_801957_2549845+,...,2548197-	AX-95252870	BA00881062	RAC875_c89908_105				AA	GG		100	71	0	0	1	71	6,00E-29	132									1A	89.8426	1A	272.286	1	1			8.1	1A	1A			1BS	1	PolyHighResolution	99.5	0	0
AX-94645762	Affx-92258047	CCTTGCGAGGTTAACACTTCTCAAACCGAGGTATC[A/G]CCTTCACTGCCACTTGGAGTTGCAAAAGTGGAAGT	R	_3256934_9553_454150_373041+,...,2200175-	AX-94645762	BA00472576					GG	AA	AG	97.18	71	2	0	1	71	1,00E-25	121									1A	94.5565				1		1	1.1		1A		1A	1AS	1	PolyHighResolution	100	0.4	0	10.6
AX-94659327	Affx-92659927	ATCCCAAAGTACGGGTGCACGCCCAATTCGTTGAG[C/T]TACAACCCAATACTTCACGCATTCTGCAAGCAAAA	Y	_3417679_14793_667265_264352-,...,2810128+	AX-94659327	BA00538329					CC	TT		97.18	71	2	0	1	71	1,00E-25	121											1B	497.857	8				8.1	1B				1BS	1	PolyHighResolution	99.7	0.3	0
AX-94488826	Affx-92092220	TTTAGGAGCGTTGGCACCTAGCCGGTGAGGCCGGC[C/T]GGCCATATCCATGACCTTGTCGATGGACAGAATAA	Y	_3285295_9367_351918_1820136-,...,2240461-	AX-94488826	BA00594197					CC	TT		98.59	71	1	0	1	71	3,00E-27	126																	1.1					1AS	1	PolyHighResolution	99.5	0	0
AX-94589326	Affx-92263793	ATGAAGGTTGTCAAAAGTCGTAAATCAGTTCTCCC[C/T]TGCATCCGCGAAGTGGCAGAAGAGGATTGCGATGG	Y	_1061324_5073_248012	AX-94589326	BA00197856	BS00096724_51				CC	TT		100	67	0	0	5	71	1,00E-26	124									1A	102.399				1		1	1.1		1A		1A	1AS	1	PolyHighResolution	100	0	0
AX-94829443	Affx-92749922	GCGTCGCGGGCCAACTCCACGGACTGCATCCGCTT[C/T]CTGCAGTGGCCCATCATCATCATCGGCCTCGCCGT	Y	_3274398_12019_530552_1262496-,...,1595169+	AX-94829443	BA00253921					CC	TT		100	71	0	0	1	71	6,00E-29	132									1D	103.427				15			1.1		1D			1AS	1	PolyHighResolution	98.1	0	0
AX-94442558	Affx-92648307	CGCTTCCTCGAGTACCAGCTCTCCGACTACAACGG[A/C]TGGCTCCGCAACCGCGTCGCCGACCCGGAGTACTG	M	_891824_7363_190036	AX-94442558	BA00338657					AA	CC	AC	100	71	0	0	1	71	6,00E-29	132									1D	103.427				15			15.1		1D			1DS	0.5	PolyHighResolution	99.2	0.5	0	5.2
AX-94416187	Affx-92768533	ATTTGTTGCTTGTGTAAAACCATATGGGGTTTGCT[C/G]TTTGTATGTACACAGGTCTTCTATTTATGCGAGCA	S	_3304165_7671_253574_2786251+,...,999628+	AX-94416187	BA00193276		BS00089392	BS00089392	Validated	GG	CC	CG	98.59	71	1	0	1	71	3,00E-27	126		0	1A	60.07		0			1A	102.399				1			1.1		1A			1AS	1	PolyHighResolution	99.7	0.3	0	7.2
AX-94416982	Affx-92159466	TATCCTTCTTGTACTTTCGGTTGACATATGTTGGG[C/T]TTTGCTGTGTAGAGGGCAGGCAATTCATCAGAGAA	Y	_3296989_4784_261497_2412210-,...,3119734-	AX-94416982	BA00197505					CC	TT	CT	100	71	0	0	1	71	6,00E-29	132																1	1.1				1A	1AS	1	PolyHighResolution	99.7	0.3	0	12
AX-94456055	Affx-88408326	TGTTCTTGTTCTTCACGGTCGAGTTGTTGGCGGCT[C/T]CTTGTTGGCTGATCCTCTGCCGGACCTTCTCCTGC	Y	_3275964_7886_247526_1339412+,...,2656581+	AX-94456055	BA00413802	BS00022426_51	BS00022426	BS00022426	Validated	TT	CC		98.59	71	1	0	1	71	3,00E-27	126		0	1A	60.07		0			1A	102.399	1A	273.953	1	1			1.1	1A	1A			1AS	1	PolyHighResolution	99.5	0.2	0
AX-94538055	Affx-92327962	CAGAAGTTGGACAAACTTGGCATGCGAGGAAGTGA[C/T]ACATGTGAGCTTGTCTTTGAGAACTGCTTTGTGCC	Y		AX-94538055	BA00865521		No BS code	BS00016458	Validated	TT	CC		100	38	0	0	1	38	1,00E-10	71.3		0		0		0										8	NO_HIT_FOUND				1B	NO_HIT_FOUND	1	PolyHighResolution	99.7	0	0
AX-94500305	Affx-88385254	GAACAGAACAGATATGTTGGCGTGGTTGGGTGAAA[C/G]TGCTTGGCCAAAGATAATTTGGCGATGTCCAACAC	S	_3316279_12163_532624_2920091+,...,1255793+	AX-94500305	BA00657444					GG	CC		97.18	71	2	0	1	71	1,00E-25	121																1	1.1				1A	1AS	1	PolyHighResolution	99.2	0.1	0
AX-94916468	Affx-92098572	GTTGTTAATTGCCATGAGTCTGGCTGTCGTGAATC[G/T]TACATGTTTAAACGTGTCGAAACTAGCAAGCTTAG	K	_2497901_1561_94355	AX-94916468	BA00496863					TT	GG		98.59	71	1	0	1	71	3,00E-27	126											1A	256.942	1			1	1.1	1A			1A	1AS	1	PolyHighResolution	99.7	0	0
AX-95193119	Affx-92517055	AATGCCTTTGATGTGGCTCTTGCAGTAGTGATGGC[A/C]GAAGCGATTGTTCGTTCATTACTCCCAAGGATGTA	M	_3283207_7815_373761_1713081+,...,86811-	AX-95193119	BA00598455					AA	CC		98.61	72	0	1	1	71	3,00E-27	126																	1.1					1AS	1	PolyHighResolution	100	0	0
AX-94860985	Affx-92224275	GAGGGGGCATCTCAAGGTCGAAGACGTCGTGGAGG[C/T]GATCCCATACGACTATGAGTTTCAGTACCTGCTGC	Y	_3310194_10823_509882_3091634-,645124+,2959789+	AX-94860985	BA00342061					CC	TT		98.59	71	1	0	1	71	3,00E-27	126																8	1.1				1B	1AS	1	PolyHighResolution	99.7	0	0
AX-95080736	Affx-92531083	TGAATGGGATCAAGATGGAGCGGTTTGTTTCCAAA[A/G]GGCACCACCTCTTTAATTTTCTGCTGGACAAGCGG	R	_1916804_3603_186528	AX-95080736	BA00051583					GG	AA	AG	98.57	70	1	0	2	71	1,00E-26	124											1A	256.942	1			1	1.1	1A			1A	1AS	0.5	PolyHighResolution	99.2	0.2	0	11.5
AX-94657371	Affx-92239672	ACTGGGTAGTCATTTGGGGATTTCAACTGCAATGT[C/T]AGTTTCATTTTCCAGTGAGAGCCAAAGAGTTGTAG	Y	_2628466_1856_108883	AX-94657371	BA00528620					CC	TT		100	71	0	0	1	71	6,00E-29	132																	1.1					1AS	1	PolyHighResolution	100	0	0
AX-95631688	Affx-88701141	AAACCCTTTGTATGCCTCTCAAAAGTGCCGCAGTC[A/G]TACATCTCCAGTGGCCGTGTGTTGCGCCTCGGTTC	R	_380803_6113_241092	AX-94577785	BA00141517	RAC875_c10659_570				GG	AA		98.59	71	1	0	1	71	3,00E-27	126											1B	497.857	8			8	8.1	1B			1B	1BS	1	PolyHighResolution	98.9	0	0
AX-94687934	Affx-92413414	TCTAATGGGAGAGAGTATCCTGAGAAGCGAGTTTC[A/G]AAAGATAGTCAATCATCTGAAATTAAAAGAGCTTT	R	_6340142_888_3220_1332424+,6308473+,5406942+	AX-94687934	BA00677082					GG	AA		97.18	71	2	0	1	71	1,00E-25	121																9	2.2				2B	2AL	1	PolyHighResolution	99.7	0	0
AX-94575058	Affx-92905256	GCACGTCGCCAGGGCCATCAAGGCCAACCGCAAGA[A/G]CGGCGCCGCCCTCGTCCGCCTCATCTTCCACGACT	R	_1911795_14649_356492_1789523+,...,1338041-	AX-94575058	BA00128429					GG	AA		98.59	71	1	0	1	71	3,00E-27	126																	15.1					1DS	1	PolyHighResolution	100	0	0
AX-95174304	Affx-92861319	GATGTTGCTGACACGGTTAAGAAAGAAGTGGCCAT[G/T]GCCATGAAGAAAAACCCGCGCATCGGCGCCGCCCT	K	_1883022_17481_776723_365745-,...,1155909+	AX-95174304	BA00507115					GG	TT		95.77	71	3	0	1	71	6,00E-24	115																	15.1					1DS	1	PolyHighResolution	98.1	0	0
AX-94678574	Affx-92699392	AGTGTACGTATATGGAGAGATCGATGGATAGCACG[C/T]GAGCCAACCGGAGGCTTGATTTCACAGCGTGGTAG	Y	_3283750_8445_304503_1742760-,...,1515645+	AX-94678574	BA00632076					CC	TT		100	71	0	0	1	71	6,00E-29	132											1B3	15.4157	8				1.1	1B				1AS	1	PolyHighResolution	100	0.1	0
AX-95164402	Affx-92872228	CCGGGCGGGCTCAACGCGCCGCACACCCACCCGCG[C/T]GCCACCGAGATGGTCTTCGTCCTCGAGGGCGCCCT	Y	_1291646_4656_96333	AX-95164402	BA00458195					TT	CC		98.59	71	1	0	1	71	3,00E-27	126																	15.1					1DS	1	PolyHighResolution	100	0	0
AX-94552967	Affx-92502042	GGATTGACATCCTTGGTGACAAACTCCGTTGAAGA[G/T]AAAGACATGCGTGAAATGGCAGCTGAGGAGCTCCT	K	_3296534_3716_117194_2389515+,...,59022+	AX-94552967	BA00021234					TT	GG		100	71	0	0	1	71	6,00E-29	132																	1.1					1AS	1	PolyHighResolution	99.7	0	0
AX-94757616	Affx-92860207	GCTAGCATAAGAGATAACATAGCTTATGGTAAGGA[C/T]AATGCGACAGATCAGGAAATCAGAGCTGCGGCTGA	Y	_3284975_9639_432718_1803839+,...,264945+	AX-94757616	BA00053286		BS00024021	BS00024021	Validated	CC	TT		100	71	0	0	1	71	6,00E-29	132	4B	51.68		0		0											1.1					1AS	1	PolyHighResolution	100	0	0
AX-94394555	Affx-92102515	GAAATCAGAGCTGCGGCTGAGCTTGCTAACGCCTC[C/G]AAATTCATTGATAAATTACCCCAGGGTTTCGCTAC	S	_1898395_13553_569757_1133541+,...,30759-	AX-94394555	BA00074120		BS00024024	BS00024024	Validated	GG	CC	CG	100	61	0	0	1	61	2,00E-23	113		0		0	7D2	100.43											15.1					1DS	1	PolyHighResolution	99.5	0	0	5.1
AX-94977891	Affx-88660319	ATAGTTGCACACCGTTTGACGACTGTAAGGAATGC[C/T]GATACAATTGCTGTCATCTGCCGAGGATCAATAGT	Y	_3284975_9639_432718_1803839+,...,264945+	AX-94977891	BA00668705	wsnp_Ex_c2181_4089639				CC	TT		100	71	0	0	1	71	6,00E-29	132											1A	244.761	1				1.1	1A				1AS	1	PolyHighResolution	99.7	0.1	0
AX-94451781	Affx-92374327	CGATGAGAAGGTTCTGTCAAAGATACCAATGTTAG[C/T]CGACAAGAAACAGCACTGAAACTGATGCTTTGAAG	Y	_3258479_11099_428865_449898+,...,3202574+	AX-94451781	BA00389853					TT	CC		100	71	0	0	1	71	6,00E-29	132											1B	497.857	8				1.1	1B				1AS	1	PolyHighResolution	99.7	0	0
AX-94744655	Affx-92388420	TCGTCTTCGGTGGCATGGACCCGGATCACTATAAG[A/G]GAAACCACACCTATGTCCCTGTGAGCCGCAAAGGT	R	_3299316_6749_299286_2532946-,...,2890703+	AX-94744655	BA00017567					AA	GG		98.59	71	1	0	1	71	3,00E-27	126							1B	187.043			1B	497.857	8		8		1.1	1B		1B		1AS	1	PolyHighResolution	99.2	0	0
AX-94512694	Affx-92420006	ACGGCGAGGTATGGGTGGAGAAGGTCGACAGGATC[A/C]GGTTCGTCTACAACGCCATCACCAAGCCGTCGGTG	M	_1907599_12538_321161_1580631+,...,116293-	AX-94512694	BA00726524					CC	AA	AC	98.59	71	1	0	1	71	3,00E-27	126																1	15.1				1A	1DS	1	PolyHighResolution	100	0	0	6.5
AX-94702383	Affx-92139046	ACATGGCTGCACGCGCTCTTCATGATCGAGTTCTC[G/T]CTCGTCATGTGGCTGCTGGGGAAGACGGTCGGCAT	K	_3313049_2841_29356_3225650+,1838062-,1169221+	AX-94702383	BA00748611	tplb0026b15_350				TT	GG		100	71	0	0	1	71	6,00E-29	132																	1.1				-	1AS	1	PolyHighResolution	99.7	0	0
AX-95085626	Affx-92719596	TAACGCATTCTGTTCTATCCATATAGTCAGAACAG[C/G]GCACAACAGTTACAGCTTTACCGTTTATATACTAC	S	_3259067_8625_187147_479720+,...,1231816+	AX-95085626	BA00075786					GG	CC	CG	98.59	71	1	0	1	71	3,00E-27	126																	1.1					1AS	1	PolyHighResolution	99.2	0	0	9.7
AX-94621346	Affx-92886885	TTTATCTCCTAGTGAGCCTCGATACACTTCATCTG[C/T]ATTGTTCTGTTACAGAGAACCAAAATCTATTGGAT	Y	_3266961_6822_222201_884816-,3245687+,2804680+	AX-94621346	BA00354709					TT	CC	CT	100	71	0	0	1	71	6,00E-29	132							1B	187.043			1B	497.857	8		8		1.1	1B		1B		1AS	1	PolyHighResolution	99.5	0	0.1	7
AX-95184743	Affx-92934896	TATGTGCCGGTCTCTGACGGCGACTCCGAAGGGGG[C/T]TGCATCTGCGACGACCCCGAGGTGGAAGCCCTTCT	Y	_3256630_13462_548992_357667-,...,384738+	AX-95184743	BA00557827					CC	TT		100	71	0	0	1	71	6,00E-29	132							1B	188.624			1B	497.857	8		8		1.1	1B		1B		1AS	1	PolyHighResolution	99.7	0	0
AX-94781690	Affx-92724667	TCAATCCTTTACTGAGTCTATCATCATCGACAGTC[A/C]TCCCATGCACATCCTTCACCTTCAGGTTGATTTCG	M	_492711_888_23486	AX-94781690	BA00120551					AA	CC		98.59	71	1	0	1	71	3,00E-27	126																	1.1					1AS	1	PolyHighResolution	99.7	0	0
AX-94577281	Affx-92393397	CTGACGACGTCGATGGTGACCAGGATGACGCCGAG[C/T]TGCTGTAGGAACTGTGGATTCAAAAAGGCGGTACA	Y	_1891345_3286_144762_780268-,...,1495290-	AX-94577281	BA00139216					TT	CC		95.45	66	3	0	1	66	4,00E-21	106																	15.1				-	1DS	1	PolyHighResolution	99.7	0	0
AX-94571699	Affx-92131330	TGCATTATACGCTGCAGCTTTGAGGCCTGATTTGC[A/C]CAGATAGTTAGCTAGTTCCACAGTTCCTTTTCTCG	M	_3297107_9265_218185_2417844-,...,1636322-	AX-94571699	BA00111732					CC	AA		100	71	0	0	1	71	6,00E-29	132																	1.1					1AS	1	PolyHighResolution	99.7	0	0
AX-94515167	Affx-92133339	ATGGACCAAGGAGCCAACAGGAAAATTCTCGCATC[C/T]GTCAAGAAATATACCAAGAGATGTCCCCCAGATAT	Y	_6317098_3928_21004_114327+,6305334+,6284247-	AX-94515167	BA00739953					TT	CC		100	71	0	0	1	71	6,00E-29	132																	2.2					2AL	1	PolyHighResolution	100	0	0
AX-94781661	Affx-92323390	TGATGGTGAGTTTGACAGCGAGAAGGCGGTTACGG[C/T]GTCCACCACGAGCATGGAGGCGGCGGAGCCGGAGG	Y	_1882246_9633_667828_326990-,...,1150078-	AX-94781661	BA00120488					TT	CC		98.59	71	1	0	1	71	3,00E-27	126																	15.1					1DS	1	PolyHighResolution	100	0	0
AX-94705602	Affx-92688732	GAGAAGGCGACGGCCTTCTACCGCGTGGTGTACCG[C/G]TACGACGTGGTGCCGCGGGTGCCGTTCGACGCGCC	S	_1914159_8006_444324_1871870+,...,1158308-	AX-94705602	BA00764206					GG	CC		100	71	0	0	1	71	6,00E-29	132																	15.1					1DS	1	PolyHighResolution	98.9	0	0
AX-95145050	Affx-92941180	AGGGTGAGACTGATCAGCCATTAGAAATACATGAA[C/T]TCCATCATGCAACTCGACCCAACTACATCCAGGCT	Y	_1911923_26038_1467594_1797563+,...,1550783+	AX-95145050	BA00363425					TT	CC		100	71	0	0	1	71	6,00E-29	132																	15.1					1DS	1	PolyHighResolution	100	0	0
AX-95157474	Affx-92827480	CCCGGTTCAAATTGCATGTTTGTCCAGGAGGCTGT[A/G]GCGGTTAACACCAGAGAAAATCATTGCTGCACCCT	R	_1879739_14421_1366568_208117+,...,1386548-	AX-95157474	BA00423955					AA	GG	AG	98.59	71	1	0	1	71	3,00E-27	126																	15.1					1DS	1	PolyHighResolution	99.7	0	0	5.8
AX-95235766	Affx-92553888	GATAAACCAGGAATAGCCTGAAGGTTTTTGTGATG[A/C]TTAGATGGTTGTAATTTTGATCAAATGTGTGCAAG	M	_1663819_9595_674919	AX-95235766	BA00798632					AA	CC		100	71	0	0	1	71	6,00E-29	132																	1.1					1AS	1	PolyHighResolution	100	0	0
AX-94721813	Affx-92796938	TCGTCAAGTCAGTCTAAGCAGGGTCAGTCCTTGGG[C/T]TGCATCGTCGGTGGTGCAGCTTGGTCAATGGTCAG	Y	_3436499_16750_1462711_1197769+,...,1305514+	AX-94721813	BA00843910					TT	CC		100	71	0	0	1	71	6,00E-29	132																8	8.1				1B	1BS	1	PolyHighResolution	100	0	0
AX-94458071	Affx-92198834	TGTGCATGATTCTGTAAGCCCATTTATTACACTGA[A/G]ATATAATCCATGCATCTGTATCGAAGGAGACACAC	R	_2012401_8146_395865	AX-94458071	BA00424637					GG	AA		98.59	71	1	0	1	71	3,00E-27	126																	1.1					1AS	1	PolyHighResolution	99.7	0	0
AX-94511623	Affx-92116566	CTCTGGGTCAAGTTTCAAAGTCCAAGGCAGTGCAT[A/C]AGTTGAGCTGTAATGAATAAATAGGCAGACAATT	M	_3226956_4516_96485_318418+,2523694-	AX-94511623	BA00720402					CC	AA	AC	98.59	71	0	1	1	70	1,00E-26	124																	1.1					1AS	1	PolyHighResolution	100	0	0	5.2
AX-94681245	Affx-92118530	TCGGCTTGCTGACTAAGCCTCTGATTAATCTCCTC[A/G]TCCCACCAAGACCTGGCACCGCAGCTGATATCTCA	R	_1905894_7739_532904_1500786+,432665+,82568+	AX-94681245	BA00645050					GG	AA	AG	100	71	0	0	1	71	6,00E-29	132																	15.1					1DS	1	PolyHighResolution	100	0	0	7.4
AX-94382261	Affx-92233521	GTGCAACAAGTTAAGCAGCAATTTCTATGACTGGA[C/T]GTGCCCCGGAGTGTACAACATCGTCCAGCAGCACG	Y	_1595794_2831_66337	AX-94382261	BA00005703					TT	CC		98.59	71	1	0	1	71	3,00E-27	126							1B	187.043			1B	497.857	8		8		15.1	1B		1B	-	1DS	1	PolyHighResolution	100	0	0
AX-94768106	Affx-92472780	ATCTCAGGAAATCTCAAGCATGGGCAAGATGTATT[C/T]CCGAAAAACAGTTGCACAGATCAAGGACGAGAACT	Y	_3274220_5985_263321_1250983+,...,743453+	AX-94768106	BA00082578					TT	CC		100	71	0	0	1	71	6,00E-29	132							1B	187.043							8		1.1			1B		1AS	1	PolyHighResolution	99.7	0	0
AX-94654729	Affx-92819238	GTGGCAATCGATGTAAGTGAACCTGGGAAGACGAG[A/G]CCACTAATGGAGATACAAATACGCACCAAGGAGAT	R	_1353104_294_1218	AX-94654729	BA00515773					AA	GG		100	71	0	0	1	71	6,00E-29	132																	2.2					2AL	1	PolyHighResolution	99.7	0.1	0
AX-95630392	Affx-92536314	ACATGTTATGCAAATGTGCAGGCCGAAGGTTGTAT[A/G]GACGGCGAAGATTCCGACGATGATGTCGACTGTAA	R	_3286808_16372_410108_1896465+,...,825616-	AX-94533092	BA00838453	BS00076668_51	BS00076668	BS00076668	Validated	AA	GG		100	71	0	0	1	71	6,00E-29	132	1A	55.58		0		0	1A	11.7938			1A	244.761	1		1	1	1.1	1A		1A	1A	1AS	1	PolyHighResolution	99.5	0	0
AX-94991032	Affx-92225604	GGCTCAGATGTGAAATCGCTCCCTGGAGTTACAAT[C/T]GATGAGAAGAAGATTGTGTCATCTACTGGGGCTCT	Y	_3307967_9351_423389_2979822-,...,2567584-	AX-94991032	BA00705141	GENE-0254_148				TT	CC		98.59	71	1	0	1	71	3,00E-27	126																	1.1					1AS	1	PolyHighResolution	100	0	0
AX-94453187	Affx-92580317	AAATCAAAAGATGAGCACTTCAGCAGTCGTGTATC[A/G]AAACAGCAGCTCAAAGACATCCAACATTTAGAAGA	R	_3290039_5410_153747_2058734+,1913387+,2282392-	AX-94453187	BA00397580					GG	AA		100	69	0	0	1	69	8,00E-28	128																	1.1					1AS	1	PolyHighResolution	99.5	0	0
AX-94494685	Affx-92515736	ATGAGCTGTTATCTTGTAAAACTGCCGGTAGATAT[C/T]AGAATGGTTCACAATAGCTTGCTCTACTTTGCAAG	Y	_3312797_4611_223694_3223847-,1955584+	AX-94494685	BA00626374	wsnp_Ex_c18662_27538313	BS00011864	BS00011864	Validated	TT	CC		98.59	71	1	0	1	71	3,00E-27	126	1A	55.58		0		0	1A	11.7938			1A	220.493	1		1		1.1	1A		1A		1AS	1	PolyHighResolution	99.7	0	0
AX-94737395	Affx-92799437	GAGAAAGGCACGCTGAAGAGTCACCTGTATGGCAG[C/T]GACATGCCTCCCCTCAGCTGGAAGAAAAGAGTGGA	Y	_3422609_16528_960927_511898+,...,2251314+	AX-94737395	BA00920284	RAC875_c37025_2027				CC	TT		100	71	0	0	1	71	6,00E-29	132							1A	11.7938			1A	244.761	1		1		8.1	1A		1A		1BS	1	PolyHighResolution	99.2	0	0
AX-95159410	Affx-92107284	TTATCATCCTAAAAGAAACTAAATTAGCATCATCG[G/T]ACACCATCAAAGGTTATAAGCTATGGTACTGGAAG	K	_1891582_18214_2158533_792066-,...,1285113+	AX-95159410	BA00433483					TT	GG		98.59	71	1	0	1	71	3,00E-27	126							1B	187.043			1B	497.857	8		8	3	15.1	1B		1B	3A	1DS	1	PolyHighResolution	99.7	0	0
AX-94684631	Affx-92210221	GTCCAGTGACAGTGGAAAGTAAGTTTTGACAGCTA[A/G]GAAGTTCGAGCTTAGCTTGGATATATTTAGATGAC	R	_3261638_6400_491920_614396+,...,348958-	AX-94684631	BA00661492					AA	GG		100	71	0	0	1	71	6,00E-29	132							1A	11.7938			1A	244.761	1		1	1	1.1	1A		1A	1A	1AS	1	PolyHighResolution	99.5	0	0
AX-94758330	Affx-92946849	GAGCTATACAACTTGCCAACAGCAGAATTTGCACA[C/T]AGAAGAGGATTTATATTTAAGCAGTTAACAATTTA	Y	_1911181_13495_1429832_1760008+,...,1140518+	AX-94758330	BA00055331					TT	CC		100	71	0	0	1	71	6,00E-29	132							1B	187.043			1B	497.857	8		8		15.1	1B		1B		1DS	1	PolyHighResolution	98.9	0	0
AX-94514118	Affx-92652416	AATTCTTGAGTTCGTCCAGCAGTCAAAAGGTTGGC[A/G]GTATGTTGAAAGGGTAGCAAATGATAGTGCTGAGA	R	_1911181_13495_1429832_1760008+,...,1140518+	AX-94514118	BA00734127	IAAV2452	BS00013901	BS00013901	Validated	AA	GG		100	70	0	0	2	71	2,00E-28	130	1B	53.51		0		0	1B	187.043							8		15.1			1B		1DS	1	PolyHighResolution	100	0	0
AX-94946875	Affx-92327963	CAGCCTGTGCGGGACACATTCCACAATCTCATAGT[C/T]GGCACCATGAAAGGCAGCCGGCTACAAGATGCTTT	Y	_3470697_15269_901558_2933637+,...,689213-	AX-94946875	BA00582096					CC	TT		98.59	71	1	0	1	71	3,00E-27	126							1B	187.043			1B	497.857	8		8		8.1	1B		1B		1BS	1	PolyHighResolution	99.5	0	0
AX-95187439	Affx-92842975	AGGATGGGCATAAAACAGGCATGGGCTGTACCACA[C/T]CATACATTTACACTGCTATGGTATCAACTCTTCGA	Y	_12965_11216_992747	AX-95187439	BA00570869	Kukri_rep_c101218_200				CC	TT		98.59	71	1	0	1	71	3,00E-27	126							1A	11.7938			1A	244.761	1		1		15.1	1A		1A		1DS	1	PolyHighResolution	99.7	0	0
AX-94635693	Affx-92103470	TTCCATATGACTGGTTATGACGATAGCAGTCCAAA[C/T]GCCCTAATAATTGAAGGCCTTCTTGGTTCACTCTC	Y	_3266067_10450_289812_838841-,...,600890+	AX-94635693	BA00423744					TT	CC		100	71	0	0	1	71	6,00E-29	132																	1.1					1AS	1	PolyHighResolution	100	0	0
AX-94450773	Affx-92298759	GTGCTCATCTCACCAGTCTCTTAACATTTTGCCGG[C/G]ATGCAAGGAACAGTAACCCCATGTTTTCCGAAAAG	S	_3464110_18243_747057_2598606-,...,2087102-	AX-94450773	BA00384197					GG	CC		100	71	0	0	1	71	6,00E-29	132											1B	497.857	8			8	8.1	1B			1B	1BS	1	PolyHighResolution	99.5	0	0
AX-94934504	Affx-92123335	TTCAAATCCTTTTGAGAGAGTGAGTATTTATGAGT[A/C]TGCTCTATTGATGTGACAAACTTGGATACAACAAG	M	_3266517_2120_358044_862557-,...,480105+	AX-94934504	BA00547429					CC	AA		97.18	71	2	0	1	71	1,00E-25	121											1A	243.037	1			1	1.1	1A			1A	1AS	1	PolyHighResolution	99.5	0	0
AX-95630497	Affx-92282691	GGGAGCGTGGACAATAGCATGCATCTGAAGAACCG[A/G]TGAACCATTTGGTATGCATGCATTGTACGGAACTG	R	_3234849_1136_18442_1140245-,2073868-	AX-94652850	BA00506545	BS00092422_51	BS00092422	BS00092422	Validated	AA	GG		100	71	0	0	1	71	6,00E-29	132	1A	55.58		0		0	1A	11.7938			1A	243.037	1		1		1.1	1A		1A		1AS	1	PolyHighResolution	98.9	0	0
AX-94788934	Affx-88646775	TCCGCTATTGTGCATGAGTCCCTGTCGGAGCTGCG[G/T]GCTCGGGTTTCTGAGCTCGAGGAACTTGTGGAGAA	K	_3292395_9819_248883_2177149+,1245892-,1891526-	AX-94788934	BA00140372	wsnp_Ex_c8162_13799067				GG	TT		100	71	0	0	1	71	6,00E-29	132							1A	11.7938			1A	243.037	1		1		1.1	1A		1A	-	1AS	1	PolyHighResolution	99.2	0	0
AX-95179857	Affx-88807662	GTGCAGAGGAACTCCTGCATGAGATCGCCAACACG[C/T]TGAAGGTTGATGTTCACTAACCTTAGGTTGCCAAG	Y	_1913379_4632_365179_1868308-,...,1873116-	AX-95179857	BA00534100					CC	TT		100	71	0	0	1	71	6,00E-29	132											1A	243.037	1				15.1	1A				1DS	1	PolyHighResolution	99.2	0	0
AX-94716299	Affx-92444967	CTGGGAATGTAGCGGAGAAGATGAGCAAGCACTTC[C/T]AGCTTCGTAAGTTGGCTGGATGCAAAATCTTCAAT	Y	_3256139_7601_614882_331557+,...,1104182+	AX-94716299	BA00816599	BS00028874_51				TT	CC		98.59	71	1	0	1	71	3,00E-27	126							1A	11.7938			1A	243.037	1		1	1	1.1	1A		1A	1A	1AS	1	PolyHighResolution	97.6	0	0
AX-95652208	Affx-92301078	TCTGGCATCATATACATTCCTTAATGCCACTGAAA[A/G]ATGCTGCGAGAGCTGCCTGTGTGTCTCAGTCCTTC	R	_3312781_25458_501951_3223730+,...,1516183-	AX-94921856	BA00512136	wsnp_Ex_rep_c66282_64438053	BS00044052	BS00044052	Validated	AA	GG		100	71	0	0	1	71	6,00E-29	132	1A	55.58		0		0	1A	11.7938							1		1.1			1A		1AS	1	PolyHighResolution	99.7	0	0
AX-94782852	Affx-92780996	CCGCCATGAGATGCAGTCTACTAGCTCACCTCTGC[C/G]ACCATGCCTCCTCACCTCTACCATCGACGGTCGCC	S	_3227030_2018_29712_324638+,1151864-	AX-94782852	BA00123633					CC	GG	CG	100	71	0	0	1	71	6,00E-29	132																7	1.1				7A	1AS	1	PolyHighResolution	99.5	0	0	5.5
AX-94510917	Affx-92936986	GCTGATCCTATGATGGATCTGAATCTGATCCTGGG[G/T]CCTTCCTCCCAAGATACCAGAGCTCGGTTTCGCGA	K	_3301787_4878_318179_2662392+,...,1674416+	AX-94510917	BA00716553	BS00010287_51				GG	TT		100	71	0	0	1	71	6,00E-29	132							1A	11.7938			1A	243.037	1		1		1.1	1A		1A		1AS	1	PolyHighResolution	99.5	0	0
AX-94584921	Affx-92622033	CCTCGTCAAGTCCACCGCCTGGTTTCGCGACCACT[G/T]GTACCACCAGCACCAGCAGCTCGACGATATGGTCG	K	_3251433_22054_561393_88131-,...,2399890-	AX-94584921	BA00176298					GG	TT		100	71	0	0	1	71	6,00E-29	132											1B3	141.799	8				1.1	1B				1AS	1	PolyHighResolution	98.4	0	0
AX-94466070	Affx-88435003	TGGATAAGGGGATATGACGTCTGCCTGGAAGAAAT[A/C]ACTAGGGAAGAGACTTTGTATTGTTGCTAAGAATG	M	_3251433_22054_561393_88131-,...,2399890-	AX-94466070	BA00468647					AA	CC	AC	100	71	0	0	1	71	6,00E-29	132							1A	11.7938							1		1.1			1A		1AS	0.5	PolyHighResolution	99.7	0.1	0	6.7
AX-95242117	Affx-88491181	GTACAGCAAGGTAAAGACGCCGTGGAGGTCCATGA[C/T]GCGCCTGACCTCAGGGAGCAGGAAGAAGAAACTAG	Y	_3309078_13264_268980_3036418-,...,1628986-	AX-95242117	BA00829175					TT	CC		98.59	71	1	0	1	71	3,00E-27	126																	1.1					1AS	1	PolyHighResolution	99.7	0	0
AX-95250713	Affx-92344109	CTCCGAAACAATGGGACCATGCACTTCTGGAATTC[A/G]GGCATTTCTGTCAATTCCAGCACCTCCTCCAACTC	R	_1879213_8170_837301_181219-,...,1591090+	AX-95250713	BA00870704					GG	AA	AG	100	71	0	0	1	71	6,00E-29	132																8	15.1				1B	1DS	1	PolyHighResolution	100	0	0	5.7
AX-95024199	Affx-92799781	ATTGGAGAAGGCCTTGGCCGAAGCTGGCTTGACAA[A/C]AGAAAGTGTGCACTTTGTTGAGGTTGTTGGATCAG	M	_1908149_21112_1518603_1606200+,...,814660-	AX-95024199	BA00797667	wsnp_Ex_c11374_18361760				AA	CC		98.55	69	1	0	3	71	4,00E-26	122							1A	11.7938			1A	243.037	1		1		15.1	1A		1A		1DS	1	PolyHighResolution	99.5	0	0
AX-95141055	Affx-92771285	CTTTCTGTTTTACTGGTAATGTGTGCACACAAACG[A/G]TTCTTGAATAGCTGTGGTAGCTGACTGAAGAATGT	R	_3307272_10751_333242_2943179+,...,1443242+	AX-95141055	BA00344319					GG	AA	AG	100	71	0	0	1	71	6,00E-29	132																8	1.1				1B	1AS	1	PolyHighResolution	100	0	0	5.3
AX-94461779	Affx-92373867	AGGCACATCCGCCGCAGAATTACATGGACTTTCCT[C/T]GCAGGAGATTCGATTCGGTCATCTGCTTGATGTGA	Y	_1908587_15516_450555_1628807-,...,322054+	AX-94461779	BA00445029					TT	CC		98.28	58	1	0	1	58	5,00E-20	102																8	15.1				1B	1DS	1	PolyHighResolution	100	0	0
AX-94624330	Affx-88409160	GTGACTTATAATGCCTTGATTGGCGGACTTTGTCA[A/G]GAGGGGAGGTTCGATGATGTGACCAAGTTGTTGGA	R	_3295417_10035_521801_2330781+,...,3233040-	AX-94624330	BA00369614					AA	GG		100	71	0	0	1	71	6,00E-29	132							1A	11.7938			1A	243.037	1		1		1.1	1A		1A		1AS	1	PolyHighResolution	99.2	0	0
AX-94445466	Affx-92590281	AAGGAGTTGCAGAGGAAGGAGACTGAATACATGAG[A/G]CTTAAAAGGCATAGAATTTGTGTGGATGACTTTGA	R	_1902123_15713_1271000_1312670+,...,498712-	AX-94445466	BA00354799					AA	GG	AG	100	71	0	0	1	71	6,00E-29	132																	15.1					1DS	1	PolyHighResolution	100	0	0	5
AX-94453050	Affx-92548084	GCCACCCATGAACGACAAAAGGGCCCAGGTTAAAA[A/G]CAAGCAAAAATTATGGATGATAAAAGCTCCCAAGG	R	_3448077_23236_829625_1784668+,...,2305886-	AX-94453050	BA00396841					AA	GG		100	71	0	0	1	71	6,00E-29	132											1A	243.037	1				8.1	1A				1BS	1	PolyHighResolution	99.7	0	0
AX-94695076	Affx-92603963	GCTTCTTCCGTCCGTGCGTTCGCCAGAGCTGAGAG[C/T]TTGAGGAGATGGCGGGCGGCGGTGTCGAGGACGTC	Y	_3240297_10058_242122_1960209+,1943685-,3127295+	AX-94695076	BA00712484	BS00030644_51				CC	TT		100	71	0	0	1	71	6,00E-29	132							1A	11.7938			1A	243.037	1		1		1.1	1A		1A		1AS	1	PolyHighResolution	99.5	0	0
AX-95200935	Affx-92482721	CCCGTCTTCTTCCTGTCCGATCGATCCCAAGCCTG[A/C]ACGGTGTCAACTTTCGTTAGCTTTCTCGTGTCTGT	M	_3295684_8560_269037_2343625+,...,1959672-	AX-95200935	BA00637042					AA	CC		98.59	71	1	0	1	71	3,00E-27	126																	1.1					1AS	1	PolyHighResolution	99.7	0	0
AX-94434525	Affx-92549048	GGAGCACAGCCTGGCGTGGCTGCGTTGGCGCTTAC[A/G]ATCACGCTGCTGTGCAGGCCATCAATTGAGACTAC	R	_3270318_9775_347026_1055395+,...,3175593-	AX-94434525	BA00294279	Excalibur_c64855_328				AA	GG		100	71	0	0	1	71	6,00E-29	132																	1.1					1AS	1	PolyHighResolution	99.2	0	0
AX-94725044	Affx-92226208	TTTCGTACAGATATACACTCACATTAGACTCTTCG[A/G]GCTTAGTTCGATTGATTTTACTGACATGGCTTCCT	R	_1959061_1064_92996	AX-94725044	BA00859753					GG	AA		94.37	71	4	0	1	71	3,00E-22	110																	1.1				-	1AS	1	PolyHighResolution	99.7	0	0
AX-95071247	Affx-92129138	GTTGGTTCTTGGTCTGTGAATTTTGTTCCGTGGAT[C/T]GCAGCACTCGTTAATTATTTTGTTGAGTCGTATCC	Y	_371102_2406_219936	AX-95071247	BA00005463					CC	TT	CT	95.77	71	3	0	1	71	6,00E-24	115							1A	2.34547			1A	243.037	1		1		15.1	1A		1A	-	1DS	0.5	PolyHighResolution	99.2	0.5	0	5.9
AX-94568928	Affx-92390028	GCTCTTGAAGCAGCAAAAGGTCTGGAGTATCTCCA[C/T]GAGCGTGTTACTCCACCTGTTATACACAGGGACTT	Y	_1890934_13735_614290_759629+,...,1334990+	AX-94568928	BA00098460					TT	CC		98.59	71	1	0	1	71	3,00E-27	126																	15.1					1DS	1	PolyHighResolution	100	0	0
AX-94464572	Affx-92876097	GGATACAAAGTTTGCACTATCAATTTTGCCTGTTC[C/T]GTTGGGCTGACCTGCATCTATAATTCCACCAAATC	Y	_3301614_4707_159223_2653317+,...,2742513+	AX-94464572	BA00460239	wsnp_JD_rep_c49359_33578909	BS00017812	BS00017812	Validated	TT	CC		98.59	71	1	0	1	71	3,00E-27	126	1A	55.58		0		0	1A	11.7938			1A	243.037	1		1	1	1.1	1A		1A	1A	1AS	1	PolyHighResolution	99.7	0	0
AX-94897165	Affx-92597414	TCATCGCTTGCAGTTTGGGCCTGAACCGGTTTAAT[C/G]AGATGGAGGTAGCGGACGACGCCTACGTCCCAACA	S	_3258126_9519_185401_432401-,...,838418+	AX-94897165	BA00443333					CC	GG		100	71	0	0	1	71	6,00E-29	132							1B	186.256			1B	497.857	8		8	8	1.1	1B		1B	1B	1AS	1	PolyHighResolution	99.7	0.1	0
AX-95160202	Affx-92286470	CAAGCAGGAGGAGGTGATTCTGGGATAGCAGTAAC[A/G]CCTAACAAGACTAATCCAGATCGTCTTCTGGCAGT	R	_3070393_1702_74798	AX-95160202	BA00437297					AA	GG		100	71	0	0	1	71	6,00E-29	132																	1.1					1AS	1	PolyHighResolution	100	0	0
AX-95174321	Affx-92917562	ATAGCATCAAATGTATCACTGTTGTACTTAGTGTA[C/G]TAAGATGAGAAAGGTTAACTAACAGAAATGTGAGA	S	_2807261_1111_65445	AX-95174321	BA00507210					GG	CC		100	71	0	0	1	71	6,00E-29	132																	1.1					1AS	1	PolyHighResolution	99.7	0	0
AX-94736551	Affx-92431119	GCCACTTTTACCGCTCTTCCTTAGTACATCAAAGC[C/T]AGGCTCAAGCTTGCATTCATCGTTTCCGTTGAAGG	Y	_1892984_14690_817756_860777+,...,451615+	AX-94736551	BA00916333					TT	CC		98.59	71	1	0	1	71	3,00E-27	126																8	15.1				1B	1DS	1	PolyHighResolution	99.7	0	0
AX-94815518	Affx-92273271	TGCAACAAAAACCATAGATGTGTTCAACGACATGC[A/G]GGCAGAGGACCTAGAATTTAAATACAGTGTCCAGG	R	_3102997_5933_336841	AX-94815518	BA00214908					GG	AA		98.59	71	1	0	1	71	3,00E-27	126							1A	11.7938							1		1.1			1A		1AS	1	PolyHighResolution	98.4	0	0
AX-94532966	Affx-92719864	CAGGTGGGAAGATGTTTACGCCGGAATCATTCGGC[A/G]GAGGGAAGCTCGCCTGAGGTATGGAGACCCATACG	R	_2811167_9065_123749_2707985-,2729068-,2707739+	AX-94532966	BA00837692					AA	GG		100	71	0	0	1	71	6,00E-29	132																	5.2					5AL	1	PolyHighResolution	98.9	0	0
AX-94558720	Affx-92881071	GCTGTGCTCAGCTTGAGGACGAGAATAAAATGTTG[A/C]GAGAAAATCAAGACAATGGTGATAACCCAGAAGAT	M	_1903258_9530_768436_1370573-,...,1298483+	AX-94558720	BA00049359					CC	AA		98.59	71	1	0	1	71	3,00E-27	126																	15.1					1DS	1	PolyHighResolution	100	0	0
AX-95101195	Affx-92348554	CAGCTCAAGCTCATGGGGCAGGGCCACCCGACGGG[C/T]CTCACGCCGAACCTGCTCAAGCTGTTCGAGGCGCG	Y	_381840_7129_530247	AX-95101195	BA00151814					TT	CC		100	59	0	0	13	71	3,00E-22	110																	15.1					1DS	1	PolyHighResolution	99.5	0	0
AX-95232658	Affx-92243342	CGTCCCGCAAGGGGACACCGGCGCAGACCCAGGCG[C/T]TGAGCTTCTGCGACACCATGTACATGAACACCCAG	Y	_1518210_3508_160224	AX-95232658	BA00783653					TT	CC		100	71	0	0	1	71	6,00E-29	132																	1.1					1AS	1	PolyHighResolution	99.5	0	0
AX-94544614	Affx-92164508	AGTGCAACTCCTTACAAAGATCCTATGGCAGGTGA[A/G]AAACTAGAGATGATAACGAAGATTCGAGCCCAAAG	R	_2229367_9078_176686_227064-,...,157847+	AX-94544614	BA00901639					GG	AA		98.59	71	1	0	1	71	3,00E-27	126																	15.2					1DL	1	PolyHighResolution	100	0	0
AX-94415704	Affx-92554384	GTCCAATCTACTGTGTCATCGCTGGTTGTTCATAG[A/G]GAATTAGGTTTGCTACTTCTTATGATGTAGATGTG	R	_3256997_4039_74608_376004+,...,2916880-	AX-94415704	BA00190786					AA	GG		100	71	0	0	1	71	6,00E-29	132							1A	11.7938			1A	243.037	1		1	1	1.1	1A		1A	1A	1AS	1	PolyHighResolution	99.7	0	0
AX-94591067	Affx-92547806	GTCATTGCCTTCATTGAAGATCCTGATGGTTACAA[A/G]TTCGAGCTTATAGAAAGAGGTCCCACACCTGAGCC	R	_3477494_9612_384774_3274195-,...,1503638-	AX-94591067	BA00206212					GG	AA		100	71	0	0	1	71	6,00E-29	132																	8.1					1BS	1	PolyHighResolution	99.7	0	0
AX-94509686	Affx-92272927	GAAGATCATTCCATCCTGTTAATTCAACAAGGTGC[G/T]GTTGTCTGGAGCAGAGAGGATGGACTTGCTTCAAT	K	_6965170_234_718	AX-94509686	BA00709609					TT	GG		100	71	0	0	1	71	6,00E-29	132																	4.2					4AL	1	PolyHighResolution	99.7	0	0
AX-95170825	Affx-92247134	GGTCCGTAAGCATGGGTGGAGGACACTGATTGTGT[C/G]GTGTTGGTCTATAACAGGCACCTGAAACTTTTCAT	S	_3295291_15531_456822_2324229-,...,2814648+	AX-95170825	BA00489954					CC	GG		100	71	0	0	1	71	6,00E-29	132							1A	11.7938			1A	243.037	1		1	1	1.1	1A		1A	1A	1AS	1	PolyHighResolution	99.2	0	0
AX-95159518	Affx-92211169	AAATTTGCTGTAACTGACAACCATCAGGGTCATGT[C/T]GTCATCCAGTCATGCACAGCTGCACGCCACATATA	Y	_3438664_5153_164073_1304070+,...,3397460+	AX-95159518	BA00434046					CC	TT		100	71	0	0	1	71	6,00E-29	132											1A	243.037	1				8.1	1A				1BS	1	PolyHighResolution	99.2	0	0
AX-95015657	Affx-92807721	CACGTGACATCCTACCTGACCATCTTAAACATTAC[C/G]AGAAAGACATGGGTCCTATTGAATCTCCAACATAC	S	_4316178_7491_70167_815941+,...,4235533+	AX-95015657	BA00773657					CC	GG		98.59	71	1	0	1	71	3,00E-27	126																1	3.2				1A	3AL	1	PolyHighResolution	98.1	0.4	0
AX-94793337	Affx-92718439	AAGGTGATGATGGTATTGGATGTTAAAATGATCCC[A/G]GCACACCATGTCATGAAACGATGGACAATAGATGC	R	_3314326_7618_275393_3234342+,2117178+,3226037+	AX-94793337	BA00152733					GG	AA	AG	98.57	70	1	0	2	71	1,00E-26	124									1A	196.232				1			1.1		1A			1AS	0.5	PolyHighResolution	98.6	0.5	0	5.2
AX-94798948	Affx-88425236	TCATGTATCCTAGACAAGTAGCATAAGGATGTGAG[A/G]GGGCACACATTGTAAATAAATCATGAGAGGCTGTT	R	_3294196_5751_245548_2267553-,1185869+	AX-94798948	BA00168606					AA	GG		100	71	0	0	1	71	6,00E-29	132							1A	11.7938			1A	237.832	1		1	1	1.1	1A		1A	1A	1AS	1	PolyHighResolution	99.5	0	0
AX-94463381	Affx-92892189	AGAGCTTTACATTATTATTAACCAATAAGAGCTGT[C/T]GAATCGTTGGCTACAAGATCACAAACAAAAGCTGG	Y	_3262982_12432_360534_682988-,...,2573792+	AX-94463381	BA00453940	wsnp_Ex_rep_c67065_65532802				CC	TT		100	71	0	0	1	71	6,00E-29	132							1A	11.7938			1A	243.037	1		1	1	1.1	1A		1A	1A	1AS	1	PolyHighResolution	99.5	0	0
AX-94734853	Affx-92364061	TATACTGTTGATCAGCCATTGTTTCCTCTTCAGCA[C/T]CGCCTGTTCCTATTGTCCCTACATGTGCACAGCTT	Y	_2230759_6916_150665_274161+,...,2200067+	AX-94734853	BA00908401					CC	TT		100	71	0	0	1	71	6,00E-29	132																	15.2					1DL	1	PolyHighResolution	99.2	0	0
AX-94467309	Affx-92879593	GCGGTTCGTGTCACAGAAGCCATCACCTTCGGAAC[A/G]CTGATTGATTCATACAACGCAGCTCCAGAATTTTT	R	_2254574_5849_248210_1057699+,2218567+,1274030-	AX-94467309	BA00475408	IACX8373	BS00009921	BS00009921	Validated	GG	AA		100	71	0	0	1	71	6,00E-29	132	1B	61.69		0		0											15.2				-	1DL	1	PolyHighResolution	100	0.1	0
AX-94476963	Affx-92183909	ATTTCGTAAGATTGCTGGAGAACTATATCACTTTT[C/T]GTCGTTGGTTCTTCCCAGTACGGTGCTCATATGGA	Y	_3975251_8754_146219_3843687-,...,3203278+	AX-94476963	BA00528168					CC	TT		98.59	71	1	0	1	71	3,00E-27	126							1A	11.7938			1A	243.037	1		1		1.2	1A		1A		1AL	1	PolyHighResolution	98.6	0	0
AX-94911243	Affx-92578888	TCAATGTACCGTTACCACTGTAACTGTAGCATTTC[C/G]TTTTTCCATTCCTGTAGCTGTCACCCGTTGCCGGC	S	_3976711_9554_452454_3849451+,...,2612418+	AX-94911243	BA00482232					CC	GG		100	71	0	0	1	71	6,00E-29	132																3	1.2				3A	1AL	1	PolyHighResolution	100	0	0
AX-94527023	Affx-92844087	CCTTTGCTTCTCCGCAAGATCCACTGAAATTAGTT[C/G]GATTCCCATCTCAGAATTCCGCTAGGGTGTGACCA	S	_4439370_4132_66557_4050219+,...,1309017+	AX-94527023	BA00805295					GG	CC		100	69	0	0	1	69	8,00E-28	128																	3.2					3AL	1	PolyHighResolution	99.5	0.2	0
AX-94408930	Affx-88733987	CCTGCCCCCTGCTCGGGCACGACGCACGCCTCCAG[A/G]TCCTACAGTTCAGAGAGAATGGGGACTAAGGTTCA	R	_3918898_3440_73506_1797986+,...,447488+	AX-94408930	BA00153329					AA	GG		100	71	0	0	1	71	6,00E-29	132							1A	11.7938			1A	243.037	1		1		1.2	1A		1A		1AL	1	PolyHighResolution	100	0	0
AX-95099834	Affx-92095329	GGGAGGCGGCAGATCCCGCTGTTCAAGGGCGTCCT[A/G]CGGCTTCAGTACATGTTGCATCTGGCACAACGCAG	R	_3942988_10962_283669_2677275-,...,3847929-	AX-95099834	BA00145213					GG	AA		98.59	71	1	0	1	71	3,00E-27	126							1A	11.7938			1A	243.037	1		1	1	1.2	1A		1A	1A	1AL	1	PolyHighResolution	98.1	0	0
AX-94520045	Affx-92386560	CAAGAACTAATCTGACTACTGCAAGAACTACTGAA[C/T]CCGACTACTACAAGAACTAATCTGACTACTGCAAG	Y	_3901834_26077_906679_1176917+,...,1774234-	AX-94520045	BA00767002					CC	TT		100	71	0	0	1	71	6,00E-29	132							1A	11.7938			1A	243.037	1		1	1	1.2	1A		1A	1A	1AL	1	PolyHighResolution	99.5	0	0
AX-95226312	Affx-92440690	AACTTAGGAGCATAATATGCAACAATTACAAATGG[C/T]AGCGTGAAAGCAAATAACAATCATAATGCCATCAG	Y	_3949267_10173_557524_2913394+,...,3529527-	AX-95226312	BA00752549	BS00067330_51				CC	TT		100	71	0	0	1	71	6,00E-29	132							1A	11.7938			1A	243.037	1		1		1.2	1A		1A		1AL	1	PolyHighResolution	100	0	0
AX-94830572	Affx-92326495	CTCCAGGCTCTCCCTCGTTGCAGCCCACTGCCTCT[A/G]TTGATGGGCTCCCCTGTCATCGTGCTCCCCATCCG	R	_3952511_8039_196697_3028988+,...,2791497+	AX-94830572	BA00257211					AA	GG		100	71	0	0	1	71	6,00E-29	132							1A	11.7938			1A	243.037	1		1		1.2	1A		1A		1AL	1	PolyHighResolution	100	0	0
AX-94513469	Affx-92557884	AGATTTCAGAGGAGAGTCAGGGCATGTCGGTATGA[C/T]ATAGATCAATTTACACCTAATTTCTTGTCAATCTT	Y	_1877909_7841_277950_116618+,...,373504-	AX-94513469	BA00730716					TT	CC		100	71	0	0	1	71	6,00E-29	132																8	15.1				1B	1DS	1	PolyHighResolution	99.7	0	0
AX-94972200	Affx-88600277	TAGATGCTTAGTTGTAAAGTAACTAGATGTGATGG[C/T]AGGAGTATGTACCTGCTATATAAGGGTGTCTAGCT	Y	_3897581_9644_333024_1026021+,...,503018-	AX-94972200	BA00652663	wsnp_Ex_c8374_14111734				CC	TT		100	71	0	0	1	71	6,00E-29	132											1A	243.037	1			1	1.2	1A			1A	1AL	1	PolyHighResolution	98.9	0	0
AX-95096306	Affx-92957814	AACATGAATTCTACCAATGATTTTGTGGCTTGCAT[C/G]ACTTAGATTTTGACCAGGCTGGATGACTTTTGTTG	S	_3978469_16548_1174393_2186797-,...,1630479-	AX-95096306	BA00128004					CC	GG	CG	100	71	0	0	1	71	6,00E-29	132											1A	243.037	1				1.2	1A				1AL	1	PolyHighResolution	99.2	0	0	7
AX-94850114	Affx-92245400	ATGTCCTACTTCAGCACTATGGGGACCCTACTGCA[A/G]CCAAACTATTGAAACTATTGGTTGTTCTCAGTTTT	R	_3975043_21837_671263_3842921+,...,2602833+	AX-94850114	BA00311528					GG	AA		100	71	0	0	1	71	6,00E-29	132							1B	186.256							8	8	1.2			1B	1B	1AL	1	PolyHighResolution	99.5	0.4	0
AX-95120411	Affx-92149282	CAAAAGAGGTTGTCCTAGAAATCTCAACACATGCG[A/G]CTCGTCATAAGGTAGCGAAGGCTTCCCAGTCCAAT	R	_2265174_20243_493021_1411666-,...,1185480+	AX-95120411	BA00244731					GG	AA		98.59	71	1	0	1	71	3,00E-27	126							1B	186.256							8		15.2			1B		1DL	1	PolyHighResolution	99.7	0.4	0
AX-94698499	Affx-92555285	AGAGTTGGGCATAGAGATTTCCAGACTAGGCACTT[C/G]ATTACTTGAAAAATCAACAGAAGGAGCAACTCCAC	S	_2243068_11285_272688_676047+,...,1702380-	AX-94698499	BA00729280					GG	CC		98.59	71	1	0	1	71	3,00E-27	126																	15.2					1DL	1	PolyHighResolution	99.7	0.4	0
AX-94515201	Affx-92935368	GCTCCAACAGGACCATAGAGAAGTACAGGCCACCT[C/T]TGGCTAACTGCCATCAGAGCTACCTCATGACTCTT	Y	_2230000_25489_966213_247272+,...,476010-	AX-94515201	BA00740158					TT	CC		98.59	71	1	0	1	71	3,00E-27	126																	15.2				-	1DL	1	PolyHighResolution	97	0	0
AX-95226421	Affx-92853003	CGCCATCATTACGGGCTTCGTCTTGCGGTTCATCG[C/T]CGTTGAAGTCACTATCGTCAACTGATAAGTCTTCA	Y	_3945125_6117_125964_2759771+,3867188+,3446819-	AX-95226421	BA00753081		BS00077978	BS00077978	Validated	CC	TT		100	71	0	0	1	71	6,00E-29	132	1A	55.58		0		0	1A	11.7938			1A	243.037	1		1		1.2	1A		1A		1AL	1	PolyHighResolution	99.5	0	0
AX-94721178	Affx-92112627	GTCAAGTCTCGTCTTTTGCAAACAGAAGTCCTCTT[C/G]TGCATGTTATGAGCCAAAACCAACAAAGACACACT	S	_1424195_7147_172698	AX-94721178	BA00840805					GG	CC		100	71	0	0	1	71	6,00E-29	132							1B	186.256			1B	497.857	8		8		15.2	1B		1B	-	1DL	1	PolyHighResolution	100	0.3	0
AX-94631437	Affx-92742126	CTGCGGTTGAGAGGGAACAATGGAGATAGAGATCA[C/T]GGCTTACCAAGATTTGAGTGGGGGATGCGACCTGT	Y	_3939872_8959_394490_2561884-,...,3841458+	AX-94631437	BA00403575					TT	CC		97.18	71	2	0	1	71	1,00E-25	121							1A	11.7938			1A	243.037	1		1		1.2	1A		1A		1AL	1	PolyHighResolution	99.2	0	0
AX-95630396	Affx-92743681	GAAAATTTTATGCTTGAACCTGCTAGAGGAAGACC[A/G]GATCATTTTGAAGAATGGATGTCCTTCCTCATCTC	R	_3923348_11374_466492_1959689+,...,1954215+	AX-94480432	BA00547571	BS00077504_51				GG	AA	AG	98.59	71	1	0	1	71	3,00E-27	126																	1.2				-	1AL	0.5	PolyHighResolution	100	0.2	0	6.2
AX-94782613	Affx-92394514	CTTTTTGGCAAACCAATCAAAATGGAAGGGATGAA[A/C]AATGTTCTGACGGATAGGGAGAGCGCAAATGAAGT	M	_2246467_8342_153370_788109+,1975482-	AX-94782613	BA00122982					AA	CC		100	71	0	0	1	71	6,00E-29	132											1A	243.037	1				15.2	1A				1DL	1	PolyHighResolution	100	0	0
AX-94840981	Affx-92841171	ATATGGAAGAGGCTACACTCCTTTTAATGATTCTA[C/T]TGAGGAAGTTTAATCTGAGGAGGGTTGAGCGGGAT	Y	_2222981_12029_285496_19973+,1375873+	AX-94840981	BA00286051					CC	TT		98.59	71	1	0	1	71	3,00E-27	126							1B	186.256							8		15.2			1B		1DL	1	PolyHighResolution	98.4	0.5	0
AX-94480929	Affx-92933514	TTTGCTTTAGTATATCACGCGTTTGCTATTTGTTT[A/G]TAAGTTTCCTGACCTTTTGTTCACTCTTCGTCGAT	R	_3898439_9167_267934_1056829+,...,3465379+	AX-94480929	BA00550187					GG	AA		98.59	71	1	0	1	71	3,00E-27	126											1A	243.037	1			1	1.2	1A			1A	1AL	1	PolyHighResolution	99.7	0.1	0
AX-94794886	Affx-92160456	ACGCGGAGGCACGGGACTCGTCTCCACCAGATCAG[C/T]GGCCATGGCAATCGTGCATCCGAAGCTCCGCGGCC	Y	_1381826_4576_262076	AX-94794886	BA00157169					CC	TT		98.59	71	1	0	1	71	3,00E-27	126							1A	11.7938							1		1.2			1A		1AL	1	PolyHighResolution	99.7	0	0
AX-94803865	Affx-92354337	AGTATCGTATCCCTCTTGGGGGCATCGTTGTAGGT[A/C]CCCTCTCCATGTCAGGGCTCCGGGCGAAAACCCTT	M	_3952258_16476_631434_3020723-,3865432-,2176043+	AX-94803865	BA00182269					CC	AA		98.59	71	1	0	1	71	3,00E-27	126							1A	11.7938							1		1.2			1A		1AL	1	PolyHighResolution	99.7	0	0
AX-94705481	Affx-92876124	TAGCGCTTTTGTCTTCTGGTATGACGATGGCATCA[C/G]GGTATGGGAGAGAACTGCATGGTTACATACAGAAA	S	_875531_3581_49458	AX-94705481	BA00763634					CC	GG	CG	98.59	71	1	0	1	71	3,00E-27	126																	1.2					1AL	1	PolyHighResolution	99.7	0.3	0	7.9
AX-95099259	Affx-92928644	GCGAATCTATCCGTCAAGGAACCAAGACTAGATCC[C/T]GATGATGCATCGGATATAATTGTCAAGAATCTTGA	Y	_2280001_8188_165316_1904490+,...,340574+	AX-95099259	BA00142416					TT	CC	CT	100	71	0	0	1	71	6,00E-29	132																	15.2					1DL	1	PolyHighResolution	100	0.3	0	6.8
AX-94399869	Affx-92740311	TTTCGTTCATGCACAATCTGGTATGGTTTCCTGTT[A/G]TCGCTTCCGTCGAGCCTTGGGTCCGTCTCTCCTTC	R	_3909387_6706_334226_1450812-,...,2371913+	AX-94399869	BA00103163					GG	AA		95.77	71	3	0	1	71	6,00E-24	115							1A	11.7938			1A	243.037	1		1	1	1.2	1A		1A	1A	1AL	1	PolyHighResolution	100	0.1	0
AX-94561365	Affx-92695193	AAGGGCCATTCACAATCTCACATAATGTACACACT[A/C]AGCAATGTTTAACTATTTATTTTCTTTGTGCAAAT	M	_3904457_5225_94362_1274222+,...,549132+	AX-94561365	BA00061843					AA	CC		100	71	0	0	1	71	6,00E-29	132							1A	11.7938							1		1.2			1A		1AL	1	PolyHighResolution	100	0	0
AX-94781823	Affx-92515714	AACCTGTCACTCGGAGTGATCTGTTCAGATGTTGG[C/T]TTCAAACGTGGTGTGAGCTGGTACGTGGAAAGGGC	Y	_3904457_5225_94362_1274222+,...,549132+	AX-94781823	BA00120942	BS00048887_51	BS00048887	BS00048887	Validated	TT	CC		98.59	71	1	0	1	71	3,00E-27	126	1A	55.58		0		0	1A	11.7938			1A	243.037	1		1	1	1.2	1A		1A	1A	1AL	1	PolyHighResolution	100	0.1	0
AX-95630407	Affx-92100774	GGAAGTTTAGGAGCCCACTATTGATAAATAAGAGA[A/G]CTAGTACTTGAAGAACATGCAGACTGATAATCCAA	R	_3892002_19979_882253_827236-,...,1718602+	AX-94471169	BA00496636	BS00078977_51				GG	AA		98.59	71	1	0	1	71	3,00E-27	126							1A	11.7938							1		1.2			1A		1AL	1	PolyHighResolution	100	0	0
AX-95232790	Affx-92124118	TCCAAGATCATCACAGAGTCTAGCAAAGACATCTT[A/G]CTCGTACCCCGGTTCACCACACTCCGGAACAGCAG	R	_3937574_11922_439565_2474480+,...,1079136+	AX-95232790	BA00784374					GG	AA	AG	100	71	0	0	1	71	6,00E-29	132											1B	497.857	8				1.2	1B				1AL	1	PolyHighResolution	99.7	0.5	0	8.8
AX-95182518	Affx-92329488	CCGCGGTGACGGACTACCCCCCAAGATGAATGGCC[C/T]CTTCAATTCGAAGCCACCGACTATGCCATGCGCGA	Y	_1956531_553_2344	AX-95182518	BA00546827					TT	CC	CT	98.59	71	1	0	1	71	3,00E-27	126																1	13.1				1A	6BS	1	PolyHighResolution	98.1	0.1	0	5.2
AX-94489656	Affx-88550072	GCAAAGAGCAACCCAGAGAAGTGCCCAATCCTAGC[C/T]TGTCAAGCCAACAAACATTTTCCATGCAGAGTCCC	Y	_3914561_11705_610721_1642474+,...,3624278-	AX-94489656	BA00598933					CC	TT		100	71	0	0	1	71	6,00E-29	132							1A	11.7938							1		1.2			1A		1AL	1	PolyHighResolution	99.7	0.1	0
AX-94940429	Affx-92550677	GTTGATGCTGCTAGTTCTGCTTCTACTTCTACCAG[G/T]GAATACAGCACTGTGACATCAAGCCAGTCTGGGGC	K	_3977950_11922_490821_1665868+,...,1988841-	AX-94940429	BA00564215					TT	GG		96.97	66	2	0	6	71	8,00E-23	111							1A	11.7938							1		1.2			1A	-	1AL	1	PolyHighResolution	100	0	0	6.9
AX-94566572	Affx-92629670	GTGATGCCTTCTAGGCGTTCTGCTCGCTCAAATTC[C/T]GGTGAGGGCCGGTGTGATTGCCAAGAGAGGGAAAG	Y	_3875697_10147_366831_238680+,...,1825718+	AX-94566572	BA00086869	BS00022217_51	No BS code	BS00022217	Validated	CC	TT		100	71	0	0	1	71	6,00E-29	132	1A	56.12		0		0	1A	11.7938							1		1.2			1A	-	1AL	1	PolyHighResolution	100	0	0
AX-94964891	Affx-88672839	TTTTTGCGGCGATCCCTCTCCATCTTCTCCTCGGT[G/T]CCCTCCTTTACCTAATCCCCTTCATGCCATCACGG	K	_3875697_10147_366831_238680+,...,1825718+	AX-94964891	BA00631906					GG	TT		100	71	0	0	1	71	6,00E-29	132							1A	11.7938							1	1	1.2			1A	1A	1AL	1	PolyHighResolution	100	0	0
AX-95150589	Affx-92366819	AGCACTAGGATGTCGGACTTGACAAGTACAACAAG[A/G]GTATTAATAGCCTTGATCGGGAGGCGCCTTCTCGG	R	_3931230_10340_306824_2244113+,...,159311-	AX-95150589	BA00390001					AA	GG		100	71	0	0	1	71	6,00E-29	132							1A	11.7938							1		1.2			1A	-	1AL	1	PolyHighResolution	100	0	0
AX-94538627	Affx-92379599	CATCTTCATTTGCCATTGGTTATATGATTAGTAAC[C/T]ATGATAGTTCAGTTGCTTTGTTTGGTCTTCCCCCT	Y	_6868383_210_468	AX-94538627	BA00868259	RAC875_c20420_87				TT	CC	CT	100	71	0	0	1	71	6,00E-29	132											5B2	183.366	12				12.2	5B				5BL	1	PolyHighResolution	99.7	0.5	0	5.6
AX-94769778	Affx-92634225	GGTCAGAATTCTTGAAAGGGGAGGTGGTCTCTAAT[A/G]GCGCCGCTTAACTTATAACCCTTCACAACAGTAAA	R	_7075528_757_2660_939758+,7049676+,2404623-	AX-94769778	BA00087399					AA	GG		100	71	0	0	1	71	6,00E-29	132											4A3	102.66	4				4.2	4A				4AL	1	PolyHighResolution	100	0.1	0
AX-94501945	Affx-92849482	GCTTCCAAGCAGTCCAAGTTCGACAAGCCTTTCTC[C/T]GCATCATTTTCGTTTAGTAACGAGTTCGTTTCTAT	Y	_3888280_7623_357516_694270+,302033-,3082745+	AX-94501945	BA00666675					CC	TT		100	71	0	0	1	71	6,00E-29	132							1A	11.7938							1		1.2			1A		1AL	1	PolyHighResolution	100	0	0
AX-95652654	Affx-92104730	TTCCATTCGATAATGCTCGAGTGCTCATTGTATCG[A/G]CTGATTCTCACGAGGGATTTCATGGACTAATCATC	R	_3961590_6681_71310_3361992+,...,2976818+	AX-94405246	BA00132742	BS00011683_51	No BS code	BS00011683	Validated	AA	GG		98.59	71	1	0	1	71	3,00E-27	126		0		0		0	1A	11.7938							1		1.2			1A		1AL	1	PolyHighResolution	100	0	0
AX-94648151	Affx-92182463	CCCCAAGGTTTGAGATCCTTACAAGGGGTGGAACC[C/T]GAGGCAGGGGCATGCTGACAGGTGTAGGGTGCGTT	Y	_3904635_12496_601667_1280633+,...,3097103-	AX-94648151	BA00484144					TT	CC		98.59	71	1	0	1	71	3,00E-27	126							1A	11.7938			1A	243.037	1		1		1.2	1A		1A	-	1AL	1	PolyHighResolution	94.9	0	0
AX-95184164	Affx-92149621	CCCTCGTCTCTCCATCATCGCATGGTAAGCCGACC[A/G]AACTGAAAACAGTCCTGACCTCTCCCATGCCCAAG	R	_3871601_4458_55466_88858+,...,1886718+	AX-95184164	BA00554931					GG	AA		98.59	71	1	0	1	71	3,00E-27	126																	1.2					1AL	1	PolyHighResolution	100	0.1	0
AX-95247576	Affx-92887595	CTGCTGCGGAGTCCAGTGTTTTGGGCTGGATGAGT[A/G]TGTATGTGATTCGTGGAGGGCGAGTTGTATAGTTC	R	_3928868_14267_697543_2158425+,...,1527733-	AX-95247576	BA00855654					AA	GG		100	70	0	0	2	71	2,00E-28	130							1A	11.7938							1		1.2			1A		1AL	1	PolyHighResolution	99.5	0.2	0
AX-95068712	Affx-92914117	AAGATCACACACCGGAGACCATGACCTAT[C/G]GCTCAGCTGCCAGTGGGAAACAGAATGACCAGAAG	S	_2195715_4624_85720_10855+,2192533+,454687+	AX-95068712	BA00064715					GG	CC		98.44	64	1	0	2	65	2,00E-23	113							1A	11.7938							1		15.2			1A		1DL	1	PolyHighResolution	100	0	0
AX-94520600	Affx-92355329	GAGGATAGAAGACCATAGCACAAATATGGATTGGG[C/T]TGATCACCTTTGTAATGACACATAAAGCGGTAATA	Y	_5831006_9510_582464_5701123+,3824636+	AX-94520600	BA00769888					TT	CC		100	71	0	0	1	71	6,00E-29	132											6A	323.154	6				6.2	6A				6AL	1	PolyHighResolution	100	0.1	0
AX-94539875	Affx-92924333	CTTAGTGTAGATTATTTGTAATCAGTACTATGCCC[C/T]AGTATACCTGCATAAGACTACTACCCTTTGCTATT	Y	_3915626_25824_1155063_1681137+,...,3126984-	AX-94539875	BA00875293	BS00022201_51	BS00022201	BS00022201	Validated	TT	CC		97.18	71	2	0	1	71	1,00E-25	121	1A	56.12		0		0	1A	11.7938			1A	241.312	1		1	1	1.2	1A		1A	1A	1AL	1	PolyHighResolution	100	0.1	0
AX-94552774	Affx-92271667	ATGCCCCAGTATACCTGCATAAGACTACTACCCTT[C/T]GCTATTGTAATTGTAATCAGTACTATCTAGATGGA	Y	_3915626_25824_1155063_1681137+,...,3126984-	AX-94552774	BA00020284	BS00102492_51	BS00102492	BS00102492	Validated	CC	TT		97.18	71	2	0	1	71	1,00E-25	121	1A	55.58		0		0	1A	11.7938			1A	241.312	1		1		1.2	1A		1A	-	1AL	1	PolyHighResolution	99.7	0.1	0
AX-94517050	Affx-92269993	TAAGATGGTTGGTGATCTAAAGATACTCTATGCGG[C/G]CTATACAACAGAAGTACTTTCAGATGGACTCTTGA	S	_3916452_6341_138994_1711119+,3855624-,265113+	AX-94517050	BA00750377		BS00002378	BS00002378	Validated	CC	GG	CG	98.61	72	0	1	1	71	3,00E-27	126		0		0		0											1.2					1AL	1	PolyHighResolution	99.5	0.1	0	6.4
AX-94400371	Affx-88670594	GGGCTGCAGGAGTACGGCGCGCACTCGGGGATCTT[C/T]GAGGGTATCGCGGACTACGTGCGGCTCAAGGCCGG	Y	_3950482_10872_514956_2957063+,1124669+,2957063-	AX-94400371	BA00105875					CC	TT		100	71	0	0	1	71	6,00E-29	132							1A	11.7938			1A	241.312	1		1	1	1.2	1A		1A	1A	1AL	1	PolyHighResolution	99.5	0.1	0
AX-94973629	Affx-92227158	TTGGAAAAATGCTTGCGGCTAAAGAGGGAGAGTAC[A/G]ACCAAGTGTTTGATTACCAACTTGAGTTACTTAGA	R	_751685_236_659	AX-94973629	BA00656615					AA	GG	AG	100	71	0	0	1	71	6,00E-29	132																	4.2					4AL	1	PolyHighResolution	99.7	0.1	0	5.2
AX-94771670	Affx-92932276	GTCTTAGTTCAGTCGATCCCATATTTTTGAAATGG[C/T]AGATAATAAGGCATAATGGATATCTCATGTCTCTG	Y	_3928221_6606_146902_2134163+,...,74945+	AX-94771670	BA00092754					CC	TT	CT	100	71	0	0	1	71	6,00E-29	132							1A	11.7938							1		1.2			1A		1AL	1	PolyHighResolution	100	0	0	7.7
AX-94903109	Affx-92784047	ATATGTCCTCATTTTATAGTTTTGCAGGTAGTGAG[A/G]GAGGATGGACACGAGAAGAGTGACACTGCCATCTT	R	_3912913_9599_436360_1581959+,321581+,778062-	AX-94903109	BA00459875					GG	AA		98.59	71	1	0	1	71	3,00E-27	126																	1.2					1AL	1	PolyHighResolution	99.7	0.3	0
AX-95200932	Affx-92596012	TTCAAATTTCAGGTTGTGAAAGCAATTGAGAAGGC[A/C]ATACCCATTCCGCGAGGGCTATCTGTTGCTGAGAA	M	_1253383_1926_15802	AX-95200932	BA00637025	BS00022156_51	BS00022156	BS00022156	Validated	AA	CC	AC	98.59	71	1	0	1	71	3,00E-27	126	1A	56.12		0		0	1A	11.7938							1	1	15.2			1A	1A	1DL	1	PolyHighResolution	100	0.4	0	5.7
AX-95220588	Affx-92913185	ATAAACTCTTACGGCAGACGGGCAGATTTTTTCGG[A/G]ATGGAGAACACCCTGGAAGATATGGAGTGTGAGCC	R	_2268788_7337_221365_1533905-,2213819-,371877+	AX-95220588	BA00725111					GG	AA		95.77	71	3	0	1	71	6,00E-24	115							1A	11.7938							1		15.2			1A		1DL	1	PolyHighResolution	99.2	0	0
AX-95238138	Affx-92894313	TTTCCTGTGCTGCAGTTCAGCAAGGTGGCTACATC[C/T]TTTCCAGGAAGCATTGATCGTCCACAAATATCACA	Y	_3959546_11892_457861_3288261+,...,2221058+	AX-95238138	BA00810041	BS00031200_51	BS00031200	BS00031200	Validated	TT	CC	CT	98.59	71	1	0	1	71	3,00E-27	126	1A	55.58	1A	61.19		0	1A	11.7938	1A	104.013				1	1	1	1.2		1A	1A	1A	1AL	1	PolyHighResolution	100	0.4	0	6
AX-94446416	Affx-92645323	CGGGGGCTTAGGGCATCTTGAATAAACTACAAGGA[C/G]CATTTATCTGGCGCACCGTCATCTATAACTCTTCA	S	_3905863_11219_305009_1324234+,...,1897617-	AX-94446416	BA00359777					CC	GG	CG	100	68	0	0	4	71	3,00E-27	126							1A	11.7938	1A	104.013				1	1		1.2		1A	1A		1AL	1	PolyHighResolution	99.5	0.4	0	5.6
AX-95105199	Affx-92692699	CAAAACGACGACGTCTGTCTGAAAACGGCAACAGT[A/G]ATTTGAGAAGTGGCAGTGGTAGTGATCCTTTTGCA	R	_840080_7936_190892	AX-95105199	BA00171015	wsnp_Ex_c15188_23387523				GG	AA		98.59	71	1	0	1	71	3,00E-27	126									1A	104.013	1A	241.312	1	1			15.2	1A	1A			1DL	1	PolyHighResolution	99.7	0.1	0
AX-94790278	Affx-92942177	CTCAAGCCTAGGCGTGCTATTTAAAGAGATAAGAG[C/T]AGTGTTGCAATCAGCTTTTCAATCTTGTAAAGTAG	Y	_3966957_8672_148671_3559659-,...,2640211+	AX-94790278	BA00144078					CC	TT		100	71	0	0	1	71	6,00E-29	132									1A	104.013	1A	241.312	1	1			1.2	1A	1A			1AL	1	PolyHighResolution	100	0.1	0
AX-94962498	Affx-92351965	TGTCGCAAGGAGATCCTCTGGTGTTGTGGCAATAG[C/T]TGTACGGAACACGTTTGACAGGATCTCTGTAATGA	Y	_3975999_13007_467151_3846742-,3868747-,3614800+	AX-94962498	BA00625290					CC	TT	CT	100	71	0	0	1	71	6,00E-29	132							1A	11.7938	1A	104.013	1A	241.312	1	1	1		1.2	1A	1A	1A		1AL	1	PolyHighResolution	100	0.4	0	7.9
AX-94983068	Affx-88359733	AAGGGTGGATGCCATTCGCGAAGAGATGAAAGATA[C/T]TGAGATTGTGTACAGGCCACTTACAGAGATGTATG	Y	_1059868_9022_294629	AX-94983068	BA00683163	wsnp_Ku_rep_c71909_71634013				CC	TT		100	71	0	0	1	71	6,00E-29	132									1A	104.013				1			1.2		1A			1AL	1	PolyHighResolution	99.7	0.4	0
AX-94382831	Affx-92165043	TGGGGATATAGTGCTGGTGCGCTGTTATTGTTAGT[C/T]CGTCACTGGAGTGCTGGATATTACTGGGGTAGCGG	Y	_3950781_9196_421369_2967851+,...,964081-	AX-94382831	BA00009038		BS00022144	BS00022144	Validated	TT	CC	CT	98.59	71	1	0	1	71	3,00E-27	126	1A	55.58	1A	60.07		0	1A	11.7938			1A	241.312	1		1		1.2	1A		1A		1AL	1	PolyHighResolution	99.7	0.4	0	5.6
AX-94418426	Affx-92841814	TACATCCAATATGGATGAGGGCACTAATGGGGATG[C/T]CAATTGAATCAGCCTGCACATGTAATCATCTGTAG	Y	_3943104_1828_64530_2681501-,...,3165384-	AX-94418426	BA00205409	BS00064679_51				CC	TT	CT	100	71	0	0	1	71	6,00E-29	132							1A	11.7938	1A	104.013	1A	241.312	1	1	1		1.2	1A	1A	1A		1AL	1	PolyHighResolution	99.5	0.1	0	12.5
AX-94580118	Affx-92797736	CTTGCACAAGCAGCCGTTCATTGGCACTGAAAGCA[A/G]AAGATACTTGTGAAGATAGACTCTTGAATTCCTCC	R	_3976383_11308_421995_3848148-,...,2103428-	AX-94580118	BA00152956					GG	AA		98.59	71	1	0	1	71	3,00E-27	126																	1.2					1AL	1	PolyHighResolution	99.2	0	0
AX-94760203	Affx-92152577	GCGGGTGGTGGGGCTGTTGATGTAACCGGAATACG[A/C]GGGGTTGCTCGCGTACTTGCAGAGGCAGCCTCGCT	M	_3972539_6424_135779_3769818-,1273645+	AX-94760203	BA00060648					CC	AA		97.18	71	2	0	1	71	1,00E-25	121							1A	11.7938	1A	104.013	1A	241.312	1	1	1		1.2	1A	1A	1A		1AL	1	PolyHighResolution	98.6	0.1	0
AX-94398183	Affx-92887653	GAGTGACCAGCGGACCATGACCTGATGACCAAGCA[A/G]TACAGTAGCAACTTTGTGTCGAAGGTACATCAATT	R	_3962192_10914_321794_3384471+,...,1086329-	AX-94398183	BA00093923	BS00072686_51	BS00072686	BS00072686	Validated	AA	GG		100	71	0	0	1	71	6,00E-29	132	1A	55.58	1A	61.19		0	1A	11.7938	1A	104.013				1	1	1	1.2		1A	1A	1A	1AL	1	PolyHighResolution	98.1	0	0
AX-95075154	Affx-92918731	GTCAACCCCCCTGCCTTCCTCTGGCATGGGCTTGC[A/G]AACCCTTGTATTGCTGATGTTTCGCCTCATGATCA	R	_3915803_20143_737310_1687948+,...,3326580-	AX-95075154	BA00024655					GG	AA		98.59	71	1	0	1	71	3,00E-27	126							1B	186.256			1B	504.917	8		8		1.2	1B		1B		1AL	1	PolyHighResolution	99.5	0.4	0
AX-94471395	Affx-92172651	TCTGTACAACCAAGAACAGTTTGTCCCGTCTATAC[C/T]TTACAGGAAGCTGTTGGAAGAAATTATTCCTAATA	Y	_2287649_8910_124421_2167663+,2198770+,1965511+	AX-94471395	BA00497884	wsnp_Ex_rep_c105541_89932598				CC	TT	CT	100	69	0	0	1	69	8,00E-28	128																	15.2					1DL	1	PolyHighResolution	99.5	0.1	0	6.1
AX-95253031	Affx-92352074	ACTGTACAGTAACTGTAAATACATCACCCTGCAGC[A/C]CTATATCTGCCTGGAAATTCACACCTGTACAACCG	M	_7169814_1838_7990_7015548-,7054084-,2519712+	AX-95253031	BA00881870					AA	CC		97.14	70	2	0	2	71	5,00E-25	119																	4.2					4AL	1	PolyHighResolution	98.9	0	0
AX-94823954	Affx-92753277	TGCAGCCCTATATCTGCCTGGAAATCCGCACCTGT[A/G]CAACCGGCAACTTTCTTGATCTTTTTACCTCTGCA	R	_3944924_10853_604172_2751477+,...,3604349-	AX-94823954	BA00238517					AA	GG		98.59	71	1	0	1	71	3,00E-27	126																1	1.2				1A	1AL	1	PolyHighResolution	100	0	0
AX-94511420	Affx-92367775	AGTCAATTGCCTTCTCCCTGGTAACCGCAGCTTGC[A/G]ATGGAGAGTAGGAAACCCATTCATTATTAGCACGA	R	_3968130_23425_875626_3602785+,...,3850946-	AX-94511420	BA00719341	IACX872	No BS code	BS00021803	Validated	AA	GG		100	71	0	0	1	71	6,00E-29	132		0		0		0											1.2					1AL	1	PolyHighResolution	99.7	0	0
AX-94592848	Affx-92626380	TGTCGCCTAGTCTGGGGGCTTTGGTAGAGGAGAAC[C/G]AGTGCATTTTCACCCGAAAACGCTGCATACATGAT	S	_3917256_19357_691844_1737941-,...,2532994+	AX-94592848	BA00215045					GG	CC		98.59	71	1	0	1	71	3,00E-27	126																	1.2					1AL	1	PolyHighResolution	100	0	0
AX-95082367	Affx-92623468	CTCATGTACAACCTATGGACATAATGGACATCGAT[C/T]GGAGTATAACTATGCTCATCAGGCGAGCTTATAAA	Y	_3974776_4352_416020_3841827-,...,3680361+	AX-95082367	BA00059560	BS00062715_51				CC	TT		100	71	0	0	1	71	6,00E-29	132							1A	11.7938			1A	201.747	1		1	1	1.2	1A		1A	1A	1AL	1	PolyHighResolution	99.7	0.1	0
AX-94781012	Affx-92840533	CTACAAGCGGGTCAACTCCCTCACAAGAAGCTGAT[A/G]ATGCACCTCCCTTGCAGCGCCAACAATCAGCAGAG	R	_3961788_11487_468920_3370638-,...,1742040-	AX-94781012	BA00118686					AA	GG		100	71	0	0	1	71	6,00E-29	132																	1.2					1AL	1	PolyHighResolution	100	0.1	0
AX-94731769	Affx-92394521	CGGTATGGATTCGATGACGATGATATTGCAAATTA[C/T]GTCTCCCATGAAGCATTATCTCCAGCCCACAAAGC	Y	_3970621_9934_335659_3697898+,...,1236606+	AX-94731769	BA00893560					CC	TT		100	71	0	0	1	71	6,00E-29	132																1	1.2				1A	1AL	1	PolyHighResolution	100	0.1	0
AX-94415447	Affx-92369259	CTGCTTCGGAGACCAAGTAAACGTCATGGAAACAT[A/G]AGTCCCATTGAATAAAAAAGAGTGCATGTTTTCTA	R	_3843379_6220_178959_457692+,3617271+	AX-94415447	BA00189327	wsnp_Ex_c44049_50205457				AA	GG		100	71	0	0	1	71	6,00E-29	132																	1.2					1AL	1	PolyHighResolution	100	0.1	0
AX-95104178	Affx-92599632	TGTATCTGTAATAAGCTCACGGTAGTTGAGATGTA[G/T]TAAGATGTATATATATTTGGCGTAGCTTGGACTTT	K	_3952587_4033_50408_3031439-,...,1058418+	AX-95104178	BA00166305					GG	TT		100	71	0	0	1	71	6,00E-29	132																1	1.2				1A	1AL	1	PolyHighResolution	99.7	0	0
AX-94838124	Affx-92800443	TGAACAGCGGACAAATTTTTCATGTATTAAATGTA[C/G]AGGTGCATAATTCTCAAATGCCTCTTGTGCTCAGG	S	_2290772_26553_616438_2208612+,...,314197-	AX-94838124	BA00278113					GG	CC		95.77	71	3	0	1	71	6,00E-24	115							1A	11.7938			1A	201.747	1		1		15.2	1A		1A		1DL	1	PolyHighResolution	99.5	0.1	0
AX-94546321	Affx-92639541	CGCCGCGGCGCAACTTGACCAGGCGCCCTCACCGG[C/T]TTAGTACGGCACCACCGGTATACTGGCACCACCAC	Y	_3898477_9972_225956_1058492-,...,128867-	AX-94546321	BA00911401					CC	TT		100	71	0	0	1	71	6,00E-29	132							1A	11.7938			1A	201.747	1		1	1	1.2	1A		1A	1A	1AL	1	PolyHighResolution	100	0.1	0
AX-94670427	Affx-92947111	TTCACTAAAGCAACTCTGGTCTTCGGATGGGCCCC[C/T]AAGGGCGTTCATACCTGCAGATGGCTTTGGCTGCC	Y	_2290914_5724_95401_2209448-,...,1770226-	AX-94670427	BA00592271					TT	CC		95.71	70	3	0	1	70	2,00E-23	113																	15.2					1DL	1	PolyHighResolution	99.7	0.1	0
AX-95630483	Affx-92172101	AGATCTAAATGGGCAGAAGGCTTATGAGTTGCACC[A/G]CATGGTGGCAAGATTTCGCTGATCATTGCGTGGCG	R	_3977939_21506_935691_163656+,...,1302155+	AX-94817588	BA00220813	BS00090408_51				GG	AA		98.59	71	1	0	1	71	3,00E-27	126							1A	11.7938			1A	201.747	1		1		1.2	1A		1A	-	1AL	1	PolyHighResolution	100	0.1	0
AX-94448542	Affx-92790087	CATGCTGTTTTTCCCTAAGTAAGATTAATTTAGCC[A/G]CCGTCTGTAATGCTGTAGCTCTCGCTGTCACTAAC	R	_2264977_7346_102106_1404119-,...,1073946-	AX-94448542	BA00371582					GG	AA		98.59	71	1	0	1	71	3,00E-27	126																	15.2					1DL	1	PolyHighResolution	99.7	0	0
AX-95653228	Affx-92822249	CTAGAAGATCTCTTGAGCAATTGTTTAGTTTTACC[A/G]CTCAGACTCAGGTTCTATATAAATGCTAAACCAGC	R	_3381392_11449_406116	AX-94463968	BA00456927	Excalibur_c102582_360				AA	GG		100	71	0	0	1	71	6,00E-29	132																	1.2					1AL	1	PolyHighResolution	99.5	0	0
AX-94500378	Affx-88745620	CGACAGGTCGTAGGCACATTCACTTGTATATAGCA[G/T]CTCATTCCTTTAGTCCTAGCTCATTGTCAGCTCTC	K	_1643893_3929_117575	AX-94500378	BA00657851	BobWhite_c8428_346				TT	GG		97.18	71	2	0	1	71	1,00E-25	121							1A	11.7938							1		15.2			1A		1DL	1	PolyHighResolution	99.7	0.1	0	5.1
AX-94755693	Affx-92198099	CAGGCCAGCTTCCTAAGTATGCCGGCGCCTTTGAT[A/G]CTGTCAAGCAAACGGTTGCGGCTGAAGGGCCCAGG	R	_2244434_2421_12131_720469-,...,1918639+	AX-94755693	BA00048081					AA	GG		98.59	71	1	0	1	71	3,00E-27	126							1A	11.7938			1A	201.747	1		1		15.2	1A		1A		1DL	1	PolyHighResolution	99.7	0.1	0
AX-94432952	Affx-92519157	GTGGATCTATACGATGACCAGGCATAGTCAACCTT[C/G]GCAGCACTGGAATTGCACATTGCCT	S	_3930526_25571_1489764_2217120+,...,3843249+	AX-94432952	BA00285560					CC	GG		100	61	0	0	1	61	2,00E-23	113											1A	201.747	1				1.2	1A				1AL	1	PolyHighResolution	99.7	0.1	0
AX-94399186	Affx-92170170	TCAAAATGGCAAAAATACCCTCTAGTAACAACCAC[C/T]GGGGGCATTTTGATCATTTTGGGAAGGAAGGCAAC	Y	_3974701_5712_103966_3841454+,...,1051942+	AX-94399186	BA00099345					TT	CC		97.18	71	2	0	1	71	1,00E-25	121							1A	11.7938							1		1.2			1A		1AL	1	PolyHighResolution	99.5	0	0
AX-94660777	Affx-92215350	TGGGTTGTAGCTCTCGACACCACTATTTGTTGCTG[C/T]TAATTGCTGCTGTGCGGTTAGCATCATTCTGTAAG	Y	_2290990_15924_283524_2209921-,...,1895420-	AX-94660777	BA00545466					CC	TT		97.18	71	2	0	1	71	1,00E-25	121							1A	11.7938			1A	554.411	1		1		15.2	1A		1A	-	1DL	1	PolyHighResolution	99.5	0	0
AX-95179159	Affx-92182572	ACTATGTATATGAATTTTGACAATGGCTCATTACC[A/G]AGTTTAGATGTAAGCAGTAGTTCTCAGTACAAAGG	R	_3891107_8260_326565_793743-,...,3384386+	AX-95179159	BA00530523					GG	AA		98.59	71	1	0	1	71	3,00E-27	126																	1.2					1AL	1	PolyHighResolution	98.1	0.1	0
AX-94694428	Affx-92766523	CCGAGCGTGGTCACGTTTGGCATTCTGATCAATGG[C/T]CTTGCAAGAAGTCAGCGCTTTGGGGAGGTTGGTGC	Y	_2234743_2975_34462_403678+,1755628-	AX-94694428	BA00709411					TT	CC		97.18	71	2	0	1	71	1,00E-25	121							1B	186.256			1B	485.84	8		8		15.2	1B		1B		1DL	1	PolyHighResolution	91.4	0.4	0
AX-94937776	Affx-92775354	TCCGATGGTGAAGCGGGAAGCAGCAAATGCTCCAG[C/T]CAAGGCACGAGGTCAGTGACCATGGTGGATTGGAG	Y	_3891789_13291_421162_819046-,...,3847621-	AX-94937776	BA00556657		BS00000271	BS00000271	Validated	TT	CC		98.59	71	1	0	1	71	3,00E-27	126		0		0		0											1.2					1AL	1	PolyHighResolution	100	0.1	0
AX-94525103	Affx-88416160	CATGAGTTGGAAGGAATGTAGTCTTCTGAGTTTAT[A/T]TGCGTCTGTCTGTGAATCTGCCGCTCTGTCTGTCT	W	_3891789_13291_421162_819046-,...,3847621-	AX-94525103	BA00794421					AA	TT		100	71	0	0	1	71	6,00E-29	132																	1.2					1AL	1	PolyHighResolution	100	0.1	0
AX-95168725	Affx-92346074	AACTTTATAATCTGTAATCCAGCGGTTTGACATTT[C/T]TTCTTCTTCCATTGTGCTATGGACATGGACACGCA	Y	_3871279_7556_126647_77265+,...,1812709+	AX-95168725	BA00479720	RAC875_c33300_141				CC	TT		100	71	0	0	1	71	6,00E-29	132																1	1.2				1A	1AL	1	PolyHighResolution	98.9	0.1	0
AX-94404141	Affx-92110154	CAAGTGTTGGGAGCTTTTGTGATTCATCCATGGTC[A/G]CACGTTCACGTTCCTTCCCAGCTCAAGTTCCATAT	R	_2288607_3746_47021_2196215+,...,1381148-	AX-94404141	BA00126478					AA	GG		98.59	71	0	1	1	71	1,00E-26	124																	15.2					1DL	1	PolyHighResolution	99.7	0.1	0
AX-95660313	Affx-92111008	CCTGAGGCGCTCCCTTTCTGCGCCATCGCCTACGC[A/G]CTCACCGGCATTTTCGGCTCATTGATCTGCTCCTC	R	_3921918_2346_184653_1906858+,2346154+,863403+	AX-95211453	BA00687556	wsnp_JD_c40990_29127031				GG	AA		98.59	71	1	0	1	71	3,00E-27	126																	1.2					1AL	1	PolyHighResolution	97.8	0	0
AX-95195514	Affx-92866733	GCGAATTTACCACTCCCTGACTTGACCTTTTGCCT[C/G]GCATTTTAGTGAAAATGATTGCCCCTTTAGTCCAG	S	_3880897_5567_88646_426272+,...,3653377+	AX-95195514	BA00610399					GG	CC		97.18	71	2	0	1	71	1,00E-25	121																	1.2					1AL	1	PolyHighResolution	99.7	0.1	0
AX-94494098	Affx-92102932	GGTGACTGCTACTGAACTTGTTCATAAATCAGATG[C/G]GCACAAAAG	S	_3971565_6482_262902_3734388-,...,640543+	AX-94494098	BA00623283					CC	GG		100	45	0	0	1	45	8,00E-15	84.2																	1.2					1AL	1	PolyHighResolution	100	0.1	0
AX-95653182	Affx-88688275	CGAAGACAGCATCATGCCACTTGAGCCGGTTCCGG[A/G]GAGGGTGAAGCCTAAGTACAACTACGAGGAAATGT	R	_3978389_11695_432572_511395+,...,1462529-	AX-94454392	BA00404503	CAP8_c2843_226				GG	AA		98.59	71	1	0	1	71	3,00E-27	126																	1.2					1AL	1	PolyHighResolution	100	0.1	0
AX-95149116	Affx-92124687	CACCATCGCTGCCACGGTCGCGAGATTGCAGTATC[A/G]TAGGGAACGACGATGGCCTTGATGCACCGCCCATC	R	_3971426_21311_633275_3728393+,...,2592188-	AX-95149116	BA00382793	CAP8_rep_c7560_159				AA	GG		100	71	0	0	1	71	6,00E-29	132																	1.2					1AL	1	PolyHighResolution	99.7	0.1	0
AX-94623356	Affx-92761137	CCTATTAGCCATCATGGAACAAGTTCACCTTGAGC[A/T]GCTAACGCTGGCAGAAATCCGTCTTACCGGCCGGT	W	_3938636_22122_707536_2515885+,...,636195+	AX-94623356	BA00364866					TT	AA		98.59	71	1	0	1	71	3,00E-27	126																	1.2					1AL	1	PolyHighResolution	100	0.1	0
AX-94636081	Affx-92246742	ATGAACCAATACGAAACTTGGAAGAAGCGGATGCC[A/G]GCGTCGAGGAGCTGCTGGGACCAGGAGGAGGAATC	R	_3978673_15099_353680_767144+,...,2181919+	AX-94636081	BA00425530					AA	GG	AG	100	71	0	0	1	71	6,00E-29	132																1	1.2				1A	1AL	0.5	PolyHighResolution	99.2	0.2	0	5
AX-94415624	Affx-92156664	TATGCAGGTCCCACGGCCATCACAGTGTATGCACT[C/T]GTTACGAATAAATGGCAATACATATGCCGTCGTGG	Y	_2258441_20220_726777_1183105+,...,1691983+	AX-94415624	BA00190368	CAP11_c6014_160				TT	CC		98.59	71	1	0	1	71	3,00E-27	126																	15.2					1DL	1	PolyHighResolution	100	0.2	0
AX-95190148	Affx-92570175	GGCCCCAACCGCATGCCCCAGTACCTCAAGCTGCA[A/G]CCGCACGGCGAGGCGCTCACCTTCGAGGACGGCAA	R	_3828050_3401_222095	AX-95190148	BA00583898					GG	AA	AG	98.59	71	1	0	1	71	3,00E-27	126											1B	504.917	8				1.2	1B				1AL	1	PolyHighResolution	99.7	0.2	0	6.6
AX-94618053	Affx-92204566	ACAGAGTGAGTAATATGCTGTGATGTTTCATTGCC[A/C]TAAATTATACGAGTACGTCAGTTCATCTGCTTTTC	M	_3870826_10157_248842_61564+,...,1192601+	AX-94618053	BA00338700					CC	AA		97.14	70	2	0	1	70	5,00E-25	119																	1.2					1AL	1	PolyHighResolution	100	0.1	0
AX-94909603	Affx-88688510	AGACAAAATCAGGCAGCATTGAACTGATCCTCAAA[C/T]GGTCTTTTGAAATCACCCGCTCCAAGTGATCCACC	Y	_3880338_15089_407943_405340-,...,2922885+	AX-94909603	BA00477696	CAP7_c3269_236				CC	TT		98.59	71	1	0	1	71	3,00E-27	126																	1.2					1AL	1	PolyHighResolution	99.7	0.1	0
AX-94518188	Affx-92875632	TTTTGCTTGCACAAGCGCCGTTGTGCCATCCATCT[A/G]CAGGTCACAGCCTCCTTCAGCAACAGGCCGATGCT	R	_3977505_10709_221514_3852840+,...,3616630+	AX-94518188	BA00756560					AA	GG		100	71	0	0	1	71	6,00E-29	132																	1.2					1AL	1	PolyHighResolution	99.7	0.2	0
AX-94734757	Affx-92153961	CAGGTGTAGTGTACTAGAGACCGAAAACTTCACCC[A/G]TCAATCGCCATGGCGCTCAGCCTTCGCGCCGCCGC	R	_2255722_9497_138937_1096666+,...,1177885-	AX-94734757	BA00907901					AA	GG		95.77	71	1	1	1	71	2,00E-23	113																	15.2					1DL	1	PolyHighResolution	99.5	0.1	0
AX-94710221	Affx-92909993	GCGGAGGCGATCAAGGGGTGGCTCGATAGCGGGCA[C/T]GAGACGTCCCCGATGACGAAGATGCCTCTCGCGCA	Y	_2289769_4601_50934_2203029-,2222204-,2195635+	AX-94710221	BA00786809					CC	TT		100	71	0	0	1	71	6,00E-29	132									1A	104.013				1			15.2		1A		-	1DL	1	PolyHighResolution	99.7	0.1	0
AX-94868310	Affx-92822266	ATAGAGTATGCTGGCAAGCAAGGAGTCGGCGCGGT[G/T]TCTCGGCAACTGTACACCTCGCTAACAAGCCTCCA	K	_3869215_11421_413556_3614+,...,3846862+	AX-94868310	BA00362468	wsnp_Ex_c18169_26977013				GG	TT		100	71	0	0	1	71	6,00E-29	132									1A	104.013				1			1.2		1A			1AL	1	PolyHighResolution	100	0.5	0	5.3
AX-94801999	Affx-92282973	AGGTAATCGTCAACATATTTGTCAACTTCTGCGAC[C/T]AGGTCTTCTCCCACTGGAGGTGCCCGTATGTCGTG	Y	_989898_6181_141956	AX-94801999	BA00177156	BS00021878_51				TT	CC	CT	97.18	71	2	0	1	71	1,00E-25	121									1A	104.013				1			15.2		1A			1DL	1	PolyHighResolution	99.7	0.4	0	8.6
AX-94990907	Affx-92471760	CGGCGGACTGCTCGGCCTCAAGATCGGTGTTCCGG[A/C]GCACGACCAATGCTGCCCGCTGCTCCAGGGGTTGG	M	_3975476_2252_58891_3844577-,2951347-,641741+	AX-94990907	BA00704798	BS00110415_51				AA	CC		100	71	0	0	1	71	6,00E-29	132																	1.2					1AL	1	PolyHighResolution	99.7	0.1	0
AX-94441027	Affx-92530582	CACGAAAGCACACGCAGTCGCTAACACTTGCTCTC[C/T]ACTGATATCGATCGATGGCCATGGTAGCGAGAGCC	Y	_3910455_8223_650723_1489880+,...,583207+	AX-94441027	BA00330128					CC	TT		100	71	0	0	1	71	6,00E-29	132									1A	104.013				1		1	1.2		1A		1A	1AL	1	PolyHighResolution	100	0.1	0
AX-94637489	Affx-92713970	TTGCGGTCCTGCTCTGATTACAAGGTTCAAGGAAG[A/G]GATTGAAGGACAAGGTCTTGATGGTCAGGTGGCTG	R	_7110899_660_1747_3241667+,7055836+,4945440+	AX-94637489	BA00432381					GG	AA	AG	100	71	0	0	1	71	6,00E-29	132																11	4.2				4B	4AL	1	PolyHighResolution	99.2	0.3	0	5.1
AX-95244447	Affx-92113160	CTCACGTATGGCTGCTGCGCCCAGTCGCCGCTCAA[C/T]TACACCGGCTCCTTGGCCAAATCCTCCAAGGCTAG	Y	_3411046_4819_119220	AX-95244447	BA00840265					TT	CC		98.59	71	1	0	1	71	3,00E-27	126									1A	104.013				1			1.2		1A			1AL	1	PolyHighResolution	100	0.1	0
AX-94621604	Affx-92177028	CAACTAGACAACCACAGAAGAGCTCCTCGCACACG[C/G]TAGGAAGATCCGACTATCGAAGCCCGAGCTGCAAC	S	_3943793_9898_190557_2706995-,...,2165530+	AX-94621604	BA00356128					CC	GG		100	71	0	0	1	71	6,00E-29	132									1A	104.013				1		1	1.2		1A		1A	1AL	1	PolyHighResolution	99.7	0.1	0
AX-95684049	Affx-92773612	CACTCAAGGTCTTGCACGTGTCCCGGATGCACTTC[A/G]TCCAAAGCCTACTGGCCATTTGTGTGCTAGCCAAC	R	_1461497_11986_403229	AX-95253621	BA00884700	wsnp_Ex_c5543_9763520				GG	AA		98.59	71	1	0	1	71	3,00E-27	126									1A	104.013				1			15.2		1A			1DL	1	PolyHighResolution	98.6	0.1	0
AX-94390671	Affx-92777106	TGTTACTGCTGCTTGTATGGCAACAATAAGGGAGT[C/G]TGCTATGCAACTGATGTGGACTGCAGGCTGGCTTG	S	_1331607_1215_12628	AX-94390671	BA00052704					CC	GG		98.59	71	1	0	1	71	3,00E-27	126							1B	186.256			1B	504.917	8		8		15.2	1B		1B		1DL	1	PolyHighResolution	99.2	0	0
AX-95178074	Affx-92586687	ATCGCCACCTCTCCTTGCCAAACGTTAAACGAATT[A/G]TGTCACAAGCTGATGGTTATCAGCCTCATTTAATT	R	_3883250_16710_529458_511169-,...,3843566+	AX-95178074	BA00525313					AA	GG		98.59	71	1	0	1	71	3,00E-27	126							1B	182.274							8		1.2			1B		1AL	1	PolyHighResolution	99.5	0.2	0
AX-95683697	Affx-88399073	TGATTTTGCTTTCTTTTGTGTGGGTTCTGAGCATC[A/G]TGTTGGCCATAATAAAGGTGCGCAATCTTGATGAT	R	_713215_5081_121411	AX-95116448	BA00225721	wsnp_Ex_c10100_16600633	BS00021916	BS00021916	Validated	AA	GG		100	71	0	0	1	71	6,00E-29	132		0	1A	60.07		0			1A	104.013				1			15.2		1A			1DL	1	PolyHighResolution	99.7	0.1	0
AX-94462130	Affx-92795163	TAAAAATGCCGAAATCCAGCTGGAGCCCGTCGTCG[C/T]TGCCGTCGTCCGGCAGGAACTTGTCGGTGCTGTCA	Y	_3917749_18601_555831_1755555-,...,1817587+	AX-94462130	BA00446976		BS00022275	BS00022275	Validated	TT	CC		98.57	70	1	0	2	71	1,00E-26	124		0	1A	60.07		0											1.2					1AL	1	PolyHighResolution	99.7	0.1	0
AX-94395617	Affx-92491282	GCTATGCTCTGTTTGGTTACCTGTAGCGCCTGCTG[C/G]CTATGTTGCCTTGGGTTGTGTAGTTTCAGCTGGAA	S	_3919286_26584_1203862_1811731+,1437916+	AX-94395617	BA00080080					GG	CC		98.59	71	1	0	1	71	3,00E-27	126									1A	104.013				1			1.2		1A			1AL	1	PolyHighResolution	99.5	0.1	0
AX-95177095	Affx-92098642	GCACATGGCGACGATTACTACATGGTGAGCTCTGC[C/T]GGCAGCCACAAGAGCTCGACAAGGCCACCACGGGC	Y	_2196134_12293_256082_39180+,122615+	AX-95177095	BA00520610					CC	TT		100	68	0	0	4	71	3,00E-27	126							1B	186.256							8		15.2			1B		1DL	1	PolyHighResolution	98.1	0.5	0
AX-94423447	Affx-92391788	GGTGCAGCCGCGTAGCTGTTTCGTACATACGGTCT[A/G]GAGTACGGTTTGCTGAAACAAGAATAAGGCCACGA	R	_3901453_10928_821748_1163189+,...,1215985-	AX-94423447	BA00232760	BS00041358_51				AA	GG		100	71	0	0	1	71	6,00E-29	132									1A	104.013				1			1.2		1A			1AL	1	PolyHighResolution	99.7	0.1	0
AX-95630229	Affx-92561828	AGCGTGGTCTGGAGATCTATCCCGGCTTGGATTAA[A/G]CTGTTTTGTTCGACGCGAAACCCTAACTGATTGTA	R	_3974470_14313_748242_3840540-,...,2551885-	AX-94736662	BA00916876	BS00065146_51				AA	GG		98.59	71	1	0	1	71	3,00E-27	126																1	1.2				1A	1AL	1	PolyHighResolution	100	0.1	0
AX-94465382	Affx-92783365	GCAACATTTGCATACGCAGCTCCATGAAACGCTCC[A/C]TTGCTCGTTCATGTTATTTTGCTGCACAGTTTGTG	M	_3979070_23780_995833_1117556-,...,3814979+	AX-94465382	BA00464895					CC	AA		98.59	71	1	0	1	71	3,00E-27	126									1A	104.013				1			1.2		1A			1AL	1	PolyHighResolution	100	0.1	0
AX-94385971	Affx-92344509	CCTGCCTTGTCAGCATTACGACCTTCTGGAATGCA[C/T]GGTGCTGGCCCTCTACTTACACAGATAACACAAAC	Y	_425097_312_983	AX-94385971	BA00026402	BobWhite_c12841_56				CC	TT		100	60	0	0	1	60	8,00E-23	111																	4.2					4AL	1	PolyHighResolution	100	0.1	0
AX-94862659	Affx-88699581	CGTCTCCCGCACTGATGTCTCTCCAAATGCTGTCG[C/T]TCGTCTAATCTCCCACTCCAAAACCCTCGAGCTTA	Y	_2245150_12296_169887_744756+,1157134-	AX-94862659	BA00346602					CC	TT		100	71	0	0	1	71	6,00E-29	132									1A	104.013				1			15.2		1A			1DL	1	PolyHighResolution	99.7	0.1	0
AX-94727422	Affx-92546753	CCCTCTTGCTGCTGTTGTAATTCGTCTCCACCCTG[C/T]CCATGGACGCCGACTTCGCCGGCATTGCTGCGACG	Y	_3903380_10912_339307_1234044+,...,1784994+	AX-94727422	BA00871968					TT	CC		98.55	69	1	0	1	69	4,00E-26	122																	1.2				-	1AL	1	PolyHighResolution	100	0.1	0
AX-94553651	Affx-92675907	GAGAAAGTATGTGATCTGAGCAGCATTACACTCAA[C/T]AAAAATGCCGTCTTTGGCGACAGCAGTGCACTGGC	Y	_3954051_26098_1105854_3085375+,...,230545-	AX-94553651	BA00024631					TT	CC		98.59	71	1	0	1	71	3,00E-27	126																	1.2					1AL	1	PolyHighResolution	99.5	0.1	0
AX-94978705	Affx-92869714	GTGTTCCGTTGAGGATAAGATGGCGATCCAGCCTT[C/G]CAGCACGCCGTTGGGTGGATCATCTGTGATGGCGT	S	_3926311_12155_254664_2065635+,...,3488226-	AX-94978705	BA00671062					CC	GG		98.59	71	1	0	1	71	3,00E-27	126																	1.2					1AL	1	PolyHighResolution	100	0.1	0
AX-94449890	Affx-92819681	TAGATGTGCTGGATTATGTGGGAGAAAACGCCCAC[A/G]GAGGAATAAGTCGGTAGATGTCGACGTGATCATCT	R	_3959413_16523_567267_3284053+,...,2654953+	AX-94449890	BA00379053					GG	AA		98.59	71	1	0	1	71	3,00E-27	126							1B	186.256							8		1.2			1B		1AL	1	PolyHighResolution	100	0.2	0
AX-95196552	Affx-92888319	TTTTTGTGCTTCGTTTGTAGTTCTGTTAGGCATGG[A/G]AACTCTTCTCTGTTTCGATGTTTCTTGTGATAAGA	R	_3871075_9400_224571_69693+,...,114884+	AX-95196552	BA00615512					GG	AA		98.59	71	1	0	1	71	3,00E-27	126											1A	198.384	1				1.2	1A				1AL	1	PolyHighResolution	99.7	0	0
AX-94717100	Affx-92677204	GAGGGCGGTGAAAGCGAAGAAGGTTCTTCTGCGGC[C/T]GGACTGCTGGAGAAACTTAGTGTAAGCGAAAGCAA	Y	_3976814_7078_361832_3849922-,...,757769+	AX-94717100	BA00820478					TT	CC		98.59	71	1	0	1	71	3,00E-27	126																	1.2					1AL	1	PolyHighResolution	99.5	0	0
AX-94417411	Affx-92090573	CACAGACGGAGTTTCAGATTCATAACAAACAA[A/G]CAGACGCACTACATTACAGAGAGCAGCATAGCTTG	R	_3934386_7971_487564_2359227+,...,3641782+	AX-94417411	BA00199621					AA	GG		100	68	0	0	1	68	3,00E-27	126											1A	198.384	1			1	1.2	1A			1A	1AL	1	PolyHighResolution	99.5	0	0
AX-94438518	Affx-92326031	TGTTTATAATGACCTAAAAACATAAAGGCAAAGTC[C/T]GTGTGTAGCATTCTACAAATGGTGTAGCATCCTAA	Y	_3876631_11061_332104_271362+,...,3481712-	AX-94438518	BA00316368					TT	CC		100	71	0	0	1	71	6,00E-29	132							1B	179.898			1B	504.917	8		8		1.2	1B		1B		1AL	1	PolyHighResolution	100	0	0
AX-94526905	Affx-92621319	ATTTCTCCAGTTTACCAAGATTTATGACTTTAATT[A/G]AAGTTCAACAGACCACCCACCGTTCCAGACCAGCG	R	_3936745_13652_520652_2445000-,...,2263088-	AX-94526905	BA00804646					GG	AA	AG	98.59	71	1	0	1	71	3,00E-27	126							1B	186.256							8		1.2			1B		1AL	0.5	PolyHighResolution	99.7	0.1	0.9	7.5
AX-94449010	Affx-92604861	CAAAGAGTCCAGGCTTGTACGAGCCTAACCACGAC[A/T]GTTCCCAAGGACTGTAGCAGCCGCTCGAGAGTCAT	W	_1514152_1137_22146	AX-94449010	BA00374190					TT	AA	AT	98.59	71	1	0	1	71	3,00E-27	126																	1.2				-	1AL	1	PolyHighResolution	99.7	0.1	0	5.5
AX-94508066	Affx-92192442	ATCAGAGCTGTTGGCTCATGATGATGCACATTTTG[C/T]ATATCCTTCTGCAGAGATGACATTATGTATAGCTT	Y	_3969261_8611_160312_3645664-,...,1613100-	AX-94508066	BA00700703					CC	TT	CT	100	57	0	0	1	57	4,00E-21	106											1A	198.384	1				1.2	1A				1AL	1	PolyHighResolution	99.5	0.1	0	5.8
AX-94451582	Affx-92427027	GCTGTGCGTGAACGAGCAGTGGAAGCCTTGCGTGC[C/T]TGTCTTCATGTTATAGAAAAGCGGGAGACACGGTG	Y	_2916667_203_539	AX-94451582	BA00388739					CC	TT		100	71	0	0	1	71	6,00E-29	132																	4.2					4AL	1	PolyHighResolution	99.5	0	0
AX-94479134	Affx-92100114	TGACTCGTTCTGGCTTCTGGCCTTTTCCAGTTCTG[C/T]TGGCCAAAATTGTTCTCCATATTCATGGGAGCAAA	Y	_3918941_8155_212547_1799082-,...,3321610-	AX-94479134	BA00540590	BS00012051_51	BS00012051	BS00012051	Validated	CC	TT		100	71	0	0	1	71	6,00E-29	132	1B	76.69		0		0	1B	186.256			1B	513.464	8		8		1.2	1B		1B	-	1AL	1	PolyHighResolution	99.5	0	0
AX-95195442	Affx-92285419	GGAAGATACCAAGGGGCTGGTAGTATTTTCTAGTG[A/C]TGTTCCTGTTTTAGATGGACCAACAATTTCAGGAC	M	_2231028_2379_13129_283462+,2213052+,2094225+	AX-95195442	BA00610033					AA	CC		98.57	70	1	0	2	71	1,00E-26	124											1D	445.716	15			8	15.2	1D			1B	1DL	1	PolyHighResolution	100	0.2	0
AX-94558187	Affx-92376224	TCAGCACTGCCTGTTCTTGTGCTCTGGAAATCCAC[A/G]AACACAAAAAGCCATGGTTAAAGAGTCTCCTGAGA	R	_3951657_23617_618409_2999036+,...,342800+	AX-94558187	BA00046535					GG	AA		98.59	71	1	0	1	71	3,00E-27	126											1B	513.464	8				1.2	1B				1AL	1	PolyHighResolution	95.9	0	0
AX-95253907	Affx-92205533	AGATGAGACAATTGGCGATAGCTAAAACGTTCTGC[C/G]TAGCATAAGCTCGGTGCCAGAGAGATATTGTCCAA	S	_3875051_2192_49738_214366+,...,1623693-	AX-95253907	BA00886231					GG	CC		100	71	0	0	1	71	6,00E-29	132																	1.2					1AL	1	PolyHighResolution	98.1	0	0
AX-95133680	Affx-92292859	TTGGAATACAACGAGCATATTCCCTGTCATGATGC[C/T]GCCTATATAAGAAGCTTAAGGAACCTGGATAGATC	Y	_2224499_17831_551938_68575+,...,898030-	AX-95133680	BA00308708					CC	TT		98.59	71	1	0	1	71	3,00E-27	126							1B	186.256							8		15.2			1B		1DL	1	PolyHighResolution	100	0	0
AX-94693391	Affx-92166387	TGAAGCGTTGCCAAATATAGTACCTGCAGTTCGGC[C/T]ATCCCCAAAGCCAAGCACTTCAGTTTGACGACTAC	Y	_3834493_5127_185165_1314748+,462837-	AX-94693391	BA00704333					CC	TT		100	71	0	0	1	71	6,00E-29	132							1B	186.256							8		8.2			1B		1BL	1	PolyHighResolution	99.5	0.2	0
AX-95140237	Affx-92681351	ATCCTTCATCAATGCCAAATCAGACATAGCTTTCA[A/G]ATAACATTCAGCTTCAAGCGACCCGTTATGTGTGC	R	_2228806_17964_582918_208036+,...,27025-	AX-95140237	BA00340192	BS00021907_51	BS00021907	BS00021907	Validated	GG	AA		97.18	71	2	0	1	71	1,00E-25	121	1B	73.82		0		0	1B	186.256							8		15.2			1B		1DL	1	PolyHighResolution	99.7	0	0
AX-94769959	Affx-92291926	CACATTCACATGTATACTCTGTTTGTCTTCACTTA[C/T]GTTCACCTCATACTCAACCCTGCTCCATTTCTCTC	Y	_10670858_7385_139954_7901587-,...,7032541-	AX-94769959	BA00087888					CC	TT		91.43	70	5	1	1	69	8,00E-18	95.3																17	10				3D	3B-	1	PolyHighResolution	99.7	0	0
AX-95109512	Affx-92486273	AAATGGGATGTCTACTCCTATGGTGTGATCTTGCT[A/C]GAAATGATTACTGGTAGATCGCCCATCGCTCTCTT	M	_3937596_3121_49427_2475261+,3077654+	AX-95109512	BA00191912					AA	CC	AC	98.59	71	1	0	1	71	3,00E-27	126							1B	184.668							8		1.2			1B		1AL	1	PolyHighResolution	100	0.2	0	6.9
AX-94648809	Affx-92118084	TGAGACAGATAGGTATTCTTCAGCAAAGCGCGGAG[C/T]TATCTTACAAGGGTTCAATGATTCTATCAATGATG	Y	_928924_6766_145257	AX-94648809	BA00487439	wsnp_Ra_c8484_14372772				CC	TT	CT	100	71	0	0	1	71	6,00E-29	132							1B	184.668							8	8	15.2			1B	1B	1DL	1	PolyHighResolution	99.7	0.2	0	5.3
AX-94687836	Affx-92952135	AAATCTGTCCATTAACATCCTCATTCAACAAGTCA[C/T]TTCCTTGATGGTTAGGCATTTGCATAAGCCTACAT	Y	_2278496_17567_577001_1852861+,...,1055213+	AX-94687836	BA00676590					TT	CC	CT	100	71	0	0	1	71	6,00E-29	132							1B	184.668							8		15.2			1B		1DL	1	PolyHighResolution	100	0.3	0	5.9
AX-95083332	Affx-92495917	ATTTTGCATATTGCTGTGACCAAGAGATATACTGA[A/C]TGTGCTATTGTCATACTGGAAAATGGAGGTTGCAG	M	_3929781_27368_869742_2191412+,...,2638802-	AX-95083332	BA00064381					AA	CC		98.59	71	1	0	1	71	3,00E-27	126							1B	184.668							8	8	1.2			1B	1B	1AL	1	PolyHighResolution	99.7	0	0
AX-94608897	Affx-92808457	ATGTTTTTGGGGCTATTCTTTTGAAAATCTTGCCA[C/G]TGAGAACTCCATTGACGAAGACGGAAGCGGTATTG	S	_3967582_2535_232038_3583504-,...,3844341-	AX-94608897	BA00293704					CC	GG		100	71	0	0	1	71	6,00E-29	132											1A	198.384	1				1.2	1A				1AL	1	PolyHighResolution	99.7	0	0
AX-95072845	Affx-92190426	TCGCTAAACGGACAGCTTTGAGGGACCTTACGTAA[A/C]AGCGTCGCGTCTTAGAATGGTTTGAGCTATAGTTC	M	_3975417_8285_380593_3844341-,...,3632550-	AX-95072845	BA00013281	RAC875_rep_c104557_1245				CC	AA	AC	98.59	71	1	0	1	71	3,00E-27	126											1A	198.384	1				1.2	1A				1AL	0.5	PolyHighResolution	99.2	0.5	0	6.1
AX-94382527	Affx-92169936	AGAAGGGCATCTAATCTAAGGTCGTCTTTGCGTCT[C/T]GAATAAATTGTTTTCTCATTGAAAACTGCCGAGTG	Y	_3947982_7622_237530_2865216+,...,2092189+	AX-94382527	BA00007198					CC	TT		100	71	0	0	1	71	6,00E-29	132																	1.2				-	1AL	1	PolyHighResolution	99.7	0.1	0
AX-94441417	Affx-92192980	CTGCTGCTTATTACAAACAAGCAGAGTAACATTCT[C/T]GAAGATCTGGACACACTGAGGCTACTATCCAAGCT	Y	_2227063_20073_358928_153278-,...,1968125+	AX-94441417	BA00332332	Ex_c81067_195				CC	TT		100	71	0	0	1	71	6,00E-29	132																	15.2					1DL	1	PolyHighResolution	98.1	0	0
AX-94778455	Affx-88454362	GCGCAAGGTGGCGAGAGAGATTAAAACAGCGCGTG[C/T]ACTGGGGCTGATGCCTTTCACGACGATGGGCAAGA	Y	_3899326_5032_413044_1088736+,...,1503231-	AX-94778455	BA00111543					TT	CC		100	71	0	0	1	71	6,00E-29	132											1B	515.219	8				1.2	1B				1AL	1	PolyHighResolution	98.9	0	0
AX-94962832	Affx-92881356	AAGTTGGACGACGCGGCCCGCACCTTTCACATGAC[G/T]GATGAGGTTGAGGATGATGACTATGATTTCAGGCC	K	_2269282_12643_282368_1551684-,...,994447+	AX-94962832	BA00626237					GG	TT		98.59	71	1	0	1	71	3,00E-27	126							1B	184.668			1B	515.219	8		8		15.2	1B		1B		1DL	1	PolyHighResolution	98.6	0	0
AX-94687972	Affx-92467206	AGCAGGAAGTAGAGTTGTATTCGTGGTTCAGTGGT[C/G]CCAAAGTCCAAGCTCCCAGGATCCATGGCCTGCTG	S	_2245642_11417_304793_761748+,2211379-,96983+	AX-94687972	BA00677234					GG	CC		97.18	71	2	0	1	71	1,00E-25	121							1B	184.668							8		15.2			1B		1DL	1	PolyHighResolution	99.5	0	0
AX-95164417	Affx-92437529	GAGATCCAACACAGTTTTCAGCTGGTTCGCATGAT[G/T]CATGTGCATATCTTCCCACATTTTTGCCAGCCTAT	K	_3953374_7052_248234_3060169+,1453493+	AX-95164417	BA00458266					GG	TT		100	69	0	0	1	69	8,00E-28	128																	1.2					1AL	1	PolyHighResolution	100	0.1	0
AX-94908596	Affx-92590611	TTCTTGCAGTTTTCAGCAGAGATTGCATCATCAAT[A/G]GACTCAGGGCTAACAGAATAGTTTGATCGCACGTT	R	_1710705_8323_270268	AX-94908596	BA00474948					AA	GG		98.59	71	1	0	1	71	3,00E-27	126											1B	515.219	8				1.2	1B			-	1AL	1	PolyHighResolution	98.6	0	0
AX-95166509	Affx-92400040	CTGACGGCCGCCACCTCGGTCAAGTCCATGTCAAG[C/T]TCGGCTTCCTGTGCCAAGGGGATCTTCGTCCTCAT	Y	_3963728_4352_54211_3442372+,...,3127219+	AX-95166509	BA00468517					TT	CC		98.59	71	1	0	1	71	3,00E-27	126																	1.2					1AL	1	PolyHighResolution	99.7	0.1	0
AX-94685696	Affx-92539112	GTTGGTTGGATTAGCCTTTGGCATCAGTCTGGATG[C/T]TCTTTCCCCCCTAGAAGCTGCTTGCCTATTATGCT	Y	_185110_7181_130251	AX-94685696	BA00666411					TT	CC	CT	98.59	71	1	0	1	71	3,00E-27	126							1B	184.668							8	8	15.2			1B	1B	1DL	1	PolyHighResolution	99.5	0.3	0	6.1
AX-94876965	Affx-92534352	AGATACAAAAATGAAGATGCAGGTGCTGTGAAGAG[C/T]GCCGAGGAAGCGCTGTCAGACATGATTGACTGGTT	Y	_3976311_9187_383029_3847911+,...,2585148-	AX-94876965	BA00386907					CC	TT		100	71	0	0	1	71	6,00E-29	132																	1.2					1AL	1	PolyHighResolution	99.5	0	0
AX-94937417	Affx-92558118	AATCTTCTCGGTGAGGGAGCGCAGAGAGGATATCG[C/T]GTCGATCTTGTGGACTCTTGACAAGCTGTATGATT	Y	_2282551_6171_96790_1992685+,...,544934+	AX-94937417	BA00555664					TT	CC		98.59	71	1	0	1	71	3,00E-27	126																	15.2					1DL	1	PolyHighResolution	100	0	0
AX-95025789	Affx-92126651	GTGGCAACCTTTGCTGTGAACTACATGGGCCACCC[A/G]TTCAACCAGAGCATATCGGAGAACAAGCCATTCAA	R	_3935224_13764_722499_2388455+,...,2633412-	AX-95025789	BA00801989					GG	AA		98.59	71	1	0	1	71	3,00E-27	126																	1.2					1AL	1	PolyHighResolution	100	0	0
AX-94536132	Affx-92247088	CACATGTCTAGGCATTTTGCATGTTCCTTCTTGAT[A/T]TTTTTTGTACAGCCATAACCTTATCATATTGTACT	W	_3977080_7111_234863_3851052-,3646102+,3846036-	AX-94536132	BA00855057		No BS code	BS00021795	Validated	TT	AA		98.59	71	1	0	1	71	3,00E-27	126		0		0		0											1.2					1AL	1	PolyHighResolution	99.7	0	0
AX-94929285	Affx-92417879	TGTTATGTTGCTGCAGTTGTCTATCTCCAGAGAGG[C/T]GAGTGATCGTAAACCTCGCAAACAAGTACCCAGCT	Y	_3977692_3791_84819_3853592+,2391923+	AX-94929285	BA00532974	Excalibur_s102212_259				TT	CC		98.59	71	1	0	1	71	3,00E-27	126									1B	122.137				8			1.2		1B			1AL	1	PolyHighResolution	100	0.1	0
AX-94546925	Affx-92523763	TGTGAGAGACGCTACTCGTTTCCACCATTTTGAAG[G/T]TGGGAAGTGCTCTTGTGGTGAATTCTGGTAGCAGA	K	_3571931_249_508	AX-94546925	BA00914693					TT	GG		100	71	0	0	1	71	6,00E-29	132																8	14.2				1B	7BL	1	PolyHighResolution	100	0.1	0
AX-94579287	Affx-92491606	TCAAGTCTTGCCTGGGCATCCTAAAGCTGGTAAGG[C/T]GGTTTTACCCGACGGCGACAATGGCAGGGCGGTCG	Y	_2267668_6053_99283_1495132+,...,1221396+	AX-94579287	BA00148950					CC	TT		98.57	70	1	0	1	70	1,00E-26	124							1B	154.603							8		15.2			1B		1DL	1	PolyHighResolution	100	0.1	0
AX-94924440	Affx-92828599	ATCTAGCATCAAGACCCTTCCAAGGGATGAAGAAG[C/T]AATACGCGCAGCTTGCCGTGAACTGAATGCCTTTG	Y	_3874241_16327_636297_184402+,...,2556019+	AX-94924440	BA00519364					CC	TT		98.59	71	1	0	1	71	3,00E-27	126																	1.2				-	1AL	1	PolyHighResolution	99.2	0.1	0
AX-94504828	Affx-92564036	TCACCGGAAATCCCAAACAAGAACTTGGCCACATC[C/T]TCCATGTCCGACCTCCTCAGCGCCTAGCTTGCACC	Y	_2791900_11992_547436	AX-94504828	BA00682788					CC	TT		100	71	0	0	1	71	6,00E-29	132																	1.2					1AL	1	PolyHighResolution	100	0.1	0
AX-95134433	Affx-92546263	AAGAGCATTGTCATCGTGTTTATGCGTACATGTGG[C/T]CTCACAATGCACGCTGAGAATGCATGTACTATTGT	Y	_750380_6277_323689	AX-95134433	BA00312379	BS00022958_51				CC	TT		100	71	0	0	1	71	6,00E-29	132									1A	104.013	1A	179.472	1	1		1	1.2	1A	1A		1A	1AL	1	PolyHighResolution	100	0	0
AX-94520159	Affx-92465449	TTCCACGAGCAGACGGGACAGTGCAGAGCTTCCCT[A/G]TAGAGAAGTTTAGGAGCAACGATGAAGAGTAGGAC	R	_3900411_12673_311324_1126598-,...,3850286-	AX-94520159	BA00767645					GG	AA		98.53	68	1	0	1	68	1,00E-25	121																1	1.2				1A	1AL	1	PolyHighResolution	100	0.1	0
AX-95077046	Affx-88755260	TTAATTGCATAATCTGGTGAAGCAATTCTGGTTGT[G/T]TTTCACCTCTTGTGTTCTTCTGCTGATACTGAGCG	K	_2555313_4110_72370	AX-95077046	BA00033988					TT	GG		98.59	71	1	0	1	71	3,00E-27	126																	1.2				-	1AL	1	PolyHighResolution	100	0.1	0
AX-94607922	Affx-92385642	AGGAAATGACAAGAGTGAACTTGGGGATATACTTG[C/G]TGATGTTGTGGCGAATATGAATGTTCCTATTACTG	S	_3974768_8065_145602_3841777-,...,3465419+	AX-94607922	BA00288934					CC	GG		100	71	0	0	1	71	6,00E-29	132																	1.2					1AL	1	PolyHighResolution	99.5	0.1	0
AX-94424665	Affx-92923355	ATTATAAGACTTGAGCATGCCAAGGACAGCATTAC[G/T]TGGCCTAAACTATATCCTGAATGGATAGATGAGGA	K	_2244244_8199_171234_713709+,...,458586+	AX-94424665	BA00239615					GG	TT		98.59	71	1	0	1	71	3,00E-27	126																8	15.2				1B	1DL	1	PolyHighResolution	99.7	0.1	0
AX-94432777	Affx-92559538	CATGAATGGGTAAAAACCCTACAAATCTGCCATCT[A/G]TCTTTAAACTTATCTATAATTGCTTGTTGTTGATG	R	_3964225_3739_156919_3461216+,...,2212963-	AX-94432777	BA00284699					GG	AA		97.22	72	1	1	1	71	1,00E-25	121									1A	104.013	1A	179.472	1	1		1	1.2	1A	1A		1A	1AL	1	PolyHighResolution	100	0	0
AX-94456767	Affx-92408195	GGTTCCATGCCTTATCTTCCTGATAGGATATTGCC[C/T]CCACTAATGTTGCTGTAGTACTTTCCCTAGTCATA	Y	_3964225_3739_156919_3461216+,...,2212963-	AX-94456767	BA00417665	wsnp_Ex_c572_1138339	BS00032614	BS00032614	Validated	TT	CC	CT	98.59	71	1	0	1	71	3,00E-27	126		0	1A	61.19		0			1A	104.013				1			1.2		1A		-	1AL	1	PolyHighResolution	99.7	0.3	0	5.8
AX-94702400	Affx-92412078	GAGACGACCCTCTTATCGGAGTCGGAAGTGGACTG[A/G]GTGAGGCTGGAGCCTAGGGGCGGCAGCATGAGCTT	R	_3744527_5383_158222	AX-94702400	BA00748694					GG	AA		98.59	71	1	0	1	71	3,00E-27	126																	1.2					1AL	1	PolyHighResolution	100	0.1	0
AX-94542559	Affx-92259469	GGGTCAGCATTCAACAGCCAGTGCTACTGCTATCT[A/G]TGCGACAAATAGTTTGTTAGGGTGGAACCGAAGAT	R	_2619651_7406_262665	AX-94542559	BA00889987					AA	GG		100	71	0	0	1	71	6,00E-29	132									1A	104.013				1			1.2		1A			1AL	1	PolyHighResolution	99.7	0.1	0
AX-94528422	Affx-92560000	GGAACCAAAGTGGGCTTGTTCTATGAATGAGATAG[A/G]TACTCCTGGCTGGGATCAGAAGGTGGGGAAATATT	R	_3890164_6406_136524_760470+,...,2793249-	AX-94528422	BA00812716	BS00016654_51	BS00016654	BS00016654	Validated	GG	AA	AG	98.59	71	1	0	1	71	3,00E-27	126		0	1A	61.19		0			1A	104.013				1		1	1.2		1A		1A	1AL	1	PolyHighResolution	100	0.1	0	6.2
AX-95110974	Affx-92658885	GTCTTCTACCGCGGCGCCGACCGCGAGGGCCACCC[C/T]GTCTGCTACAACGTCTACAGCGAGTTCCAGGACAA	Y	_3890164_6406_136524_760470+,...,2793249-	AX-95110974	BA00199185					CC	TT		100	71	0	0	1	71	6,00E-29	132																	1.2				-	1AL	1	PolyHighResolution	99.7	0.1	0
AX-95630916	Affx-88654511	ATGCTTTTCGCTAGACCTATTAGCTTTGCCTTATG[A/C]TAGCAGATGATGTAGAGTAGTGTGTCCGTATCCCC	M	_1170281_3690_80191	AX-94430536	BA00272267	Excalibur_c59894_97				AA	CC		100	71	0	0	1	71	6,00E-29	132									1A	104.013				1		1	1.2		1A		1A	1AL	1	PolyHighResolution	100	0.1	0
AX-94641148	Affx-92461948	GTGACCGTCGCGATCATGAGCTACGTCCAGGACAA[C/T]GTCAGCTGGGGCCTTGGCTTCGGCGTGCCGTGCGT	Y	_3882915_3023_37685_499585+,...,2813130+	AX-94641148	BA00450038					TT	CC		98.59	71	1	0	1	71	3,00E-27	126							1B	151.513							8		1.2			1B		1AL	1	PolyHighResolution	99.7	0	0
AX-94478919	Affx-88399727	ATAGTGTTAGTTGCCCGGTCTCATTCTTTTCACTT[A/C]TGTTTATATTTTGCGACATTCCAAATAAATATATT	M	_3973978_9513_184180_3823273-,...,592159+	AX-94478919	BA00539277					CC	AA		98.59	71	1	0	1	71	3,00E-27	126									1A	104.013				1			1.2		1A			1AL	1	PolyHighResolution	100	0.1	0
AX-94550326	Affx-88494902	GTTCTCACGCAGTGGTAATTGCCGTCAATTGCACT[A/G]AAACAATTAGTGCGTATGGTATTGAATTTATACTC	R	_3878590_11045_342919_342348-,...,2567790-	AX-94550326	BA00008267					GG	AA	AG	98.59	71	1	0	1	71	3,00E-27	126									1A	104.013				1			1.2		1A			1AL	1	PolyHighResolution	99.5	0.2	0	5.1
AX-94423838	Affx-92932709	TCCACGGCGATGAAGACCGAATCCCCGCGCCATCT[C/T]CGTAACCCTCTGCTCGCCCTCCTCTTCCTCGCAGC	Y	_3974568_3808_119917_3840963+,...,3448621+	AX-94423838	BA00234941					CC	TT		100	71	0	0	1	71	6,00E-29	132																	1.2					1AL	1	PolyHighResolution	99.7	0.2	0
AX-94633266	Affx-92891398	GAGCGCGTTGCACATCTAAACGCTGCTTGTGATGT[G/T]GGACTGGGAGGAGGGGTAGATAATTGGCTATTTTG	K	_3796830_9674_269842_195548+,...,3748438-	AX-94633266	BA00412097					GG	TT		94.44	72	3	1	1	71	3,00E-22	110							1B	150.738			1B	515.219	8		8	8	8.2	1B		1B	1B	1BL	1	PolyHighResolution	99.5	0	0
AX-95243199	Affx-92122576	ACTCCGTGATTTCTATCGTTTTTGTGAATGTAACG[C/T]GTGTCTCGCTCGACCTCACCGGAGGCCCTATATTC	Y	_818076_860_3507	AX-95243199	BA00834254					CC	TT	CT	95.77	71	2	1	1	71	2,00E-23	113									1A	105.626				1			15.2		1A		-	1DL	1	PolyHighResolution	100	0.2	0	5.5
AX-95115308	Affx-92817419	GACGACGGCTTCTCCGGCAGCTTCGGGTCCAGGAC[A/G]GCCTCGTAGTCCCTGTTGCTCACCATCTTCTTCAG	R	_2224306_3552_25778_62754+,...,786563-	AX-95115308	BA00220261					AA	GG		100	71	0	0	1	71	6,00E-29	132																	15.2					1DL	1	PolyHighResolution	99.7	0.1	0
AX-95073456	Affx-92680577	GAGCGGGAAATTGTCAGAGACATAAAGGAGAAGCT[C/T]GCTTACGTGGCCCTTGATTATGAGCAGGAGCTGGA	Y	_2288404_14427_251556_2192342-,...,1863311+	AX-95073456	BA00016418	JD_c3116_778				TT	CC		100	71	0	0	1	71	6,00E-29	132							1B	149.951							8	8	15.2			1B	1B	1DL	1	PolyHighResolution	99.7	0.2	0
AX-94961795	Affx-92133646	GTGCTAATCAACGATTGCCAGATCGGTGAGATGAA[C/T]AGTTACTGCAGATTTTGATTGATTGTGGCAACCTC	Y	_1701102_1541_20993	AX-94961795	BA00623360	RAC875_c3910_1425				TT	CC		98.59	71	1	0	1	71	3,00E-27	126																	15.2					1DL	1	PolyHighResolution	99.7	0	0
AX-94929127	Affx-92463327	AGCTGCAGCACTTATTGGCACGGCATGTTATTTGT[A/G]CAGTGCAACGGTGGATTCACTGTTATGAGAATATC	R	_3851397_28290_819213_1825722+,...,1468155-	AX-94929127	BA00532553					AA	GG	AG	100	65	0	0	1	65	1,00E-25	121																	8.2					1BL	1	PolyHighResolution	100	0.2	0	5.5
AX-94979262	Affx-92918201	CACGTCGCAGCAAGCAAAGTGCCCAGATCACGCAA[C/T]GCGGCAGCAGCTGGGCGGAACTCGGATTCAGCAAA	Y	_3970437_16559_610340_3690510+,...,2361325+	AX-94979262	BA00672676	RAC875_c21625_246				CC	TT		100	71	0	0	1	71	6,00E-29	132																1	1.2				1A	1AL	1	PolyHighResolution	100	0	0
AX-94421623	Affx-92920782	CAACAGGCAGCCAATCAAATTCTCTTGTACCATTT[A/G]GTAGTCAGATGATCTTTCCATATGAGATGCCATTG	R	_2282091_11440_248998_1976715+,...,437110+	AX-94421623	BA00222787	BS00063068_51				GG	AA		97.18	71	2	0	1	71	1,00E-25	121																	15.2					1DL	1	PolyHighResolution	99.5	0.1	0
AX-94665770	Affx-92393271	GGCTATGATGCTTTCGTTGTCAATCGATTCATAAA[A/G]ACGTCTCTCTTTTGGCTCCAGTGGCAATTGCCCGG	R	_10764246_776_2416_7874618+,9122024+	AX-94665770	BA00569420	Excalibur_c13183_128				GG	AA		98.59	71	1	0	1	71	3,00E-27	126																	12.2				-	5BL	1	PolyHighResolution	99.7	0	0
AX-95110122	Affx-92600074	GACAGTTTGTAAAGCGGCCCCCGTTTTGACCCAGG[A/G]AAGATAATATCCTCTGCAAGGATGGTCAGTGAA	R	_3863068_4016_54335_2179469+,...,3097534-	AX-95110122	BA00194949					AA	GG		100	69	0	0	1	69	8,00E-28	128																	8.2					1BL	1	PolyHighResolution	100	0.3	0
AX-95008943	Affx-92432819	TAATTACCGGACGCAAGTTGCTACACACAACATAT[C/T]CAAACGTCCATGCCACCACTCGCCTTTCTTCCTCC	Y	_2244102_3499_34098_709240+,...,275189+	AX-95008943	BA00755078					CC	TT		91.89	74	3	1	1	71	2,00E-19	100							1D	119.811	1D	103.427				15	15		15.2		1D	1D		1DL	1	PolyHighResolution	99.7	0	0
AX-94768074	Affx-92512092	CAAATGCCTTCCCTGAGGTACGTGTGGGTGCAGGG[C/G]TACAGGGCCTCTCAGACCGGCCGCGACCTCATGCT	S	_2239173_9770_192286_549821-,...,639609+	AX-94768074	BA00082483					CC	GG		100	71	0	0	1	71	6,00E-29	132																	15.2					1DL	1	PolyHighResolution	100	0.3	0
AX-94807118	Affx-92934820	AATGAGATGCACATAATCTTTCCTTTTTCTGCTGT[A/G]CTCAAGAAGCTGGATTTGCTGTACAGTTTCCTCAC	R	_3946994_1748_16851_2829034+,...,1247970+	AX-94807118	BA00191246		BS00024318	BS00024318	Validated	AA	GG		100	71	0	0	1	71	6,00E-29	132		0		0		0											1.2					1AL	1	PolyHighResolution	99.7	0.3	0
AX-94890423	Affx-88495970	TCGCCGGACAGCAGCGGGAGGCCCTCCGATCCTTC[A/G]AACTCGCAGCAAGGGCAAAGCAGCAGCATGTCACA	R	_3840877_8997_276809_76150-,2159544-	AX-94890423	BA00424536					GG	AA		98.59	71	1	0	1	71	3,00E-27	126																1	1.2				1A	1AL	1	PolyHighResolution	100	0.2	0
AX-94889305	Affx-92544964	CAGGGTGATATAGCTTCCATGACAGTCTGAGGACA[A/C]AGGTACTTACTATGCAATAATCAGGGAACGCTACA	M	_579434_1816_67420	AX-94889305	BA00421420	BS00040968_51	BS00040968	BS00040968	Validated	CC	AA		98.59	71	1	0	1	71	3,00E-27	126		0		0		0											1.2				-	1AL	1	PolyHighResolution	100	0.2	0
AX-95188865	Affx-92217519	CTTTCCTGGAATTGCAGAGTGCCAGTAACCGTTGG[C/T]TAGTGTTAGTGTAAGCCTGGAGTCCTGACAAATCC	Y	_579434_1816_67420	AX-95188865	BA00577834	BS00067420_51				TT	CC		98.59	71	1	0	1	71	3,00E-27	126																	1.2					1AL	1	PolyHighResolution	100	0.1	0
AX-94943789	Affx-88389604	CACGATGAAGCTGCTGGTCGAGGTTCATGCTCTGA[A/G]CTTGTATTGGCGTCGCCAGACGTTTTTGACGGATC	R	_3884150_7341_133109_544351+,...,2490517-	AX-94943789	BA00573554	BS00087601_51	BS00087601	BS00087601	Validated	AA	GG		100	71	0	0	1	71	6,00E-29	132		0		0		0											1.2					1AL	1	PolyHighResolution	100	0.1	0
AX-95242713	Affx-92144316	GCACTACATATAGCCCACATTCATTTAAAACTGCA[C/T]CATTTTTGTCCTTGGGTCGCCTTGATGACCAGCAG	Y	_10745721_350_1135_4167614-,8732209+	AX-95242713	BA00831966	Ku_c1571_1457				CC	TT		100	71	0	0	1	71	6,00E-29	132																1	12.2				1A	5BL	1	PolyHighResolution	100	0.1	0
AX-94814137	Affx-92772213	CAGGAACGACGGCGGGATGTCCAGCAGCCGGAGCA[A/G]CTCCAGCGGCGACGCGCGACGCACCGTGAACGACT	R	_3920617_13382_481011_1859803+,...,1396080-	AX-94814137	BA00211157	Tdurum_contig31304_527				AA	GG		100	71	0	0	1	71	6,00E-29	132																	1.2					1AL	1	PolyHighResolution	100	0.2	0
AX-94938408	Affx-92695114	CTGTCTCGGTGTCCTCTGGATGCCGCTCGGTGGTG[C/T]CAGTCGTCTGTCGTCGTGTCATCTAGCTGCAAGTA	Y	_3933057_4688_99568_2310722+,3865912+,2752004-	AX-94938408	BA00558463	BS00002216_51	BS00002216	BS00002216	Validated	CC	TT		100	71	0	0	1	71	6,00E-29	132		0		0		0										1	1.2				1A	1AL	1	PolyHighResolution	99.7	0.3	0
AX-95024082	Affx-92299425	GATGGGTGTTCTGTCTCGGTGTCCTCTGGATGCCG[C/T]TCGGTGGTGCCAGTCGTCTGTCGTCGTGTCATCTA	Y	_3933057_4688_99568_2310722+,3865912+,2752004-	AX-95024082	BA00797334	IACX4378	BS00002215	BS00002215	Validated	CC	TT		100	71	0	0	1	71	6,00E-29	132		0	1A	60.07		0			1A	104.013				1		1	1.2		1A		1A	1AL	1	PolyHighResolution	100	0.1	0
AX-94507352	Affx-92649957	TAAAGACAAAGCTCTACCTCAAGGCTCAACCTGGA[A/T]AACAATTTTGACAAATCTGAAATGATGGTAGACAT	W	_3842895_7474_315254_381355-,1029374-,1238940-	AX-94507352	BA00696677					TT	AA		98.59	71	1	0	1	71	3,00E-27	126									1A	104.013				1		1	1.2		1A		1A	1AL	1	PolyHighResolution	100	0	0
AX-95629264	Affx-92319775	CCTAGCATCGCACCGCTGTTAGGTTAGCTAAGGCT[A/G]TAGCATATATTTGGGCCCTTTCACATAAGCTTCAT	R	_3817390_8690_458899	AX-94489283	BA00596926	wsnp_Ex_rep_c66628_64934660	BS00013036	BS00013036	Validated	GG	AA		98.59	71	1	0	1	71	3,00E-27	126		0	1A	61.19		0			1A	104.013	1A	162.524	1	1		1	1.2	1A	1A		1A	1AL	1	PolyHighResolution	100	0	0
AX-95193974	Affx-92490494	ACTTACCTCCTCCAACATCCATATGGTTGTTCAGC[A/G]CTTTGACGATTCCAGCTACCGTTACAACCTCTCCA	R	_2247204_18048_552517_812170-,...,2207385-	AX-95193974	BA00602832					GG	AA		98.53	68	1	0	4	71	1,00E-25	121							1B	149.951			1B	516.914	8		8		15.2	1B		1B		1DL	1	PolyHighResolution	99.7	0.5	0
AX-94707091	Affx-92839886	TGTGAAGGTTAGGGACTTCATTCCCGAGGAGGATG[A/G]TTAACCATTTTGATCGAGCAGAAGCAACAAATTAG	R	_3965677_15873_367293_3512842+,...,3026340-	AX-94707091	BA00771698					AA	GG		100	71	0	0	1	71	6,00E-29	132									1A	104.013	1A	162.524	1	1			1.2	1A	1A			1AL	1	PolyHighResolution	99.2	0	0
AX-94757176	Affx-92190535	GATGGTGAATGGACAGTAGAATCACCCAAAGGAAA[C/T]GACAAGGCGGAGTCGCCGAAGAAAGACAGGGTCCA	Y	_3974714_7661_155145_3841528-,3868826-,3703316+	AX-94757176	BA00052120					CC	TT		98.59	71	1	0	1	71	3,00E-27	126									1A	104.013				1			1.2		1A			1AL	1	PolyHighResolution	100	0.2	0
AX-94694621	Affx-92411560	GATAAGATCTGTGTGGCAGTGGCCTTGCGCGGAGA[C/T]CCGTGCATGTGCAATGTACAACGATGAGGGCGTTC	Y	_3977426_5322_130515_3852460+,...,3843398-	AX-94694621	BA00710353	BS00021714_51	BS00021714	BS00021714	Validated	TT	CC	CT	98.59	71	1	0	1	71	3,00E-27	126		0	1A	61.19		0			1A	104.013				1			1.2		1A			1AL	1	PolyHighResolution	100	0.2	0	5.8
AX-94583334	Affx-92893704	CAATCAATGTTTTTTGCAAAACCATTACAGAAGAC[A/G]CGGTGTTTTCTGCAACAAAAACATGACATATTGTT	R	_3974917_10235_338546_3842451-,3610412+,181288+	AX-94583334	BA00168418					AA	GG		98.59	71	1	0	1	71	3,00E-27	126									1A	104.013	1A	162.524	1	1		1	1.2	1A	1A		1A	1AL	1	PolyHighResolution	98.6	0.2	0
AX-94746949	Affx-92169657	GCGTATCTGATAAGTCTTTCAGGCCACAGAAGGGG[A/G]GAGTTGCTTGTTTCATCTGAACTGGAAACAGCAGA	R	_2247797_6219_99188_832431+,2217183+,949706-	AX-94746949	BA00023853					AA	GG	AG	98.59	71	1	0	1	71	3,00E-27	126											1A	162.524	1			1	15.2	1A			1A	1DL	1	PolyHighResolution	99.7	0.2	0	5.6
AX-94498696	Affx-92364308	GGAGAAGTACTGGTGGTATTGACTTATCTGATAGT[A/G]GTGCTGTTTAGCATTCGACTTGGCGTGGTTCAGGA	R	_3915579_6030_134970_1679857+,...,3285785+	AX-94498696	BA00648752					GG	AA		98.59	71	1	0	1	71	3,00E-27	126									1A	104.013				1		1	1.2		1A		1A	1AL	1	PolyHighResolution	99.7	0.1	0
AX-94386020	Affx-92550772	CCCGCAAACTGCGGCTGCGCCTATTCGTACAATGG[C/G]AAGATGGTCTTCAGAGCGCCGTCCTTCAAGGATGT	S	_2248216_4132_37317_846483+,746845+,1048846-	AX-94386020	BA00026673					CC	GG		100	71	0	0	1	71	6,00E-29	132							1A	33.1596			1A	154.041	1		1		15.2	1A		1A		1DL	1	PolyHighResolution	100	0.1	0
AX-94428373	Affx-92705159	GCTGAAGGGGCAACTGGGCAACCCAAGCAGAGGAA[A/G]CCACACCGGTTCAGGCCAGGCACGGTGGCACTGCG	R	_638338_3213_116847	AX-94428373	BA00259924					AA	GG		100	66	0	0	6	71	4,00E-26	122							1A	33.1596			1A	147.138	1		1		15.2	1A		1A	-	1DL	1	PolyHighResolution	97.3	0.1	0
AX-94914663	Affx-92963281	GAGCTTGAGAAGGAGCTTGATGAGTATTATAAGCT[A/G]GACTATGAGGACACCATTGGAGATCTGAAGACACG	R	_3886468_14898_539124_627186+,...,798793-	AX-94914663	BA00491825					AA	GG		100	71	0	0	1	71	6,00E-29	132							1A	33.9348			1A	152.316	1		1		1.2	1A		1A		1AL	1	PolyHighResolution	100	0.1	0
AX-95201261	Affx-92361936	ACGGTACTCCAATTCACCATCTAGTCCACTCGTTG[C/G]TGCGTTCCACACTATAATTGTAACAAAACAGATGC	S	_3180156_5000_86599	AX-95201261	BA00638674					CC	GG	CG	100	71	0	0	1	71	6,00E-29	132																	1.2					1AL	1	PolyHighResolution	99.7	0.1	0	15.2
AX-95235178	Affx-92758370	AGGTTAATTTAGCTGTGTGCCAGTGCCAGAGAGCA[G/T]GCAGGCTAATTTATGTATGTGTTGTGTACAAGCCG	K	_3913016_7441_190243_1585864+,2028803+,2207765-	AX-95235178	BA00795953	BS00100120_51				TT	GG		98.59	71	1	0	1	71	3,00E-27	126							1A	36.285							1	1	1.2			1A	1A	1AL	1	PolyHighResolution	100	0.1	0
AX-94668931	Affx-92116366	GAATCCCATCTTATTGGCCCATGGGATCAAGAACT[C/G]TGTCCGAAGACCAACATATGCGATCCTGCATTCCA	S	_3960881_12201_313976_3336192+,...,3057934-	AX-94668931	BA00584833					CC	GG		100	71	0	0	1	71	6,00E-29	132							1B	146.03							8		1.2			1B		1AL	1	PolyHighResolution	99.5	0.4	0
AX-94867055	Affx-92812889	TGCCACTCTGCAAAAACTGGAGATCCTCGATTGCA[G/T]TAATCTGATCTACTTGCCTGCTGGTCTAGAAGATG	K	_3976715_9808_247956_3849466+,...,1118849+	AX-94867055	BA00358874					TT	GG		98.59	71	1	0	1	71	3,00E-27	126																	1.2					1AL	1	PolyHighResolution	99.7	0	0
AX-95660012	Affx-92526062	GAGCTCTACAAGAGGGTCCCGGTCGAGATCTGAGC[A/G]GCCTGTGCTGCTTTGCTTGGGGTGTTGCGCTGCTT	R	_3977384_6322_94443_3852240-,2654243+,2815150-	AX-95098179	BA00137057	wsnp_BE445113A_Ta_2_2				GG	AA		98.59	71	1	0	1	71	3,00E-27	126																	1.2					1AL	1	PolyHighResolution	99.7	0	0
AX-95188181	Affx-88604652	CCGGCGTCGAGCTGCTGCCCGCCTCCGGCGACACC[C/G]TCGACAGCCCCTTCTGCTGGAACGTCTACGGCAAC	S	_3976379_10865_279876_3848144-,3832621+,1491242-	AX-95188181	BA00574540					GG	CC		98.59	71	1	0	1	71	3,00E-27	126																	1.2					1AL	1	PolyHighResolution	97.8	0.1	0
AX-94442809	Affx-92723686	TACTCATATATAATAGCAATAGAAGGAGGTTACAG[C/T]TATACTCAGGAGGATGTGTTCTGGTACAAAATTGT	Y	_3930938_15116_366538_2232415-,...,3852874-	AX-94442809	BA00340148	BS00065325_51				TT	CC		98.53	68	1	0	4	71	1,00E-25	121																1	1.2				1A	1AL	1	PolyHighResolution	100	0	0
AX-94631158	Affx-92172268	GTAGGAATACAGGTCCTACAAAACTGAAGCTTCAA[C/T]CGCTGAAAGCCTCAACAGGCGAAGGCTATCCTACG	Y	_3943322_6681_550064_2689398-,...,2481916+	AX-94631158	BA00402148					TT	CC		98.59	71	1	0	1	71	3,00E-27	126																	1.2					1AL	1	PolyHighResolution	98.9	0.2	0
AX-94644377	Affx-92517079	TTGACAAACTAAGGCAGAGGAAACTTGTCTGGTGT[G/T]TTCTAATAATAATCTTGAGTAAGAAATACTGTTGA	K	_9707930_515_1343_428472+,3991137+,7832051+	AX-94644377	BA00465880					GG	TT		100	71	0	0	1	71	6,00E-29	132																	16.2					2DL	1	PolyHighResolution	97.8	0	0
AX-94786460	Affx-92696635	TTGGGATGCTCACTTTCAGTCTACTGGCTCAGAGA[A/G]TGTTGTTGGAGACTCTAAGCAACTGGACCTATTTA	R	_3915205_12894_518686_1666226+,...,2896668-	AX-94786460	BA00133664					GG	AA		98.59	71	1	0	1	71	3,00E-27	126							1A	38.6114	1A	77.3201				1	1	1	1.2		1A	1A	1A	1AL	1	PolyHighResolution	98.9	0	0
AX-95652901	Affx-92197618	CAAAGCTCAAGGCTGTATAAAATTAACAAGGTAGG[A/G]TCTTAGCTTGGCTTTGACCCTCTTAACAGGTAGGC	R	_3905529_10577_295603_1311639+,2298059+	AX-94401685	BA00112890	BS00065601_51				AA	GG		100	71	0	0	1	71	6,00E-29	132											1A	142.104	1				1.2	1A				1AL	1	PolyHighResolution	99.7	0.1	0
AX-94632377	Affx-92611822	ACCAGCAAGGTATTTGTGATCTACAGCTTGGGTGA[A/G]CATAGGCATTTGAGGGCAGAGGTTAGGTCAAACCA	R	_3905529_10577_295603_1311639+,2298059+	AX-94632377	BA00408044					GG	AA	AG	98.59	71	1	0	1	71	3,00E-27	126							1B	143.704							8		1.2			1B		1AL	1	PolyHighResolution	99.7	0.3	0	6.3
AX-95014770	Affx-92319002	AAGCCCATATCTATGGTGATGGAGCTCAGCATTTA[C/G]AAGTCTGGATCTCATCTTGTACCATGCCTATCAAC	S	_1067458_4768_128185	AX-95014770	BA00771181					GG	CC		98.59	71	1	0	1	71	3,00E-27	126									1D	122.722				15			15.2		1D			1DL	1	PolyHighResolution	100	0	0
AX-94987165	Affx-92440423	GGGGAGATGTTGGCGTTGTCTTGCGAGGGCAGCAT[C/T]GTAACTGGACATATGCTGCCTCATCACCGCAAGCT	Y	_3907708_5150_125039_1390832+,...,2058455+	AX-94987165	BA00694394	CAP7_c1083_283				TT	CC		98.59	71	1	0	1	71	3,00E-27	126							1A	35.5098			1A	142.104	1		1		1.2	1A		1A		1AL	1	PolyHighResolution	100	0.1	0
AX-94826920	Affx-92849591	ACAAATCAGAAGAGGAAAAGCCCGGCAGTAACCTT[A/G]AGCTGAAGTCTTCAAAGGGGACGCATGACATTGTT	R	_2259369_6855_131540_1212524+,2218415-,1031135+	AX-94826920	BA00246820					GG	AA		95.77	71	3	0	1	71	6,00E-24	115									1A	77.3201				1			15.2		1A			1DL	1	PolyHighResolution	99.5	0	0
AX-94449293	Affx-92271165	GAGATTGCTAACCAGGCCTGTCGCTAATGAATGAG[C/T]TTTTCTCCCCAAAAGATGCATGTTGATTCATGTAT	Y	_3912843_15817_529138_1579611+,...,3535226-	AX-94449293	BA00375763	wsnp_Ku_c1642_3232242				CC	TT		100	71	0	0	1	71	6,00E-29	132							1A	35.5098							1		1.2			1A		1AL	1	PolyHighResolution	100	0.1	0
AX-94527824	Affx-92303221	GAAGCGGTAAGAACACAGATGAAGATATGTTTTTT[C/G]GTGGATGGTGTGAAATTGTTTGTTTCCCTGCAGAT	S	_2246132_9701_194799_778399+,2216808+,1020917+	AX-94527824	BA00809633					CC	GG		100	71	0	0	1	71	6,00E-29	132									1A	77.3201	1A	142.104	1	1			15.2	1A	1A		-	1DL	1	PolyHighResolution	100	0.1	0
AX-95246262	Affx-92723210	TTTTGGCTGTTGTTGCGCAATCCTGCAATGCAGCG[G/T]TTAGAGCCTAGAAGAAGTGAGCGGTGGTGTGCGGT	K	_3925625_10754_402559_2040097+,...,34472+	AX-95246262	BA00849176					GG	TT		100	71	0	0	1	71	6,00E-29	132							1A	36.285	1A	77.3201	1A	142.104	1	1	1		1.2	1A	1A	1A		1AL	1	PolyHighResolution	100	0.1	0
AX-95071361	Affx-92465451	ACCACAAAATAGAGATCAATTCACTGACAGTCCAC[C/T]GAAATGGCTAAGCGGTTGGTCCTCTTTGCGACAGT	Y	_3892569_11121_379993_848074+,...,2538280+	AX-95071361	BA00006046					TT	CC		98.59	71	1	0	1	71	3,00E-27	126							1A	35.5098	1A	77.3201	1A	142.104	1	1	1		1.2	1A	1A	1A		1AL	1	PolyHighResolution	99.7	0.1	0
AX-94388701	Affx-92350223	ATAATAAGTGTGACCTGTAATCACAATCCTCCATG[C/G]GGAAATGACAGTGATAATGAAAAGGCAATGAATAA	S	_3892569_11121_379993_848074+,...,2538280+	AX-94388701	BA00041682		BS00039790	BS00039790	Validated	CC	GG		100	71	0	0	1	71	6,00E-29	132	1A	64.23		0		0	1A	35.5098	1A	77.3201				1	1		1.2		1A	1A		1AL	1	PolyHighResolution	99.2	0	0
AX-94551520	Affx-92249338	CCTAGGAAAGGTGCTTCGAAGTTGAAAATTTTGGC[A/G]TCCATTGGAGCAGTAAGCACAGTAGTAGCATCTGG	R	_666054_4406_55442	AX-94551520	BA00014214					GG	AA		97.18	71	2	0	1	71	1,00E-25	121							1D	99.8938	1D	124.336	1D	388.048	15	15	15	15	15.2	1D	1D	1D	1D	1DL	1	PolyHighResolution	100	0	0
AX-94618537	Affx-92823310	TTTCATAGCAGAATATGCTAGTAGTATGTCTTTAC[C/G]ATTTACCCTGTTCCCACCAACTAATAGGGATAGCT	S	_3892855_8035_406666_858393+,...,1751976-	AX-94618537	BA00340948		BS00077433	BS00077433	Validated	GG	CC		98.59	71	1	0	1	71	3,00E-27	126	1A	64.23	1A	77.46		0	1A	35.5098	1A	77.3201	1A	142.104	1	1	1		1.2	1A	1A	1A		1AL	1	PolyHighResolution	100	0.1	0
AX-95130445	Affx-92644967	GGTGAAAAGGTGCCCCCAAAAGAGTGTGTCTTGCT[A/G]TTTGCTAACCACAGAACTGAGGTAGACTGGATGTA	R	_2249955_8212_216505_902643+,...,587591+	AX-95130445	BA00293053					GG	AA		97.18	71	2	0	1	71	1,00E-25	121							1B	142.911							8		15.2			1B		1DL	1	PolyHighResolution	99.7	0.5	0
AX-95257765	Affx-92152316	TGTGTGTCCGCATGCGGTAGAAACATGTTTACTGC[G/T]TATACGCAGCCTGTGGTGTCATTCTTTTGTATGTG	K	_6077781_203_461	AX-95257765	BA00905118					TT	GG		100	71	0	0	1	71	6,00E-29	132																	16.2					2DL	1	PolyHighResolution	98.6	0.5	0
AX-94781106	Affx-92729761	AAGCTATTCGAGATCCTTGGCCTTTCTATATGCAC[A/T]GGGATATAACCTGCTTGTTGTAAATTACAGGGGCT	W	_3933381_31029_952794_2322284-,...,2461585-	AX-94781106	BA00118940					TT	AA		100	67	0	0	1	67	1,00E-26	124											1B	551.139	8				1.2	1B				1AL	1	PolyHighResolution	100	0.1	0
AX-94566112	Affx-92441520	CCTCACTCAGTCTACCCATCAAGCTATTCGAGATC[A/C]TTGGCCTTTCTATATGCACAGGGATATAACCTGCT	M	_3843653_17151_805963_1594343+,...,3752229+	AX-94566112	BA00084712	IACX9183	BS00010536	BS00010536	Validated	CC	AA		98.59	71	1	0	1	71	3,00E-27	126	1B	96.8		0		0	1B	144.48			1B	551.139	8		8		8.2	1B		1B		1BL	1	PolyHighResolution	99.7	0.1	0
AX-94826839	Affx-92665408	CACGACAAACGGGTCCTCAAAACTTTCCTATGAGC[A/G]CACCAACAATGCTGCCATCAATCTCAATGAATCAT	R	_3901216_5578_135593_1154689+,1937914-	AX-94826839	BA00246611					GG	AA		98.59	71	1	0	1	71	3,00E-27	126																	1.2					1AL	1	PolyHighResolution	100	0.1	0
AX-95098685	Affx-92208460	CATTCTCAGCCTCATATGAGACGGCCCTGATCTGG[C/T]TGACCCAGGTAGCCACACGGTCATCTCCTGATCTC	Y	_2237494_10501_218433_493930+,2214774+,2196742+	AX-95098685	BA00139718					CC	TT		98.59	71	1	0	1	71	3,00E-27	126																	15.2					1DL	1	PolyHighResolution	99.5	0.4	0
AX-94737712	Affx-92695862	GGCATCAGGAGGCAGTGCAAGTACTCGAGGATGTG[C/G]ATGACGACAAGGCGGTTGCCCGAGCT	S	_3904263_17458_926925_1265922+,...,2520728-	AX-94737712	BA00022771					CC	GG		100	34	0	0	1	34	2,00E-08	63.9							1A	41.1191							1	1	1.2			1A	1A	1AL	1	PolyHighResolution	100	0.1	0
AX-94624955	Affx-92672069	AGGCAGCCTGGCAGATCCGGAGATGATGGCTTCTG[C/T]CAGCAGTCCCAGTCGGTTTAATTCCACCGACCGGT	Y	_3870255_25063_747806_42271+,...,145944-	AX-94624955	BA00372584					CC	TT		100	71	0	0	1	71	6,00E-29	132											1A	131.895	1				1.2	1A			-	1AL	1	PolyHighResolution	99.2	0.1	0
AX-94873452	Affx-92431517	CTGAGGGGCAACATAGCAGATTCAGAAATGGCTTC[C/T]GTTAGCAGTCCCGGGCGGTTTAGCAGAGGCAACTT	Y	_2249909_11193_254088_901283+,...,1182597-	AX-94873452	BA00376856					TT	CC		97.18	71	2	0	1	71	1,00E-25	121							1B	141.342							8		15.2			1B		1DL	1	PolyHighResolution	100	0.1	0
AX-95239187	Affx-92304481	GGAATTGAAGTTGCATACCAAGAAGCTGTTGCTTT[A/G]AAGAGGCAAGAAGAGCTAATCCGTGAGGAGGAAGC	R	_2249909_11193_254088_901283+,...,1182597-	AX-95239187	BA00815235					AA	GG		100	71	0	0	1	71	6,00E-29	132											1A	131.895	1			1	15.2	1A			1A	1DL	1	PolyHighResolution	99.7	0	0
AX-95001649	Affx-92915016	AGCAAGATGAAGGGGCTAAAGATGCCGAAGAATGG[A/G]AAGATGAGCGACCTGTCCCAGAACCTGAACATCCA	R	_3235171_6326_305257	AX-95001649	BA00734831					GG	AA		98.59	71	1	0	1	71	3,00E-27	126																	1.2				-	1AL	1	PolyHighResolution	99.2	0.1	0
AX-94952516	Affx-92881335	TTATGGTTGTGTTTAGGAAAAGGACTATATAGGTG[G/T]TTTTTTGCTTGCTTCTCGAGGTGATCCGTGTAGGC	K	_2263438_8105_238346_1351430-,...,1714672+	AX-94952516	BA00597570					TT	GG		97.87	47	1	0	1	47	6,00E-14	82.4																	15.2				-	1DL	1	PolyHighResolution	100	0.2	0
AX-94665385	Affx-92846022	AGGTCGACGGTTCCCTGTATTTTGGAACGCT[G/T]TAGTGGTAGTAACCGTTTGACGGTGGTGCGATCGG	K	_2236906_6200_115031_474950+,287776+,1138242-	AX-94665385	BA00567620					TT	GG		86.3	73	4	2	1	67	1,00E-11	75																	15.2					1DL	1	PolyHighResolution	100	0	0
AX-94964616	Affx-88349926	GGCACCCACCAACTTCTCTTGAACCTTGTCTAGTT[C/T]GAGCATGAAGCAGCCGCTTTTCGCACTGTCCGCGC	Y	_3922894_8735_445012_1942862+,3845687+,1083929+	AX-94964616	BA00631167					CC	TT		100	71	0	0	1	71	6,00E-29	132											1A	133.651	1			1	1.2	1A			1A	1AL	1	PolyHighResolution	99.7	0.1	0
AX-94725964	Affx-92682490	GCCAGAAAACACGCATGATAAGGCCTGGGAGGCAA[G/T]CAGCGAGGTCCCAAACGGCAAGCCTGATGATGAAG	K	_2290724_10167_236982_2208317+,796904-,1188142+	AX-94725964	BA00864422					GG	TT		98.55	69	1	0	3	71	4,00E-26	122											1A	133.651	1				15.2	1A				1DL	1	PolyHighResolution	99.5	0.1	0
AX-94539426	Affx-92576935	CAAGTTGGCTCTCCTCTGCATCTCCCGCGGAGCAC[A/G]CATCTATCAGCAATGGCGGCCACCTCCATCGTCGA	R	_3979196_18495_698357_3625748+,...,2960909-	AX-94539426	BA00872658					AA	GG	AG	100	71	0	0	1	71	6,00E-29	132																	1.2					1AL	1	PolyHighResolution	99.7	0.1	0	6.9
AX-94882326	Affx-92148432	AACTAACTCTTCCTGTGTAAAACTCTGGCACGGAA[C/T]AGAATGGACTGACGAGAATCAGACTAGGATGCAGC	Y	_3891232_5306_91318_798726+,...,3845223+	AX-94882326	BA00401787					TT	CC		100	71	0	0	1	71	6,00E-29	132																	1.2					1AL	1	PolyHighResolution	100	0.1	0
AX-94919998	Affx-92299297	CACTTATGGCCCTTCCTTCATTCGGGACGCCCTCA[G/T]GGACTGTGATCTGTTCATCTGTATCCCTTGGTTTT	K	_2284706_5709_113937_2065981+,2065981+,936699+	AX-94919998	BA00506903					GG	TT		100	71	0	0	1	71	6,00E-29	132																1	15.2				1A	1DL	1	PolyHighResolution	99.7	0.1	0	7.4
AX-95094324	Affx-92783305	GTGGCTGAGAGAGATGCCATACATGATCAGGTGAA[A/C]GTAAGTATCCATGCTACGACTGGCTTTAATGTGCA	M	_3920244_13810_515620_1846183+,...,841700+	AX-95094324	BA00118182					CC	AA		97.22	72	1	1	1	71	1,00E-25	121																	1.2					1AL	1	PolyHighResolution	98.4	0	0
AX-94705165	Affx-92733371	CAGAACAATGTAGGATGCTTCAGATGGAGAAAAGG[A/G]TTTCTAGAGGTGCTCAGCTCTGTGTTACAACAGGT	R	_2210387_4034_106904_2090551+,2181748+	AX-94705165	BA00762014					GG	AA		98.59	71	1	0	1	71	3,00E-27	126																	15.2					1DL	1	PolyHighResolution	99.7	0	0
AX-94927265	Affx-92628979	GCTTCTGAGTAGTAGTCACGACCGTAGCTCATATC[G/T]GTGATTTCAGCTCGGCTGCCACGTTTCGGTGTTTG	K	_3926846_6504_304817_2085430+,...,2204591+	AX-94927265	BA00527462	IAAV2694				GG	TT		98.59	71	1	0	1	71	3,00E-27	126											1A	133.651	1			1	1.2	1A			1A	1AL	1	PolyHighResolution	100	0	0
AX-94508777	Affx-92908397	AAAGGAGTTTCGGGACTCTAAGGTGCGCATATCAA[C/T]TAATTCAGGACGAGCATGCTTGAGATCTTTGCAGG	Y	_3975748_7726_145963_3845675+,...,1863219+	AX-94508777	BA00704544					CC	TT		100	71	0	0	1	71	6,00E-29	132											1A	111.552	1			1	1.2	1A			1A	1AL	1	PolyHighResolution	99.7	0	0
AX-94426657	Affx-92462303	CATTTACGGAAGCCAAGATGAAGTGAGACGCTGCA[A/G]CCTTTCTTTCTTACCATAAGACCTCTACCGTTCAT	R	_9776173_291_750_4016798+,6556716-	AX-94426657	BA00250313					AA	GG		100	70	0	0	2	71	2,00E-28	130																1	16.2				1A	2DL	1	PolyHighResolution	100	0.1	0
AX-94412484	Affx-92159054	TTAGACTCGGACTCACACTTATTGGACAACGTCGA[C/G]AAGATTCGTCACATTAAAACTTTCATTGTACAGGG	S	_3885144_11232_342153_580903+,...,1761216-	AX-94412484	BA00172932		BS00012443	BS00012443	Validated	GG	CC	CG	100	70	0	0	1	70	2,00E-28	130		0	1B	18.44		0			1B	136.497				8			1.2		1B			1AL	1	PolyHighResolution	100	0	0	5.7
AX-94638745	Affx-92702305	GTTGGAAAGCTGAGATCGGACTTCCTGGGGACAAA[A/G]TTCGTCATGTACGACAATCAGAAACCATACGACGG	R	_3970660_4676_111876_3699156+,...,3792339+	AX-94638745	BA00438556					AA	GG		100	59	0	0	13	71	3,00E-22	110																1	1.2				1A	1AL	1	PolyHighResolution	100	0	0
AX-94513473	Affx-92838878	GTACTACGAGAGCTAACTTGTTGATCACAAGGACT[A/C]ACACCTCGCAAATAACTCCAAATTGTTTCGATGTC	M	_3936722_9679_372224_2444012+,3866339+,3847523+	AX-94513473	BA00730737					CC	AA		98.59	71	1	0	1	71	3,00E-27	126																	1.2					1AL	1	PolyHighResolution	99.7	0.1	0
AX-95633211	Affx-92864488	GACATCAAAGCCAGCAACATCCCTACTGGACAGAT[A/G]CTTGGAGTCGTGCGTGTCTGGTTCTGGCCTCGCAA	R	_3975817_2646_55075_3845965-,923224+,3385077-	AX-94848834	BA00307976	BS00065430_51				AA	GG		98.59	71	1	0	1	71	3,00E-27	126							1A	53.766							1		1.2			1A		1AL	1	PolyHighResolution	100	0	0
AX-95137011	Affx-92306245	GCATCACCAAGGGACATGTACTACCCTCCAACTCC[A/C]GTCAATGAGGATTCAAGTTACAAGATCGAGTTGTC	M	_3980731_3674_172754_3626419+,...,1903880+	AX-95137011	BA00324881					AA	CC		98.59	71	1	0	1	71	3,00E-27	126							1A	53.766							1		1.2			1A		1AL	1	PolyHighResolution	99.2	0.1	0
AX-94414189	Affx-92248946	CCATACTTTGAGACTTCTGCCAAGGATGGAATCAA[C/T]GTGGAGGAAGCTTTCCAATGTATAGTAAAGAACGC	Y	_1065975_2776_84461	AX-94414189	BA00182474	BS00011146_51	BS00011146	BS00011146	Validated	CC	TT		100	71	0	0	1	71	6,00E-29	132	1A	69.72		0		0	1A	53.766							1		1.2			1A		1AL	1	PolyHighResolution	98.1	0	0
AX-94584593	Affx-92929169	CTGAGTGCACTAGCAGAAGTTTCAGAACCAGACCC[A/C]ACGGCAGGCTTGACAGATGACCTGGCTACATCAGT	M	_1895876_9223_150436	AX-94584593	BA00174643					AA	CC		100	71	0	0	1	71	6,00E-29	132							1A	53.766							1		15.2			1A		1DL	1	PolyHighResolution	100	0	0
AX-94504454	Affx-88797144	GACTGTAAATCTCTCCAGGCGAAATTTTGCTCCCA[G/T]ACAACTGAAAGATCGACTCGGTTTGGTTTACTCCT	K	_3920553_14837_551502_1857421+,3864275+,2316838-	AX-94504454	BA00680815					GG	TT		100	71	0	0	1	71	6,00E-29	132							1A	53.766			1A	95.9844	1		1		1.2	1A		1A		1AL	1	PolyHighResolution	100	0.2	0
AX-94700825	Affx-92908613	GAGCAGATTGCTCGTACATTGGATGGATCCACAGC[A/G]AAGATGCATTTCGTAATCAAGGAGTCTTCGTTTAA	R	_2271750_2915_60442_1634484+,2202590-,1656377-	AX-94700825	BA00741013					GG	AA		98.59	71	1	0	1	71	3,00E-27	126																	15.2					1DL	1	PolyHighResolution	97.3	0	0
AX-94583506	Affx-92621849	GGAATCAGAGCAGAATGGTGAGCCGGAAATTGATG[C/T]TGGGAGCAGGAAGAGGAAGAGCTTGGGAGAACTGG	Y	_3956164_4821_114480_3165140-,...,2451766-	AX-94583506	BA00169327					CC	TT	CT	98.59	71	1	0	1	71	3,00E-27	126							1A	53.766			1A	95.9844	1		1		1.2	1A		1A		1AL	1	PolyHighResolution	100	0.2	0	5.7
AX-94428546	Affx-92371231	GGCAAGCTCAAGAACGTGAAGATCGACGGCTTCTA[C/T]TCCACGAAGAGCTTGATTGAGCTAGCATGCCATAT	Y	_3917040_7185_87308_3754761-,...,1844890+	AX-94428546	BA00260942					TT	CC		95.65	69	3	0	3	71	8,00E-23	111																	8.2					1BL	1	PolyHighResolution	98.6	0.1	0
AX-95208058	Affx-92840049	CAACGGCGAGATATAGTAATGCGTTGGTCTGTAAC[C/T]GTGTACAGTAGCTACTTCTATCCTGCTGAGAAACA	Y	_176118_240_575	AX-95208058	BA00671131					CC	TT		91.43	70	6	0	2	71	2,00E-18	97.1																8	12.2				1B	5BL	1	PolyHighResolution	100	0	0
AX-94405888	Affx-92317053	ACACAAGTTGCTTTCGAGGTAGAACTATAGCACCA[A/G]CTCCTCAGTCTTCGTCTCTTTCAGGAGGGAGGCCA	R	_3840401_20178_494456_1496340+,...,1916133+	AX-94405888	BA00136426	IACX6404	BS00004328	BS00004328	Validated	GG	AA		94.37	71	4	0	1	71	3,00E-22	110	1B	98.55		0		0					1B	578.448	8			8	8.2	1B			1B	1BL	1	PolyHighResolution	100	0.2	0
AX-94440483	Affx-92731507	TGGTGTTGGTATAAGATGGCAAACTAGAGAGTAAT[A/T]AAAGGAGGGGCGAGTTATCCCCAAGCATATAGAAC	W	_3940511_17519_557569_2585266-,...,24716+	AX-94440483	BA00327141					AA	TT	AT	100	71	0	0	1	71	6,00E-29	132											1A	113.276	1				1.2	1A				1AL	1	PolyHighResolution	100	0.3	0	7.9
AX-94681397	Affx-92374249	TTCTACGAACTTAAAAAGTCATGCCAGCTTTTGCT[C/G]AATATCCTCTTTCCAATGCTATGGTTAACGTAGCA	S	_3938379_16269_720916_2504982+,...,719039+	AX-94681397	BA00645733					CC	GG		94.37	71	3	1	1	71	1,00E-21	108									1A	57.8638				1			1.2		1A			1AL	1	PolyHighResolution	99.7	0	0
AX-95189966	Affx-92236193	TCCTTATGCCAAGATAGGTAAGATACTAATTAAAG[C/T]TTGCCTTTTCATGCTTTTAGCTGCGAAATACTCCT	Y	_3804553_7739_271470	AX-95189966	BA00583048					CC	TT		100	71	0	0	1	71	6,00E-29	132							1D	91.2817							15		1.2			1D		1AL	1	PolyHighResolution	100	0	0
AX-94681412	Affx-92556803	GCTGCTGAGACCCTTAAGCTGAACATGGCACTCAT[C/T]CTCCTACCTGTATGCCGCAACACCATTACTTGGCT	Y	_1880728_7709_189747	AX-94681412	BA00645836					CC	TT		100	71	0	0	1	71	6,00E-29	132											1B	578.448	8				15.2	1B				1DL	1	PolyHighResolution	98.4	0	0
AX-94667728	Affx-92816933	AGAGCTGCACCAGTGGTGTCACTGTGATTTTGACC[C/T]ATGCGTTGCGCTTGCGGGTTGCTCTATAGCAAT	Y	_3870787_12908_409115_59874+,...,3781311+	AX-94667728	BA00578984					TT	CC		97.1	69	2	0	1	69	2,00E-24	117									1A	57.8638				1		1	1.2		1A		1A	1AL	1	PolyHighResolution	100	0	0
AX-94425953	Affx-92843383	TGGCTAAGCAGTGAAATTAGTTTTGTTTCTCCCTC[A/C]GATCCATATAATCGTGAACTGTTACTCCCTCTGTA	M	_3890896_18657_374817_786495-,...,1007311-	AX-94425953	BA00246402	wsnp_BG606986A_Ta_2_1	No BS code	BS00021759	Validated	CC	AA		98.59	71	1	0	1	71	3,00E-27	126	1A	75.66		0		0			1A	56.276				1			1.2		1A			1AL	1	PolyHighResolution	100	0	0
AX-95657284	Affx-92424397	TGCTGCATCAAAAATCTGGCGGCTCTAACCGGGCA[C/T]GCACCTCCGCTGCCTTCTATGCTGTTTGAGTTCAG	Y	_3950628_3726_88257_2962683+,...,3846945+	AX-94410850	BA00163960	BS00022396_51	BS00022396	BS00022396	Validated	TT	CC		98.59	71	1	0	1	71	3,00E-27	126	1A	75.03	1A	85.97		0			1A	56.276				1			1.2		1A			1AL	1	PolyHighResolution	99.7	0	0
AX-94650089	Affx-92161126	GCAGCGACAGGAGACCATTTTCTCCAATGACCAAC[A/C]CTCTATTTCCCTGGCATCCCTTCTCATATTAGCTT	M	_3467088_12454_504002	AX-94650089	BA00493412	BS00110627_51				CC	AA		97.18	71	2	0	1	71	1,00E-25	121									1A	56.276	1A	108.102	1	1			1.2	1A	1A			1AL	1	PolyHighResolution	99.5	0.3	0
AX-95248049	Affx-92556388	CAGCGGGTGCTGACGATCGAGTTCGACATAAGCGA[C/T]GCCTCCAAGCCTTCGGTGGATGAGATATTAGAGTT	Y	_2258883_12498_276645_1197815+,2219298+,1758839+	AX-95248049	BA00857835					CC	TT		100	71	0	0	1	71	6,00E-29	132									1B	144.516				8			15.2		1B			1DL	1	PolyHighResolution	99.5	0	0
AX-95146857	Affx-92289381	AGCCCATCCGGGTTCAAGTCCTAAACTTGACATGG[A/G]TGCTCTCATAGAAGGTGTGTGCTGCCGACGGGTGA	R	_3938471_769_3979_2509206-,821954+	AX-95146857	BA00372198	BS00054122_51				GG	AA		97.18	71	2	0	1	71	1,00E-25	121									1A	56.276				1		1	1.2		1A		1A	1AL	1	PolyHighResolution	100	0	0
AX-94444426	Affx-92335400	ACAAGAACCAGTCAAGAGCCACATCGGCTTCTTTC[C/T]TTCGGCGTCTGTCTCCGGTAGGCTGATTAAACCCA	Y	_1442976_7193_148497	AX-94444426	BA00349046					CC	TT		100	71	0	0	1	71	6,00E-29	132									1A	54.6881				1			15.2		1A			1DL	1	PolyHighResolution	99.7	0	0
AX-94779447	Affx-92795014	AAGAGTTCCGTTTGGATAGCCTGGAGAAGGAGATC[A/G]ATGCATTGGAGAGTGAATTTTCGGGGGAAGACCAG	R	_3935327_11348_355604_2392357+,...,1843195+	AX-94779447	BA00114413					GG	AA		100	71	0	0	1	71	6,00E-29	132																	1.2				-	1AL	1	PolyHighResolution	99.2	0.2	0
AX-95653947	Affx-92908999	AAAGAGGGAGCGAAAGTTGACAAGTCTATGCTGTC[A/G]TCAAGAGACGCAGCTGAGAGACCGATGAAAGCTGA	R	_3884182_11262_537464_545281-,...,584986+	AX-94992087	BA00708158	Kukri_c7119_392				AA	GG		100	52	0	0	1	52	2,00E-18	97.1																	1.2					1AL	1	PolyHighResolution	99.5	0	0
AX-95683952	Affx-92400463	TTTGAGCAGCGTGGCGACGGACGTTTGGGTGGACG[A/G]CAGCTTGCTCCTCTGATTGTTTTGCTTCTGATGTA	R	_3884182_11262_537464_545281-,...,584986+	AX-95147962	BA00377432	wsnp_Ex_c33452_41938013	BS00003863	BS00003863	Validated	GG	AA	AG	100	71	0	0	1	71	6,00E-29	132	1A	77.87		0		0					1A	73.7001	1				1.2	1A				1AL	1	PolyHighResolution	100	0.3	0	6.4
AX-94670079	Affx-92555865	GTAGTCAAGCTCGACGTGTGCGTCGACCTCCAGCT[A/G]GGAAGGATGGGCCTGGCCAACAAAGACCGATGCTG	R	_10832630_499_1335_4003088+,10774932-,3838783-	AX-94670079	BA00590544					GG	AA		97.06	68	2	0	4	71	6,00E-24	115							5B2	66.4492							12		12.2			5B		5BL	1	PolyHighResolution	98.6	0.2	0
AX-94486203	Affx-92671063	CTTCCATTCATAATTATGACCTTTATTGTGTTCCT[A/T]GGGGGTCGAGACTCTCCCAATTGCCTACACGAGGC	W	_3897080_19249_641211_1006102-,...,433898-	AX-94486203	BA00579585		BS00022351	BS00022351	Validated	AA	TT		100	71	0	0	1	71	6,00E-29	132		0	1A	90.87		0											1.2					1AL	1	PolyHighResolution	99.2	0.3	0
AX-94385896	Affx-92581391	ACAGGATGACAAAAGGCCTGTGTATAGTCGTTGTG[C/T]TGTGCTGCACTAATTTCAGTAAGATTTCTTCATCT	Y	_3873362_4810_79355_2494133-,...,2138713-	AX-94385896	BA00025980					CC	TT		100	71	0	0	1	71	6,00E-29	132							1B	134.951	1B	144.516				8	8		8.2		1B	1B		1BL	1	PolyHighResolution	100	0.4	0
AX-94527920	Affx-92379400	GGACTAATGGAGAATCGGTTGATAGTGATGTCTTT[A/G]AGAATTGCCGGTCGCCTCAGGTTGCCAAAGTCTTG	R	_3875889_5083_145805_245565+,...,278103+	AX-94527920	BA00810139					AA	GG	AG	100	71	0	0	1	71	6,00E-29	132							1D	6.82814							15		1.2			1D		1AL	1	PolyHighResolution	99.5	0.1	0	9.3
AX-94735921	Affx-92923843	CCGCTATGTTCCTTGCGTTGTTCGCAGGCCACGTG[C/T]TCTTTCGCTGAATCAAAAAATAGGTTGTGATTGCC	Y	_3911175_11890_350605_1515940+,...,3163545+	AX-94735921	BA00913455					CC	TT	CT	98.59	71	1	0	1	71	3,00E-27	126											1A	66.9168	1				1.2	1A				1AL	0.5	PolyHighResolution	99.7	0.3	0	6.4
AX-95153545	Affx-92354701	TTGCCTTCTCCCTGCACTCTGCGCTTTATGCATTT[A/G]AACTATGTGTCTCGACAGTTAGAGGCAAGGCACTT	R	_3911175_11890_350605_1515940+,...,3163545+	AX-95153545	BA00404268					GG	AA	AG	98.59	71	1	0	1	71	3,00E-27	126							1B	139.741							8	1	1.2			1B	1A	1AL	1	PolyHighResolution	100	0.2	0	7.6
AX-94458307	Affx-92237374	CCATACATTACTGTTTGTGCATTTGAGAAATTTGG[A/C]ATCCAGAGTGTGTCATTACCTGCGGAGTTGAACTA	M	_3929433_15147_415069_2177968+,...,902934+	AX-94458307	BA00426010	wsnp_BE443588A_Ta_2_1	No BS code	BS00021797	Validated	AA	CC	AC	98.59	71	1	0	1	71	3,00E-27	126	1A	79.05	1A	92.11		0					1A	66.9168	1				1.2	1A				1AL	1	PolyHighResolution	99.7	0.2	0	7.6
AX-94381637	Affx-92665886	TGGTGCGACGAGGAGAGGCTCGCCGTTCTGGATGG[C/T]ATCGGCTGTTCGACGGGACAGATCGAAGTGGTGCT	Y	_3934488_6818_147743_2362432-,...,271009+	AX-94381637	BA00002234					TT	CC		100	71	0	0	1	71	6,00E-29	132							1B	139.741	1B	144.516	1B	619.504	8	8	8		1.2	1B	1B	1B	-	1AL	1	PolyHighResolution	100	0.3	0
AX-94749673	Affx-92230313	GGCTGACCGCTTCTCGCGCCCGCGGCTTTCGGAGC[G/T]GCTGCGGGTTATTTCCGTGCATGGCTCTGTTTTTT	K	_3974981_10613_241335_3842677+,3431479+	AX-94749673	BA00031273					TT	GG		100	34	0	0	1	34	2,00E-08	63.9									1A	51.5125				1		1	1.2		1A		1A	1AL	1	PolyHighResolution	100	0	0
AX-95226098	Affx-92238485	CTCGATCTTCACTTCTCTGCACCCTTCTGGGGTAG[A/G]TGAATATTTTCTTACCTGTGCAATGTTAGTTGCGG	R	_3905288_9947_512312_1303334+,...,3850628+	AX-95226098	BA00751548		BS00023936	BS00023936	Validated	GG	AA		98.59	71	1	0	1	71	3,00E-27	126	4D	62.4		0		0			1A	51.5125				1		1	1.2		1A		1A	1AL	1	PolyHighResolution	99.7	0	0
AX-94395032	Affx-92303064	AGAACACATCAGGTATGCTTAACCGGCTGACGGTC[A/G]CAAAATTCATTCGAAGGCTTTGGAAGGCACACCTC	R	_3905288_9947_512312_1303334+,...,3850628+	AX-94395032	BA00076879		BS00022356	BS00022356	Validated	AA	GG	AG	98.59	71	1	0	1	71	3,00E-27	126	1A	79.05		0		0										1	1.2				1A	1AL	1	PolyHighResolution	99.7	0.2	0	6.4
AX-94400729	Affx-92395887	GTAACAGATAAAAAGAGAGTGGTGCATTACAAAAT[C/G]AGGAGTATCTATTATTTTTAGCTGTACTGTGATGT	S	_3896099_8898_327624_971569-,298569+,3477743+	AX-94400729	BA00107979					GG	CC		98.59	71	1	0	1	71	3,00E-27	126									1A	51.5125				1			1.2		1A			1AL	1	PolyHighResolution	100	0	0
AX-95652964	Affx-92706827	GAGATCACATACCAATTGCAGGGCCAGAGCAAGTC[A/G]CCAGGACCGGATCTGCACCGATGGGGTATAAAACC	R	_3912528_1245_11589_1568121+,1166312+	AX-94429585	BA00266858	BS00070580_51	BS00070580	BS00070580	Validated	GG	AA		98.59	71	1	0	1	71	3,00E-27	126	1A	79.05	1A	95.74		0			1A	49.5114				1			1.2		1A			1AL	1	PolyHighResolution	99.7	0	0
AX-94532291	Affx-88655919	GAGCTTGAGAAGGGATCTGGGGCGCTCGTGGATTG[G/T]GAGAAAGGATAGGCTGGAACTATTACCGCCGGGAG	K	_3912528_1245_11589_1568121+,1166312+	AX-94532291	BA00833936					GG	TT		97.18	71	2	0	1	71	1,00E-25	121									1A	49.5114				1			1.2		1A		-	1AL	1	PolyHighResolution	99.7	0.2	0
AX-94709162	Affx-88359252	TAATACGAGATTATATACTGAAGGTAACACAAAAT[C/T]GCGACTAGAACTCCCAGATCGATATTCATAAAATA	Y	_3927369_9289_234545_2103249-,...,2821784+	AX-94709162	BA00781972	BS00110877_51	BS00110877	BS00110877	Validated	CC	TT		98.59	71	1	0	1	71	3,00E-27	126		0	1A	95.74		0			1A	49.5114				1			1.2		1A			1AL	1	PolyHighResolution	99.5	0	0
AX-94483924	Affx-92891736	TCTGTAGTCCCTTCTTTCCAATGTTACAAATAAAC[G/T]TATCCGTAATGCTGCCCTTTTCTGATAAACTAGGT	K	_3975467_14048_430400_3844536+,...,2923330+	AX-94483924	BA00566787	IACX14	No BS code	BS00021778	Validated	TT	GG		98.59	71	1	0	1	71	3,00E-27	126	1A	83.36		0		0			1A	47.8441				1			1.2		1A			1AL	1	PolyHighResolution	100	0	0
AX-94651424	Affx-92730571	TCGCTAGAGTGTGACCATGGCCTCGCCCTCT[C/T]GGATTGGGAATTTCAGCCTACTTTGGCATGCTCAC	Y	_3976497_13241_543544_3848594+,2249421+,1437990+	AX-94651424	BA00499673					CC	TT		100	67	0	0	1	67	1,00E-26	124																	1.2					1AL	1	PolyHighResolution	100	0	0
AX-95631864	Affx-88559604	AGAGGAAGAACGACATGTACAATGCTCTAGCCAAG[A/G]CCGATTCGAAACGGATCAAGAGATAACTTTAGCGG	R	_3924040_39005_1255622_1984201-,...,1031148-	AX-94581822	BA00161098	RAC875_c60162_129				AA	GG	AG	98.59	71	1	0	1	71	3,00E-27	126																	1.2					1AL	1	PolyHighResolution	99.7	0.1	0	6.5
AX-94406527	Affx-92271425	AGATTCACCGATAATATGTGACACCATAATTTGAT[C/G]AAAATTCCAGAAGTTCCTCCAACCACCATAAGTCT	S	_1042743_1699_91985	AX-94406527	BA00139994					CC	GG	CG	100	71	0	0	1	71	6,00E-29	132																1	1.2				1A	1AL	1	PolyHighResolution	99.7	0.2	0	6.4
AX-94561436	Affx-88434114	TGCACACATAATGGGTGGTTCAAATTGTAACATCA[C/T]GGTGTAAATTACAAGGATCTTTGGGGAAATGGTTT	Y	_4592638_305_936	AX-94561436	BA00062162	BobWhite_rep_c65812_710				TT	CC	CT	100	71	0	0	1	71	6,00E-29	132																	16.2					2DL	1	PolyHighResolution	100	0.1	0	9.1
AX-94407377	Affx-92696003	TGCTTGTAGTCCTCTCTATCTCTATGGATCCTTAC[C/G]CGTTCAGATTGGTTTGGTTATCCCGCTACCATCTC	S	_3963161_31901_1061159_3420575-,...,3301303+	AX-94407377	BA00144939					CC	GG		100	71	0	0	1	71	6,00E-29	132											1A	54.9872	1				1.2	1A			-	1AL	1	PolyHighResolution	100	0	0
AX-95086158	Affx-92829959	AAGGGAGATAGGGACTCCGTGTTCCTCCGTGAGGC[A/G]TACAAGAACTCGCAGCTGATCGAGAAGAGCCATCT	R	_2260376_8080_133651_1247464+,...,1727217+	AX-95086158	BA00078235					AA	GG		100	71	0	0	1	71	6,00E-29	132																	15.2				-	1DL	1	PolyHighResolution	100	0.1	0
AX-94906452	Affx-92644178	AGTCCAAATGCTCAACCATGTGCTACTTGAAATCC[G/T]TAGAGTTTCAGTCAGTGTATAGCACAAGAAGAGAA	K	_3871872_30487_1048655_98115+,...,2774176-	AX-94906452	BA00469012					TT	GG		100	71	0	0	1	71	6,00E-29	132							1B2	17.5177	1B	223.088	1B	778.281	8	8	8		1.2	1B	1B	1B		1AL	1	PolyHighResolution	99.2	0	0	5.1
AX-95629375	Affx-88558346	GCCTTGGATCCATGCCTGACATTGAGTTCACCATT[A/G]GTGGCAAGAAGTTTGCGCTGAAACCAGAAGAGTAT	R	_3885764_19539_940999_602721-,...,2100479+	AX-94481235	BA00551779	wsnp_JD_rep_c49006_33254974				GG	AA	AG	100	68	0	0	1	68	3,00E-27	126											1A2	25.5238	1				1.2	1A				1AL	1	PolyHighResolution	98.9	0.3	0	6.1
AX-94833896	Affx-92277665	CGCAGAGCCTTCCGTCCGGGATCGATAGTCGCGAC[C/G]CTGGCTGTCATCTGCATCACAGTTACCAACGTGAT	S	_1699865_4188_58351	AX-94833896	BA00266467					CC	GG		95.59	68	3	0	4	71	3,00E-22	110							1B2	15.1723							8		15.2			1B		1DL	1	PolyHighResolution	95.9	0	0
AX-94738122	Affx-92850184	CCTAAGATTACTGGTGTTGACTGGAAGCAGAAGCT[C/T]GAGTCCCAGCGCGGAGCTGTGCTTG	Y	_955784_3773_68060	AX-94738122	BA00562056					CC	TT	CT	98.36	61	1	0	1	61	8,00E-22	108											1A2	22.1034	1				8.2	1A			-	1BL	0.5	PolyHighResolution	98.9	0	0	5.6
AX-95150580	Affx-92405834	GGCTACAAGCCAAGGGATTTTGCTACCCAGATCAA[C/T]CTCAACACTGCAAACATGTGGGGAATTGTCAAGTC	Y	_1573768_2408_27590	AX-95150580	BA00389966	Kukri_c16271_544				TT	CC		98.59	71	1	0	1	71	3,00E-27	126											1A2	25.5238	1				15.2	1A				1DL	1	PolyHighResolution	100	0.1	0
AX-94998567	Affx-92149131	GGAGGAACGAACGCTTAGTTTCTAGCATTCCCGAT[C/T]CGAAAACAAGAAAGACGCCCTTTGCTACTGTGAAT	Y	_3873135_11971_633519_144548+,...,1017076+	AX-94998567	BA00725973	CAP12_c8163_118				TT	CC	CT	100	71	0	0	1	71	6,00E-29	132											1A2	28.9149	1				1.2	1A				1AL	1	PolyHighResolution	100	0.3	0	5.5
AX-94637020	Affx-92392590	ACATCCTACACATCCATCATGCCAAATAATCATTT[A/G]TCTTCTGTTGAGGATCCCAAAATATCGGGTTACAT	R	_3881307_14636_330620_442059+,...,1489452-	AX-94637020	BA00430049					GG	AA		95.77	71	2	1	1	71	2,00E-23	113																	1.2					1AL	1	PolyHighResolution	99.2	0	0
AX-95144698	Affx-92829715	GGGGACGAAGGCTTCGAGGAATGTGTCCGAGGACC[C/T]GAGAAGAGTTCACAATTAGTATTACTATTCTAGGT	Y	_3967506_9051_365965_3580713+,...,416613+	AX-95144698	BA00361756	Jagger_c6772_80				TT	CC		98.59	71	1	0	1	71	3,00E-27	126											1A2	27.2193	1				1.2	1A				1AL	1	PolyHighResolution	100	0.1	0
AX-95194884	Affx-92192876	TTTGTGCAGATCTAGAGAAGATTGCCTGAAAGAGC[A/T]AAGATAACTAAATCGGTTTACGCCTTCCTCTTTAT	W	_9803044_341_720_6378536-,8691339-	AX-95194884	BA00607331					TT	AA	AT	98.59	71	1	0	1	71	3,00E-27	126																	16.2					2DL	0.5	PolyHighResolution	97.6	0.5	0	6.3
AX-94761084	Affx-92263461	GACATCAGCATAAATCTGGGCCCTCTGGAGGAGCT[A/C]TCCAACTTGTACAAGGCCGATTTGCTGCTCTGTGA	M	_3941674_13379_457650_2628972+,2582397-,1642009+	AX-94761084	BA00063015					AA	CC	AC	100	71	0	0	1	71	6,00E-29	132							1B2	6.35817	1B	216.749				8	8		1.2		1B	1B		1AL	1	PolyHighResolution	100	0.2	0	5.8
AX-94742787	Affx-92858188	CCATCGAGAGTATCCAAACCAGTGTGTCACCCTGT[G/T]TTATGTGTGTGTATTTCCATTCCTTGTTCGAATAA	K	_3946648_18829_1123379_2815778-,...,974404-	AX-94742787	BA00012369					TT	GG		100	71	0	0	1	71	6,00E-29	132							1B2	5.57686							8		1.2			1B		1AL	1	PolyHighResolution	99.7	0	0
AX-95113161	Affx-92113654	AAAGAGATTCTTAGTGTGTAACTGAAGGAACTGGG[C/T]GGGTGCACCGTCTTTGTGTGAAATGCACCTGGTGT	Y	_3869663_18658_591214_20093-,...,3841288+	AX-95113161	BA00209526	BS00056547_51				TT	CC	CT	100	71	0	0	1	71	6,00E-29	132																1	1.2				1A	1AL	1	PolyHighResolution	99.7	0.2	0	5.6
AX-94709271	Affx-92722606	GCCTTCTTCCTCCTCTCGCCTCGTGCTTGTGTACC[A/G]TGGATCTGATGGATTCCCCCCTATGGCCCTATCTA	R	_3932547_5327_130690_2291415+,...,1502750-	AX-94709271	BA00782497					AA	GG		97.18	71	2	0	1	71	1,00E-25	121																	1.2					1AL	1	PolyHighResolution	99.7	0.2	0
AX-94393159	Affx-92463774	CTCGGCAGCTCTCCGCTCCGCAGCTTAATTTTTCA[A/G]AGTTGGCAAACTGGTGCTCCGTGCGCTTCCATATT	R	_3909992_5913_127039_1473117+,...,2641584+	AX-94393159	BA00066618					AA	GG		94.52	73	2	1	1	71	8,00E-23	111																	1.2					1AL	1	PolyHighResolution	99.7	0.2	0
AX-94725691	Affx-92826282	TTGCGGCGGTGCAGAGGATCTGAATCTCGACTTGG[C/T]GATGCCCGCTAGCAGCGCTGCTAACCGATTGCCCT	Y	_3965793_2580_43469_3517052+,...,1843524-	AX-94725691	BA00862976					CC	TT		95.77	71	3	0	1	71	6,00E-24	115																	1.2					1AL	1	PolyHighResolution	98.6	0.2	0
AX-94932678	Affx-92732457	ATTGACGGGGCGGTGATACTTGATCCGGCATCCCT[A/G]AAAAGACTGCTGCTTGAAGCCATTGCATTTGGTTC	R	_3951857_33634_1026403_3006863+,...,3847360+	AX-94932678	BA00542338					GG	AA		98.59	71	1	0	1	71	3,00E-27	126											1B	672.358	8				1.2	1B				1AL	1	PolyHighResolution	100	0	0
AX-94950893	Affx-92916555	GCGGCGAACTGGATGCCGACGTGGAGGTAGAACCA[A/G]AGCGGGTCCATGCGCCGGAAGTAGCGCGCCAGGAT	R	_3915175_17256_409146_1665118+,...,2875154+	AX-94950893	BA00593235					AA	GG		98.59	71	1	0	1	71	3,00E-27	126											1B	663.836	8				1.2	1B				1AL	1	PolyHighResolution	98.6	0.5	0
AX-95205762	Affx-92719297	TTTATGCTTGGAAACAACATCACGGACCACCCCAC[A/G]GCGAGCTGGGCAGTTTAGGCCTCTAACATTCCAAA	R	_3951727_6631_161619_3001466-,...,3175588+	AX-95205762	BA00660214					AA	GG	AG	100	71	0	0	1	71	6,00E-29	132											1A	11.8917	1			1	1.2	1A			1A	1AL	0.5	PolyHighResolution	99.7	0.1	0	10.8
AX-95104798	Affx-92609045	TAACATGATGGAACAATGGAGTCTCATCGTTATCC[A/G]TTTTTGTTGTTAGTTACTACTATTACTGTCTAGTT	R	_3914108_8001_528395_1625524+,...,3710050+	AX-95104798	BA00169207					GG	AA		98.59	71	1	0	1	71	3,00E-27	126							1B	20.4895							8		1.2			1B		1AL	1	PolyHighResolution	99.7	0.4	0
AX-95085162	Affx-92297212	GGTTATCTGAAATTTACTCTTAAGCCAATCTGCAG[C/T]CTGCATTGCTGTATGTGCATCACAACCATTGGTCT	Y	_10739309_2269_10920_3310814-,...,5451887+	AX-95085162	BA00073477					TT	CC		91.55	71	6	0	1	71	6,00E-19	99																8	12.2				1B	5BL	1	PolyHighResolution	93.5	0.4	0
AX-94747858	Affx-92340592	TAAAGATGTGGAAACTGTGCTGGGAATTCCATGTG[A/G]CGGCGCACCGGTGCAGAGTGAACAACACGGTGTTC	R	_3851954_11729_619731_2459185+,2881896+	AX-94747858	BA00026334					GG	AA		98.59	71	1	0	1	71	3,00E-27	126											1B	662.08	8				1.2	1B				1AL	1	PolyHighResolution	99.7	0.3	0
AX-94534146	Affx-92248178	TGTGAGTTGTGAGCTTGTGGCTGTCCATATATCAT[A/C]TTCGAATACCTGTGTATATCGAAAGAAAACACAAT	M	_3901045_18365_666712_1147927+,...,154127-	AX-94534146	BA00844183	BS00066212_51				AA	CC	AC	98.57	70	0	1	1	69	4,00E-26	122											1A	44.7744	1				1.2	1A				1AL	1	PolyHighResolution	99.2	0.1	0	5.8
AX-95652764	Affx-92308938	AACTCTTGAGTGTTGTGTGCAGAATGAGATGGAAT[A/C]GCTGGGACCGGGGAACGATCCCCTCTTCTAATCTC	M	_3909805_22884_576148_1467028+,...,2290883-	AX-94675555	BA00617235	BS00030043_51				CC	AA		98.59	71	1	0	1	71	3,00E-27	126											1A	44.7744	1				1.2	1A				1AL	1	PolyHighResolution	99.7	0	0
AX-94544499	Affx-92916717	GAACCCACACCCAGATGCCAACGGCTGACTACAGA[C/T]CAGACTTTCACAACAAAGCTTCACCCAACGAGTAT	Y	_3881243_10462_416464_439694-,...,3841348-	AX-94544499	BA00901027					CC	TT		100	71	0	0	1	71	6,00E-29	132											1A	44.7744	1				1.2	1A				1AL	1	PolyHighResolution	100	0	0
AX-94729071	Affx-92307654	CAACTCAAGTTCTTCTCTATGCACGTGATTAGACA[A/G]GGTAAACCGGATAGACTTGCACATTCCTTGAAGCT	R	_4547597_204_607	AX-94729071	BA00880061					GG	AA	AG	100	71	0	0	1	71	6,00E-29	132																	16.2				-	2DL	1	PolyHighResolution	98.9	0.3	0	7.7
AX-94722837	Affx-92735404	TTGCATATGAACTGCCAGACTAAATCAGCTTGCTC[G/T]TCGTATGAAAACTTTGTAATAAGCAATGGAAAGAC	K	_882503_6170_438742	AX-94722837	BA00849095					TT	GG		94.37	71	4	0	1	71	3,00E-22	110																	1.2					1AL	1	PolyHighResolution	98.9	0.3	0	5.7
AX-94491525	Affx-92384430	TGTGTGAGGTATAATAATAAAACGAGGCGAGTGCT[A/G]TATACTTTATATATTAAACAGAAATAAATTGACAG	R	_3949651_6214_167148_2927898+,...,634151+	AX-94491525	BA00609254					GG	AA	AG	100	71	0	0	1	71	6,00E-29	132																1	1.2				1A	1AL	1	PolyHighResolution	99.2	0.3	0	5.7
AX-94736642	Affx-92462015	AAGCCATCTTTGCACAAGCCACTAGCTCACTACTC[A/G]CTACCAGTCGATCTACATTTCTTCGTCAGAGTTTC	R	_3929505_8778_396012_2180531+,...,634151-	AX-94736642	BA00916752					AA	GG	AG	100	71	0	0	1	71	6,00E-29	132																	1.2					1AL	0.5	PolyHighResolution	100	0.4	0	7.2
AX-94495040	Affx-92161813	TGCTCGCAATCTACAGTTTTCATCATCCTTATTTC[A/G]TACTTCTACTTGCAGCACATCTACATTCTGCTGAA	R	_3900559_7919_379202_1131789-,...,2230115-	AX-94495040	BA00628359					AA	GG	AG	98.59	71	1	0	1	71	3,00E-27	126																1	1.2				1A	1AL	1	PolyHighResolution	99.7	0.4	0	7.9
AX-94859613	Affx-92813561	CAGATCAGACCAGACCAAACCAGACCAGGTGTGTG[A/C]TGTACCATGTGCTTCTTGAATTAGACTACTTACAT	M	_2181771_9343_231400	AX-94859613	BA00338195	wsnp_CAP11_c29_68486				AA	CC		98.53	68	1	0	4	71	1,00E-25	121																	15.2				-	1DL	1	PolyHighResolution	100	0.1	0
AX-94992551	Affx-92672304	GGCTGGTGGGACTATGTGTCAAACTCCGTAGGGCG[C/T]GGAAGCAAGATGGTGGGCCAGCATACCAGAAGCTC	Y	_3926858_17939_533452_2085783-,...,3852021-	AX-94992551	BA00709452					TT	CC	CT	97.18	71	2	0	1	71	1,00E-25	121											1A2	28.9149	1				1.2	1A				1AL	1	PolyHighResolution	100	0.2	0	6.3
AX-94548821	Affx-92294022	CATGCTGGTGCCCGTATTTGTTCTCCTTGGGCTGG[C/T]GGGACTATGTGTCAAACTCCGTAGGGCGCGGAAGC	Y	_3926858_17939_533452_2085783-,...,3852021-	AX-94548821	BA00000995	IACX8074	BS00009709	BS00009709	Validated	CC	TT	CT	100	71	0	0	1	71	6,00E-29	132	1B	141.32	1B	69.06		0	1B2	37.1458	1B	235.819	1B	800.307	8	8	8		1.2	1B	1B	1B		1AL	1	PolyHighResolution	99.7	0.2	0	5.4
AX-95150880	Affx-88614460	AACAAAGGCACAAACCCACTTGATGTTAGCATAAC[A/G]GCTCCAGATTATGTCATCTTAGCAGAAGATACAGT	R	_2289601_3389_28397_2202128-,489039+	AX-95150880	BA00391399					GG	AA		98.59	71	1	0	1	71	3,00E-27	126											1A2	28.9149	1				15.2	1A				1DL	1	PolyHighResolution	98.4	0	0
AX-94767509	Affx-92843041	CATCGACACGGCGAGGAGCAAACCCATGTGAGTGA[C/T]ATCCTAACTATAGTCAATGCCTTGATGAGCACAGC	Y	_3955706_19994_669572_3148045-,...,1894899+	AX-94767509	BA00080897					CC	TT		98.59	71	1	0	1	71	3,00E-27	126											1A2	30.6105	1			1	1.2	1A			1A	1AL	1	PolyHighResolution	100	0	0
AX-95255804	Affx-92408787	GTCAGGTAGAGAGAGACCCCTGTTGGTGGTGGACT[C/G]AGTGAGTCGTCTTCGTTTCCAGAATAATAAAAGTT	S	_3955705_8213_171368_3148045+,...,1239171+	AX-95255804	BA00895515					GG	CC		98.59	71	1	0	1	71	3,00E-27	126																	1.2					1AL	1	PolyHighResolution	99.5	0.2	0
AX-94757158	Affx-92242861	ATTGGCCAGAGAGCAAAACTGATGCATTAAGAGAG[G/T]CCGCCTTTGAGTATCAGGACCTGGTGAAACTAGAG	K	_3810779_11469_212646_609813+,...,3757323-	AX-94757158	BA00052062					TT	GG		100	71	0	0	1	71	6,00E-29	132																8	8.2				1B	1BL	1	PolyHighResolution	99.7	0	0
AX-95138946	Affx-92418698	AACTCGCTCAAATAAAGGAGAAGAATGCCCCCACA[C/G]TTAATTCTGAACCTGGTGAGCAATCTAGTGATATC	S	_3978830_16751_285853_904845+,...,3842542-	AX-95138946	BA00334142					CC	GG		98.59	71	1	0	1	71	3,00E-27	126											1A2	32.2778	1				1.2	1A				1AL	1	PolyHighResolution	100	0.1	0
AX-94817502	Affx-92377291	GCACTAGAATGCAAGAATCTGGGCACGTGTGTTCT[A/G]AGATGATGAATTGCATGAGGTCCAGGAGAATTGTC	R	_2249676_21626_435453_893521+,...,2206228-	AX-94817502	BA00220546					AA	GG	AG	98.59	71	1	0	1	71	3,00E-27	126									1B	237.406				8		8	15.2		1B		1B	1DL	1	PolyHighResolution	99.7	0.2	0	6.1
AX-94925165	Affx-92357394	GACGTCTACAGCTATGGGATCTGCCTTTGGGAGGT[C/G]TACTGCTGCGACATGCCGTACGCGGACCTGAGCTT	S	_3951478_28152_1186134_2993011-,...,2822405+	AX-94925165	BA00521579					GG	CC		97.18	71	2	0	1	71	1,00E-25	121																	1.2					1AL	1	PolyHighResolution	99.7	0	0
AX-94689744	Affx-92617492	AACCTGAATTTGTCACTTCATTTGTGTATCATTGT[G/T]CTGTATCGGTTGAGAAGTGTAGCATTGGACAGGAG	K	_3927033_3408_96407_2092062-,2650664+,1859692+	AX-94689744	BA00686046					TT	GG		98.59	71	1	0	1	71	3,00E-27	126																	1.2					1AL	1	PolyHighResolution	99.5	0.2	0	5.4
AX-94803292	Affx-92673414	AGACGATGTAGATTGCCAAGATCAGTTGGGATGGA[G/T]CCAGTGAGGTTGGTGCTGGTGATGTCTAGGAAAGA	K	_3884020_20308_319349_2816445-,...,1079951-	AX-94803292	BA00180663					GG	TT		100	71	0	0	1	71	6,00E-29	132																	8.2					1BL	1	PolyHighResolution	100	0.2	0	5.1
AX-95137931	Affx-92628226	GCTAGTCCGCGCAGCTCGTTAGTGATTTCGCGACG[C/T]TCCCTTGCGGCTGTGACTCCCAGCGTGGGCCCTAG	Y	_3914148_14891_248136_1627291+,...,1357482-	AX-95137931	BA00329399					TT	CC		98.59	71	1	0	1	71	3,00E-27	126																	1.2				-	1AL	1	PolyHighResolution	100	0.2	0
AX-94568594	Affx-92514394	CTCTCCTCCAGACCACAACGGAGAAATATGGCATG[C/T]AAGTACAAACACCCCACCTCAAGCACACGCCAAAA	Y	_3900403_10665_407957_1126347-,...,2561785+	AX-94568594	BA00096707	BS00023114_51	BS00023114	BS00023114	Validated	TT	CC		98.59	71	1	0	1	71	3,00E-27	126		0	Group 25	0		0			1A2	22.4362				1		1	1.2		1A		1A	1AL	1	PolyHighResolution	98.9	0.1	0
AX-95186761	Affx-92638378	CCACAACGGAGAAATATGGCATGTAAGTACAAACA[C/T]CCCACCTCAAGCACACGCCAAAACTCGCTGACACT	Y	_3900403_10665_407957_1126347-,...,2561785+	AX-95186761	BA00567635	BS00106641_51				CC	TT		100	71	0	0	1	71	6,00E-29	132																	1.2					1AL	1	PolyHighResolution	100	0.2	0
AX-94425021	Affx-92673787	CCCCTTTCTTCTCCACGCAAGCGCAAAAGAG[A/G]CTTCGTCACCAAATTGGGCAAGATTCTCTCTTTCC	R	_3883501_1093_9131_520669+,3183931+,269319+	AX-94425021	BA00241564					AA	GG		100	67	0	0	1	67	1,00E-26	124									1A2	22.4362	1D	182.451	15	1			1.2	1D	1A			1AL	1	PolyHighResolution	99.7	0.2	0
AX-94403617	Affx-92242317	ACCAAGGATTTTTCTGCCGTCCGTGCTTCTTGGGG[C/G]CTCCGAGCGCGCGCGCGAGCTAGCCTGCGTCGTCG	S		AX-94403617	BA00123630		BS00034935	BS00034935	Validated	GG	CC		98.59	71	1	0	1	71	3,00E-27	126		0	Group 25	0		0										1	NO_HIT_FOUND				1A	NO_HIT_FOUND	1	PolyHighResolution	99.7	0.1	0
AX-94503114	Affx-92833067	TACGCAAACAGAGATTGCCTATTCAGAAAAGGCCA[A/G]CTACTCACAGCTCCAAGCCATCAAATATGGGCCAT	R	_3853362_7674_96979_3253463+,3503606+	AX-94503114	BA00673480					AA	GG		100	71	0	0	1	71	6,00E-29	132																	1.2					1AL	1	PolyHighResolution	99.7	0.2	0
AX-94777053	Affx-92831137	ATTTCAGACCTACTATCTCTGTATGCCTTCGTCGT[C/T]GTCAGACGATCCTCATCCGCCAACTTATTTCAGGC	Y	_3978544_12088_258589_652260+,...,3851304+	AX-94777053	BA00107632	BS00022824_51	BS00022824	BS00022824	Validated	CC	TT		88.75	80	0	1	1	71	4,00E-16	89.8		0	Group 25	0		0											1.2					1AL	1	PolyHighResolution	99.7	0.2	0
AX-95025076	Affx-92586186	TCGCATGCAGCACCGCTAAAGCTGTCGAATGGGAC[A/G]CCGCCTGGTCCAAGCTCCTCGACCCGTCTGGCCGC	R	_3901508_8852_233149_3344329+,...,2567186+	AX-95025076	BA00800063					AA	GG		100	71	0	0	1	71	6,00E-29	132																	8.2					1BL	1	PolyHighResolution	99.5	0.1	0
AX-94863732	Affx-92350817	TCGCATGCAGCACCGCTAAAGCTGTCGAATGGGAC[A/G]CCGCCTGGTCCGAGCTCCTCGACCCGTCTGGCCGC	R	_3980505_7847_311573_3173715+,...,3385900+	AX-94863732	BA00349661					AA	GG		98.59	71	1	0	1	71	3,00E-27	126																	1.2					1AL	1	PolyHighResolution	99.5	0.1	0
AX-94399162	Affx-92297948	GAGCAGTCGCAATTTGCAAGTAGTGCGTCACTCGC[C/T]GAGCTGCTTTCCGAGATTGTCCACGTCCAACAGAA	Y	_3975529_2754_39254_3844793-,1173077+,3781748-	AX-94399162	BA00099219					CC	TT		100	71	0	0	1	71	6,00E-29	132																	1.2				-	1AL	1	PolyHighResolution	98.6	0	0
AX-94430594	Affx-92785003	AGTAAAACTCTCTCGACCAGGAGTAAGATTGGCAG[C/T]GTGGAATGCTGTTGGAGCCTTTTTTCCTAAACCGT	Y	_3916904_7777_175951_1726002+,...,3403367+	AX-94430594	BA00272580					TT	CC		98.59	71	1	0	1	71	3,00E-27	126																1	1.2				1A	1AL	1	PolyHighResolution	99.7	0.2	0
AX-94499961	Affx-92721956	CAAATCTTTGTTGCATGAGTTTGTTGTACTCTGAT[C/G]AAATCCTCAAGTCACCATGATAATAATAATAAGCA	S	_2230063_13596_335711_249387-,...,1599385+	AX-94499961	BA00655478					CC	GG		92.65	68	5	0	1	68	6,00E-19	99																	15.2					1DL	1	PolyHighResolution	100	0.3	0
AX-94720138	Affx-92177834	TACTGGTTCCGGAACCCTAATTGCTGCCGCACTCT[C/T]GCTTCGGAAAGTAATAAGTTGGCTGTAAAGCATTA	Y	_3942993_8920_239161_2677382-,...,2162511-	AX-94720138	BA00835685	wsnp_Ex_c48407_53323801	BS00022519	BS00022519	Validated	CC	TT		100	71	0	0	1	71	6,00E-29	132	Group 31	2.23		0		0										1	1.2				1A	1AL	1	PolyHighResolution	99.5	0	0
AX-94800178	Affx-88358754	ATGGTATGATTGATGCATTCAGGAAAACTGTCCGC[C/T]ACGAAGGATTTGGTGCTCTGTACAAGGGTCTTGTG	Y	_3942993_8920_239161_2677382-,...,2162511-	AX-94800178	BA00172096	wsnp_Ex_c48407_53323483				CC	TT		100	71	0	0	1	71	6,00E-29	132																	1.2					1AL	1	PolyHighResolution	99.2	0	0
AX-95243556	Affx-88438949	CACACACTCCATTCCTTTACTTGAGATATATCTCG[C/T]GATGGTATATTCGGGCAGAGGTGTAGCTCCAAGTT	Y	_3884595_20968_733157_560914+,...,1455770+	AX-95243556	BA00836011	Kukri_c310_1953				TT	CC		97.18	71	2	0	1	71	1,00E-25	121									1A2	20.8732				1			1.2		1A			1AL	1	PolyHighResolution	99.7	0	0
AX-95160390	Affx-92842938	TCGATGTGGGTATTTGGTAGATTGAGAACCTGAAG[C/G]TGTGGAGTGGAATTAGCAAAGGCACTGCACCATGT	S	_3972237_5668_42454_3758384-,...,1354740-	AX-95160390	BA00438294					GG	CC		100	71	0	0	1	71	6,00E-29	132							1D	7.62821							15		1.2			1D		1AL	1	PolyHighResolution	98.9	0.4	0
AX-94605845	Affx-92935660	GCTTCTTCATTACGTGTACATAAATCATATTATAG[A/C]AAACAAAAATTGGAGGATTGGTTATTCTGCGGAGG	M	_3941677_8199_204099_2629046+,...,1555597+	AX-94605845	BA00278603	BS00107935_51	BS00107935	BS00107935	Validated	AA	CC		100	71	0	0	1	71	6,00E-29	132		0		0		0											1.2					1AL	1	PolyHighResolution	98.9	0	0
AX-94695768	Affx-92625521	TGGGGCAAGTGCAAGACGATTGTCCACCATCAAAT[C/G]TGGAATTAGGCAGTGCCTATCCCGGTGGTTTGTCA	S	_2230992_5860_71471_282299+,2213047+,2203242-	AX-94695768	BA00715850					GG	CC		97.18	71	2	0	1	71	1,00E-25	121							1D	6.82814							15		15.2			1D		1DL	1	PolyHighResolution	97.6	0	0
AX-94917839	Affx-92787000	TCATGTTTGCTGAGCAGGCATGGCTCCAGTGACTT[C/T]ATGAGAATCAGATGTTGGTATGGCCCAGATTTCCT	Y	_2292459_9089_164857_2187511-,...,1544826+	AX-94917839	BA00500749					CC	TT		100	71	0	0	1	71	6,00E-29	132							1D	6.82814							15		15.2			1D		1DL	1	PolyHighResolution	100	0	0
AX-94388778	Affx-92451929	TGGTAGGCTTGACAATGAGAATGGTTGGTCGACTT[A/T]TGCATCTCAGTACCTCTGTGGTCCTGTGCCGTGCC	W	_2756030_8391_331548	AX-94388778	BA00042131		No BS code	BS00022066	Validated	TT	AA		98.59	71	1	0	1	71	3,00E-27	126		0		0		0											1.2					1AL	1	PolyHighResolution	99.5	0	0
AX-94837068	Affx-92577941	AATGTTACCGTCTCTCGCTATGGAATAGACCTATA[C/T]ACCATTGTATTAGTTCTGCATTAAGTTCGCCTTCT	Y	_3900315_4209_102662_1122839+,...,3314208-	AX-94837068	BA00275268					TT	CC		98.59	71	1	0	1	71	3,00E-27	126																	1.2				-	1AL	1	PolyHighResolution	99.2	0	0
AX-95174049	Affx-92642034	TCAGCACCACCCCTTTGTCATCTTTCTTCTCCCCC[A/G]CCCGTACACTTTCAGACTTGATCTCAGTGGCCTCT	R	_3882994_2206_62562_502743+,...,1520770+	AX-95174049	BA00505878					GG	AA	AG	98.59	71	1	0	1	71	3,00E-27	126											1A2	78.6967	1			1	1.2	1A			1A	1AL	1	PolyHighResolution	100	0.3	0	10.9
AX-95652744	Affx-92640947	AACGTAATAAAGTTGCTTTAGGGGGAAACAGCTAC[A/G]TTATACCGCTTTCATCGGCGTCCTGGGGCTCGAAG	R	_3866012_11709_170804_2268422-,...,2901678-	AX-94561392	BA00061933	BS00024107_51	BS00024107	BS00024107	Validated	GG	AA	AG	100	71	0	0	1	71	6,00E-29	132		0		0		0										8	8.2				1B	1BL	1	PolyHighResolution	100	0.5	0	5.6
AX-94478330	Affx-92586532	GGTACGGAATCCGCTGCCCGGTTACACTCGACTCG[C/T]GTGCTAGGAACATTTGGATACCACGCACCAGAATA	Y	_893305_262_703	AX-94478330	BA00536083	BS00062759_51	BS00062759	BS00062759	Validated	TT	CC		98.53	68	1	0	1	68	1,00E-25	121		0		0	1A2	1.14											5.1					5AS	1	PolyHighResolution	99.7	0	0
AX-94697097	Affx-92103319	GTCGTAGTCATGTAACCTATTCATGTTAGTAACTG[C/G]TAGATACCATTTTTGCTGCCAGTTTACTGACAAAT	S	_3874402_3338_62259_190874+,713938+	AX-94697097	BA00722414					GG	CC		98.59	71	1	0	1	71	3,00E-27	126							1D	6.82814							15		1.2			1D		1AL	1	PolyHighResolution	99.7	0	0
AX-95199255	Affx-92433251	TTAGTCCGCATGCCCATCACTAACTGAAAGGCCTG[C/T]TGAGCAACTCACCGCTGGTAAAACAGAATGACAAA	Y	_3959115_16817_586787_3273374+,...,666487-	AX-95199255	BA00629011					CC	TT		100	71	0	0	1	71	6,00E-29	132									1A2	17.6719	1A2	53.0303	1	1		1	1.2	1A	1A		1A	1AL	1	PolyHighResolution	100	0	0
AX-94974882	Affx-92456018	TAAAAGGATGTGTCATGCATTGGATCATGGTGATG[C/T]AGGTTTTCTCACCTCAAGCTCGAATGATGGTAGTG	Y	_3853056_4308_41905_3021562+,3402971+	AX-94974882	BA00660065	Kukri_c59535_393				CC	TT	CT	100	71	0	0	1	71	6,00E-29	132							1D	25.6344							15		1.2			1D	-	1AL	1	PolyHighResolution	99.7	0.3	0	5.4
AX-95170516	Affx-92236309	TCCATGCACCTCAAGTCGTATGACTGGGCTAGAGC[C/T]AACTCAGAGGCTGGCCCTAACAACGCGCTCATCAC	Y	_2395795_8738_212861	AX-95170516	BA00488512	BS00035273_51	BS00035273	BS00035273	Validated	TT	CC		98.59	71	1	0	1	71	3,00E-27	126		0	Group 25	3.85		0			1A2	17.6719				1		1	1.2		1A		1A	1AL	1	PolyHighResolution	100	0.2	0
AX-94729286	Affx-92297977	CCGATTTGTTGAATGCTCAGGAGAGCAGAAGACGG[A/G]GTTCCAGCAGGCGCGACAAAGCAGCCAAGACGAGC	R	_395923_11396_233054	AX-94729286	BA00881202	BS00011913_51	BS00011913	BS00011913	Validated	AA	GG	AG	98.55	69	1	0	3	71	4,00E-26	122		0	Group 25	3.85		0			1A2	17.6719	1A2	54.7854	1	1			15.2	1A	1A		-	1DL	1	PolyHighResolution	99.7	0.1	0	9.9
AX-94441185	Affx-92753445	TCTTTCAGAGAACCTTGAACGTATCCTGGCACAAA[C/G]TGGGACTTCTC	S	_2539297_1372_43705	AX-94441185	BA00331007					GG	CC		97.87	47	1	0	1	47	3,00E-14	82.4									1A2	17.6719				1		1	1.2		1A		1A	1AL	1	PolyHighResolution	98.9	0.1	0
AX-94731696	Affx-88569590	GGTATAGGATCAGAAATATCTAGTCCTGATGCTTC[C/T]GCGGCTGTTGGGCAACACAGAGTTTTGATTTTTGC	Y	_3865693_17359_513411_2258804+,...,1905710+	AX-94731696	BA00893161	wsnp_Ex_c52086_55808126				CC	TT		100	71	0	0	1	71	6,00E-29	132									1A2	17.6719				1			8.2		1A			1BL	1	PolyHighResolution	99.5	0.1	0
AX-94867479	Affx-92259405	GTCATTATGGGCATGTCCCTATCACAAAAAACTAT[A/G]TCAAACGTGTTGCCCTCGAGGAACATGTCAACAGC	R	_3869917_28481_1437076_30050+,...,3230917+	AX-94867479	BA00360060					AA	GG	AG	100	71	0	0	1	71	6,00E-29	132							1D	6.82814			1B2	20.4015	8		15	8	1.2	1B		1D	1B	1AL	1	PolyHighResolution	99.7	0.2	0	7
AX-94498055	Affx-92814666	GTGCTGCTTTATGCCGATGGGGATTTCCTTATCTT[A/G]GAAAAGTGTAATGTAGGCAAATAGTTCTGGGGGAT	R	_10757903_7496_154857_10339769+,10365843+	AX-94498055	BA00645195					AA	GG	AG	100	71	0	0	1	71	6,00E-29	132																	10					3B-	1	PolyHighResolution	99.5	0.2	0	6.6
AX-94493709	Affx-92857628	AGGAGTGATGTATCTGAAAATCTCGAGGGAGCTGA[A/G]ACCCAAGCTTCACAAGAACCTCCTGAGTTTCTGAA	R	_3311457_5111_250473_3160589-,...,966916-	AX-94493709	BA00621030					GG	AA	AG	98.36	61	1	0	1	61	1,00E-21	108							1B3	93.1185	1A	207.326	1A	418.604	1	1	8		1.1	1A	1A	1B	-	1AS	0.5	PolyHighResolution	99.7	0.5	0	10.1
AX-94690456	Affx-92199514	AGTGGTCCTGCGCAGTCACCTCCTCCTGGAAATGC[A/G]TTGGTTGCTTCTAGCCAACCCAGCCTTGACATTGT	R	_3451992_15389_782843_1983699+,...,2244849+	AX-94690456	BA00689496					AA	GG		100	48	0	0	1	48	4,00E-16	89.8																	8.1					1BS	1	PolyHighResolution	99.7	0	0
AX-95094710	Affx-92146992	GTTGGAGGCGAGCATGCAGATGGAAGAGTGCAAGG[C/T]ATCCACACGCATAATTTCCTCTTCCTCTTCCATCG	Y	_3475009_23571_1384492_3147969-,...,1033342+	AX-95094710	BA00120010					TT	CC		98.59	71	1	0	1	71	3,00E-27	126							1B3	101.808							8		8.1			1B		1BS	1	PolyHighResolution	100	0.1	0
AX-94730812	Affx-92498925	TCAACTTGTTGGTGACAAATGTTGAACAGTGTGGT[C/G]CGTGTCCGAAACCCTCATAGCGAATCGACGAGGCT	S	_1912883_14305_969652_1842589+,...,351401-	AX-94730812	BA00888626					GG	CC		98.59	71	1	0	1	71	3,00E-27	126									1A	207.326				1		15	15.1		1A		1D	1DS	1	PolyHighResolution	99.7	0	0
AX-94607341	Affx-92867951	CAATGGTTCTCTTTGTTCCCGCAGGCAAAGCCTTC[A/G]ATCCTCACTTTTGGGCTGCTACTCGCCCCGCAAGA	R	_1903212_5983_423318_1367398+,...,1871250+	AX-94607341	BA00286043					AA	GG		97.18	71	2	0	1	71	1,00E-25	121									1A	207.326				1			15.1		1A			1DS	1	PolyHighResolution	99.7	0	0
AX-95129810	Affx-92911262	GTAGCGACAAATTAAGCGTGAAACACGTGTCTGAC[C/G]TATGTTGCTTTGATTTTTGCAGGACGCTACCAGTG	S	_1903212_5983_423318_1367398+,...,1871250+	AX-95129810	BA00290120					GG	CC		97.18	71	2	0	1	71	1,00E-25	121											1B	264.425	8				15.1	1B				1DS	1	PolyHighResolution	99.5	0.2	0
AX-94762873	Affx-92374937	TTTAATGGCAAGAGATGGGAAAAATTCAACAGCGA[A/G]AAGGTGGCAACACTCGCGTATGCTAGAATCCAGGG	R	_1885898_16254_1170674_508717+,...,1667057+	AX-94762873	BA00067876					AA	GG		97.18	71	2	0	1	71	1,00E-25	121							1B3	84.3199							8		15.1			1B		1DS	1	PolyHighResolution	100	0.1	0
AX-94980178	Affx-92795891	TTTAATGGCAAGAGATGGGAAAAATTCAATAGCGA[A/G]AAGGTGGCGACACTCGCGTATGCTAGAATCCAGGG	R	_3475480_15289_488601_3171552-,871497+,2832610+	AX-94980178	BA00675168					AA	GG		97.18	71	2	0	1	71	1,00E-25	121							1B3	84.3199			1B	267.845	8		8		8.1	1B		1B		1BS	1	PolyHighResolution	99.7	0.1	0
AX-95004364	Affx-92123879	GTCCCTGTCTTCGCACCTGCCAGGGGAAGTTACAG[A/G]GAGACCATGTTCTCTCCAGTTGGCGCTGGATTCCC	R	_3475480_15289_488601_3171552-,871497+,2832610+	AX-95004364	BA00742393	Kukri_c1818_2380				GG	AA	AG	98.59	71	1	0	1	71	3,00E-27	126									1A	207.326				1			8.1		1A		-	1BS	1	PolyHighResolution	98.6	0	0	5.2
AX-94894883	Affx-92184662	GATCTTCTACCAACCGATGATGATTTGATATCGGG[C/T]GTTATCGATGGCTTTGAACTCTCTGGCCTGTCTAT	Y	_1885898_16254_1170674_508717+,...,1667057+	AX-94894883	BA00436970	wsnp_Ku_c1818_3557408	BS00022506	BS00022506	Validated	TT	CC		98.59	71	1	0	1	71	3,00E-27	126		0	1A	8.28		0			1A	207.326				1			15.1		1A			1DS	1	PolyHighResolution	99.7	0.1	0
AX-94621372	Affx-92199419	TATGGTGTAGGTTTTGATCTCGTTGTAAATGGTCG[A/G]CACTTTGTTTATGCATGGACACATTCATTGTATCT	R	_1183049_2029_79625	AX-94621372	BA00354859					GG	AA	AG	97.18	71	2	0	1	71	1,00E-25	121											1B	267.845	8				8.1	1B				1BS	0.5	PolyHighResolution	97.8	0.5	0	5.2
AX-94878691	Affx-92761720	AGTTTTATTTAGATGGTTACCACCTTCCATCTGCG[A/C]ATCTGGATTTTGCTGTGGACTTGTTACAGGTCTTT	M	_3437953_11090_771946_1268020-,...,2364415+	AX-94878691	BA00391673					CC	AA		98.59	71	1	0	1	71	3,00E-27	126																8	8.1				1B	1BS	1	PolyHighResolution	100	0	0
AX-94552245	Affx-92406534	ACCCACAACCAAGAAGTTGTGTTTAAGTCTACTCC[C/T]CCTATAGAGTTTGGTAGGACGGTTGCTTTTGATTA	Y	_3432286_2204_82153_991484+,...,1818245-	AX-94552245	BA00017700					CC	TT		100	71	0	0	1	71	6,00E-29	132									1D	29.3794				15		8	8.1		1D		1B	1BS	1	PolyHighResolution	94.9	0	0
AX-94563702	Affx-92306613	CTGACCTGAATTTGTTGCGCTTTGTGTAGTATGGT[C/T]CCAGAGATTCCTTTGCCTTCTTCAGCACGTGCCAC	Y	_1880206_10560_385569	AX-94563702	BA00073347					TT	CC		98.59	71	1	0	1	71	3,00E-27	126							6A	27.5491							6		20.1			6A		6DS	1	PolyHighResolution	98.1	0	0
AX-94410507	Affx-92898498	TGTGTTCTCTCTTCCAGGTGATGGGCGTTGTTGTC[C/T]TGCCTGGTCTCTTCCTGGTGAGGAACAGAGTTGTC	Y	_3451178_3500_290793_1942421+,...,3396750+	AX-94410507	BA00161886					TT	CC		100	71	0	0	1	71	6,00E-29	132																	8.1					1BS	1	PolyHighResolution	98.6	0	0
AX-94785037	Affx-92677632	GAACCAGAAGGATCAGCATTTCTCTGACCTCGTCG[C/T]TGAGCAGAAGGAGACGCTGAAGAATCGTGCCAACC	Y	_3412855_8667_201768_26049+,...,1725863+	AX-94785037	BA00129771		BS00022354	BS00022354	Validated	CC	TT		100	71	0	0	1	71	6,00E-29	132		0		0		0											8.1					1BS	1	PolyHighResolution	99.7	0	0
AX-94408303	Affx-92562281	GTTCCAGACTACTGCCGGTTCAGCTTTGCTCTGGA[G/T]AGCGGCGAGTTCGACCGGGCGATGGAGTGCATCAC	K	_425250_24610_1557755	AX-94408303	BA00149934					GG	TT		98.46	65	1	0	7	71	6,00E-24	115																17	15.1				3D	1DS	0.5	PolyHighResolution	99.5	0.2	0	6.9
AX-94454402	Affx-92575393	CTCCCTTGCACTCTACATGTCCACAAAGCTCAATG[A/G]CCATGGCATCCTCTACATCCACATGATCGAGCCGA	R	_3443822_13593_279406_1570344-,...,1667934+	AX-94454402	BA00404529					AA	GG	AG	100	71	0	0	1	71	6,00E-29	132							1B3	84.3199			1B	316.018	8		8		8.1	1B		1B		1BS	0.5	PolyHighResolution	100	0	0.9	7.9
AX-94668775	Affx-92732294	AGTGACAGTGTGTGCAAGCTTCTAGTAGGGAACAA[A/G]TGTGATTTGGTTGACAGTAAGGTCGTTGATACAGA	R	_3466629_8586_405783_2728381+,758936+,2134365+	AX-94668775	BA00584024					GG	AA		98.59	71	1	0	1	71	3,00E-27	126																8	8.1				1B	1BS	1	PolyHighResolution	100	0	0
AX-94551507	Affx-92507164	TCAACTCTTCTGATGTGTCCAGCAAATGCAATTTC[C/T]CAAGGGCTGCAAGGTGTTCGATGCCATCAGGAAGA	Y	_3483444_8692_309053_2077103-,...,424819+	AX-94551507	BA00014180					TT	CC		98.59	71	1	0	1	71	3,00E-27	126							1B3	84.3199							8		8.1			1B		1BS	1	PolyHighResolution	100	0.2	0
AX-94976542	Affx-92362810	ATTTCTGATGGTGCAGATGTTGAAACTGAACCAGG[C/T]CCAGTTGGTGTGAAGGAAGGCAGTCTTGTTGGGAA	Y	_1878569_13785_371414_149792-,...,1075458-	AX-94976542	BA00664907					TT	CC		100	71	0	0	1	71	6,00E-29	132							1A2	12.9287			1A	336.437	1		1	1	15.1	1A		1A	1A	1DS	1	PolyHighResolution	99.2	0.4	0
AX-94532387	Affx-92244931	CCCGTCGTCATGGCCGGGGTGCTCGGGATCTACGG[C/T]CTCATCATCGCCGTCATCATCTCCACCGGGATCAA	Y	_2582143_3604_113441	AX-94532387	BA00834444					TT	CC		100	71	0	0	1	71	6,00E-29	132							1A2	12.9287			1A	336.437	1		1		1.1	1A		1A		1AS	1	PolyHighResolution	99.5	0.4	0
AX-94735017	Affx-92437397	TGACATCGCGCCAAACCCGAAAAGGAGCAAGACAA[A/G]CCAAGGGCACAGGGCCCCTCCATCTAACGCCTACA	R	_1914681_22229_1502883_1873617-,...,1869874-	AX-94735017	BA00909228					AA	GG	AG	100	71	0	0	1	71	6,00E-29	132							1A2	12.9287			1A	336.437	1		1		15.1	1A		1A		1DS	1	PolyHighResolution	100	0.4	0	5.9
AX-94494631	Affx-92694899	GAGTGCTGCGGTGTTTCCGCTGGCTATATATCAGA[A/C]GCCGCTGGATTTGAATGCAAGCCCGGTTATATAGA	M	_3415244_18753_865970_141273+,...,3325495-	AX-94494631	BA00626128	BS00004903_51	BS00004903	BS00004903	Validated	AA	CC	AC	98.59	71	1	0	1	71	3,00E-27	126		0		0		0											8.1					1BS	0.5	PolyHighResolution	97.8	0.4	0	6.2
AX-94795575	Affx-92582199	TGACTCCTTAGGTGATGTCTATGTGTGGGGTGA[A/G]GTTGTCTGTGACAACTCTGCACGAACAAGTTCCGA	R	_3452303_13014_485264_1999441+,3411278+,2929375+	AX-94795575	BA00159094					AA	GG	AG	100	69	0	0	1	69	8,00E-28	128							1A2	12.9287	1A	197.795				1	1		8.1		1A	1A		1BS	0.5	PolyHighResolution	99.7	0.2	0	9.4
AX-94952703	Affx-92542218	GACCCAAGCTCGGCATGAGAACTTGCTTTTAATAT[A/C]TGGATCCTCATACACCGTCCTGATGATGGAAGTCT	M	_3449175_3932_230188_1842217+,...,112795-	AX-94952703	BA00598045					CC	AA	AC	98.59	71	1	0	1	71	3,00E-27	126							1A2	12.1474	1A	248.318				1	1	8	8.1		1A	1A	1B	1BS	1	PolyHighResolution	96.8	0.1	0	8.3
AX-95018531	Affx-92279621	AGAAACTCAGGATGCCCTGTTCTTCATGGAAATCC[A/C]CTGACAGCTTGGTCCTTCTGACTGGGAGGACAATA	M	_3433532_9316_376619_1051006-,...,3395179+	AX-95018531	BA00781657					AA	CC	AC	100	71	0	0	1	71	6,00E-29	132											1A	331.374	1				8.1	1A				1BS	1	PolyHighResolution	99.7	0	0	8.9
AX-94737155	Affx-92664848	TTGTTGCTCGTTATGAAGACAGAGGAAGATGCATT[C/T]TGGATGCTTGCCGTACTCTTGGAAAATGTTCTTGT	Y	_3428104_7143_379241_784708+,...,2669804+	AX-94737155	BA00919151					TT	CC	CT	100	71	0	0	1	71	6,00E-29	132																	8.1					1BS	1	PolyHighResolution	98.6	0.3	0	5.1
AX-95175506	Affx-92413487	CAATGCGATACACCAAGAGGTGTGTAAATGGTTTG[A/G]AACTCCAAGACACTGCAAACATACTTACTGTCAAG	R	_3457357_7973_460642_2261686+,...,1551445-	AX-95175506	BA00513072					AA	GG	AG	100	71	0	0	1	71	6,00E-29	132									1A	197.795				1			8.1		1A			1BS	1	PolyHighResolution	100	0.1	0	6.9
AX-94484680	Affx-92702008	GCCATGGCGGCGCACCAGTGGATGTACTCGGACGC[C/G]GACTCGTTGTTGTTGAGCTTGCCCATGATGTTGCC	S	_3424664_19774_946891_614033-,...,1598970-	AX-94484680	BA00571118					GG	CC		100	71	0	0	1	71	6,00E-29	132									1A	197.795	1A	331.374	1	1			8.1	1A	1A			1BS	1	PolyHighResolution	100	0	0
AX-94982852	Affx-92850503	TCTATGAAGGCATACAAGTTCTTCCAGATGGCAGT[A/G]TACCCACACATCTTTATATCAAACCCATCTCCAGG	R	_3447268_25251_969277_1744834+,...,2343177+	AX-94982852	BA00682615					AA	GG	AG	100	71	0	0	1	71	6,00E-29	132											1A	331.374	1				8.1	1A			-	1BS	1	PolyHighResolution	99.5	0.4	0	6.7
AX-94998317	Affx-92256145	TTGACGAACTGCAAGAACAAATCACCAAGGGATAC[C/T]TATGAGAATTGGCCATGCCCTTTGGAAGATTGCGA	Y	_3465070_14083_642211_2647002+,...,317203-	AX-94998317	BA00725307					CC	TT		100	71	0	0	1	71	6,00E-29	132									1A	197.795				1		15	8.1		1A		1D	1BS	1	PolyHighResolution	97.8	0	0
AX-94564850	Affx-92210997	AAGAACATTCACGAGATGCCTGTTTAGAACATTCA[C/G]GTAATGCCGAGTGAGCATACCCCCTCTCTTCATGT	S	_1428247_1020_16139	AX-94564850	BA00078748					GG	CC	CG	95.52	67	3	0	2	68	1,00E-21	108																	17.1				-	3DS	0.5	PolyHighResolution	99.5	0.3	0	5.2
AX-95152800	Affx-92945418	AGACAACACTGATAAAAGTTCTGACGAGTGCGCCG[A/G]CTTGACTTCATTACATTTGTACTAACATACCATAA	R	_3436123_23128_1362352_1177905+,...,3403231-	AX-95152800	BA00400751					GG	AA	AG	100	71	0	0	1	71	6,00E-29	132							1B3	89.0897							8	8	8.1			1B	1B	1BS	0.5	PolyHighResolution	100	0.3	0	7
AX-94801505	Affx-92279525	TAAGTAGTTTCAATAATCATGAATGAATAAATACA[C/T]GCTGACCAATGGCGTGTGTCGATGTACTTATGGTT	Y	_3428202_20993_703353_789210+,...,232229+	AX-94801505	BA00175699					CC	TT	CT	97.18	71	2	0	1	71	1,00E-25	121									1A	224.035				1			8.1		1A			1BS	1	PolyHighResolution	99.5	0	0	5.2
AX-94522776	Affx-92157978	GAGGAGACGTTCCTTCAGGCCCTCAAGCTCGTCAA[A/G]GCCTGCCAGACCAAGAACAAAGTGTGGCTCTTCCT	R	_1269721_10826_835013	AX-94522776	BA00781689					GG	AA	AG	98.59	71	1	0	1	71	3,00E-27	126											1A	334.712	1				15.1	1A				1DS	1	PolyHighResolution	98.6	0	0	5.7
AX-94787647	Affx-92409478	AGTCGAGGATATACTAGGGCTCTTGGGTTCCAGGA[A/C]TGATGCTTCCGATGAGAATAAAAGCAAAACTGACC	M	_3439223_12370_549505_1332100-,...,1017915+	AX-94787647	BA00136934					CC	AA	AC	100	71	0	0	1	71	6,00E-29	132											1D	578.939	15				8.1	1D				1BS	1	PolyHighResolution	99.5	0.4	0	8.1
AX-95020827	Affx-92439375	AATACCCCTTCCAAAAGGTTTTAGACGGTTTCCCT[A/G]TGAATGGGGAGAAGCCTCTCAAGAGGAAGCCAATA	R	_3263388_10997_531715_703487-,...,884721+	AX-95020827	BA00788293					GG	AA	AG	97.18	71	2	0	1	71	1,00E-25	121									1A	196.232				1			1.1		1A			1AS	1	PolyHighResolution	99.2	0.4	0	6.4
AX-94592076	Affx-92665027	GAAGAGGAGCTACTCTACATGGCCGCAATCATAGC[A/G]CAAGAAGAGCAAGAGCGGCTGGACGCTCCTCCAGA	R	_3439223_12370_549505_1332100-,...,1017915+	AX-94592076	BA00211300					GG	AA	AG	100	71	0	0	1	71	6,00E-29	132									1A	196.232				1			8.1		1A		-	1BS	1	PolyHighResolution	99.5	0.4	0	6.6
AX-95134745	Affx-92370339	GGAGCAGCTAAGGGGCTCGCGTTTCTCCACAGTGA[C/T]AAGGCCAAAGTCATCTACCGTGATTTCAAAACCTC	Y	_1650873_6417_257416	AX-95134745	BA00313835					CC	TT		95.77	71	3	0	1	71	6,00E-24	115							1B3	84.3199							8		1.1			1B		1AS	1	PolyHighResolution	99.5	0	0
AX-94631457	Affx-92502026	AACCTTCGGATGAAAATTGCCCATGGAGCAGCTAA[A/G]GGGCTCGCGTTTCTCCACAGTGACAAGGCCAAAGT	R	_1650873_6417_257416	AX-94631457	BA00403662					GG	AA	AG	98.59	71	1	0	1	71	3,00E-27	126									1A	196.232				1			1.1		1A			1AS	1	PolyHighResolution	98.9	0.4	0	5.1
AX-95161376	Affx-92729730	CTGGGAAGGCTTCGACTGTACCGGCAATACATACC[A/G]AACCATTGCACAGATCAAGGATGAGAACTTTAGGA	R	_3414087_10153_331728_85909+,...,356544-	AX-95161376	BA00443240					GG	AA	AG	97.18	71	2	0	1	71	1,00E-25	121									1A	196.232				1			8.1		1A		-	1BS	0.5	PolyHighResolution	99.5	0.3	0	8
AX-94569436	Affx-92473150	CCCCCGCCTCGAGTCCCTCGACGTGCGCCGCTGCT[A/G]CAACCTCCAGATGGACGATGCCCTGAGATCCAAGT	R	_3438531_22236_1310330_1297596-,233200+,1297596+	AX-94569436	BA00100921					GG	AA		97.18	71	2	0	1	71	1,00E-25	121											1D	578.939	15				8.1	1D			-	1BS	1	PolyHighResolution	100	0	0
AX-94999089	Affx-92170151	CGACTTCAAGTACCGGGCTTACCTCGCTGGCAGTG[A/T]TGACTACCCCGGCGGTTCCGACATCGAGGTCGACA	W	_3438531_22236_1310330_1297596-,233200+,1297596+	AX-94999089	BA00727469		BS00022935	BS00022935	Validated	AA	TT		98.59	71	1	0	1	71	3,00E-27	126		0		0		0											8.1					1BS	1	PolyHighResolution	99.7	0	0
AX-94912445	Affx-92341991	TCACGAATTCTTCAGCTGGACGGCATCAATTATAA[C/G]CGCCATTCGTTATCGACAAAGCGCCTCAGAATCGT	S	_3437653_6434_236870_1253538-,...,2424118+	AX-94912445	BA00485631					CC	GG	CG	98.59	71	1	0	1	71	3,00E-27	126											1B	384.455	8				8.1	1B				1BS	0.5	PolyHighResolution	99.2	0.3	0.4	6
AX-94966068	Affx-92220763	GGAGCCCTTGTACCTTGGATCCTCGAACGTTATCA[C/T]GATGGTAGATATGGAGTTGCCGGCAAGAATGTGGC	Y	_3447419_3424_163867_1752540+,...,987772+	AX-94966068	BA00635263					TT	CC		98.39	62	1	0	10	71	3,00E-22	110																	8.1					1BS	1	PolyHighResolution	96.5	0	0
AX-94630834	Affx-92778684	TGCAGGCGGTATGCCAGGGTTCCAATCCGCTCTGT[C/T]ACTTCAAACGGCCCGAAGAACTTGTAGGAGAGCTT	Y	_3469827_5727_149622_2887655+,...,248362+	AX-94630834	BA00400521					TT	CC		98.59	71	1	0	1	71	3,00E-27	126																8	8.1				1B	1BS	1	PolyHighResolution	99.5	0	0
AX-95103215	Affx-92290522	TCCGGTGAACTTTCCAGTGCAGTCTCGTTCAGAGC[A/G]CGCACGATCAGCCACATAGTAGTAGTACGTTGACG	R	_3415691_5921_208298_165948+,...,232751+	AX-95103215	BA00161573					AA	GG		100	71	0	0	1	71	6,00E-29	132																8	8.1				1B	1BS	1	PolyHighResolution	99.7	0	0
AX-94632775	Affx-92126596	TTAGTTGATAATTCATAAGTCAAGAGGAAGCAAGC[A/G]GCTTCCCCTTTGTTCGCGATTACATCAGGGGCGCA	R	_3478566_4246_114895_3326563-,...,199041-	AX-94632775	BA00409842					GG	AA		98.59	71	1	0	1	71	3,00E-27	126																	8.1					1BS	1	PolyHighResolution	100	0.1	0
AX-94637077	Affx-92098730	TCCTTGATATCATTGAAATGCTTGTATTCAGGGTC[A/G]TCAGCGCACACTGCAATGATCTTATCATCTGCTTC	R	_3416543_8608_280678_208757+,...,1691321+	AX-94637077	BA00430369					AA	GG	AG	98.59	71	1	0	1	71	3,00E-27	126							1A2	41.6438							1		8.1			1A	-	1BS	1	PolyHighResolution	96.2	0	0	5.1
AX-94814992	Affx-92111716	TGGCCATGTTTCAGAGTGGTCCAAATGTACCTACA[C/T]GACAACAGAACCTGTACGCATGAAGAAAAAATGGA	Y	_1876884_13231_792863_67282+,...,1829088+	AX-94814992	BA00213443					TT	CC		98.59	71	1	0	1	71	3,00E-27	126																	15.1					1DS	1	PolyHighResolution	99.5	0	0
AX-95124961	Affx-92782600	TACCAGGCTGGTTGCTTCGATGGTTACATCACCGC[A/G]CACTATCAGTCCCCCCAGCACATGATCTGTCTGTG	R	_3437714_10838_432638_1256024+,...,1882767+	AX-95124961	BA00266450					AA	GG		100	71	0	0	1	71	6,00E-29	132																	8.1					1BS	1	PolyHighResolution	99.5	0.4	0
AX-95202964	Affx-92164185	AGAATGTCCTGTCGTATTGATCCAAATTTCTTGCA[A/G]TAACTGGCTTGTTCTACCTCCTGGTTTCAGTTTGT	R	_3456735_20796_1116005_2229652+,...,1346456-	AX-95202964	BA00646987					AA	GG		95.77	71	3	0	1	71	6,00E-24	115																	8.1				-	1BS	1	PolyHighResolution	98.9	0.3	0
AX-94546280	Affx-88434613	CCTGGTGGTGACACACTAAGGTTTTCACACAACAT[C/T]CCTTTTCATAGGTTGTCAGAAGCTGATAAGCCACA	Y	_3451866_9110_367306_1976646+,...,1026470+	AX-94546280	BA00911169					CC	TT		100	71	0	0	1	71	6,00E-29	132							1D	148.133							15	15	8.1			1D	1D	1BS	1	PolyHighResolution	100	0	0
AX-94567638	Affx-92785606	ATGATTTGTCCAAGAAATCTGTTCCTGCTGGAGTG[A/G]ACACAGCATATCCAGGGAGTGGATTTGGGACGCAG	R	_1887161_25135_1891772_569206+,...,1319603-	AX-94567638	BA00091902					GG	AA	AG	98.59	71	1	0	1	71	3,00E-27	126											1B	403.268	8				15.1	1B				1DS	1	PolyHighResolution	99.5	0.5	0	5.3
AX-94796921	Affx-88559202	CTGTCTAGTGAATTCAGTGAGTGAACTAGAGCCCA[C/G]TTAACAAAATGCCACTTCAAGGACTGCAGTACGAC	S	_3450829_10251_403489_1925160-,...,1833856+	AX-94796921	BA00162869					GG	CC		97.18	71	2	0	1	71	1,00E-25	121											1B	403.268	8				8.1	1B				1BS	1	PolyHighResolution	100	0	0
AX-94684615	Affx-92692167	TCCCGCAGGAGGAACTTGGCCAGCTACATCAGCCA[C/T]AGCTGCACTCCCAATGTGTTTGTCCAGTATGTCGT	Y	_3447438_7831_345477_1753237-,...,2748960-	AX-94684615	BA00661414	BS00065053_51	BS00065053	BS00065053	Validated	CC	TT		98.59	71	1	0	1	71	3,00E-27	126		0		0		0										8	8.1				1B	1BS	1	PolyHighResolution	99.7	0.3	0
AX-94706391	Affx-92614558	TGACTACGGCATGGATGATCAGCAAATCTGTGCAT[A/G]ATGAGACGGTCCAGCGACGACAAGTTCGACTCGAT	R	_3447438_7831_345477_1753237-,...,2748960-	AX-94706391	BA00768235					GG	AA	AG	100	71	0	0	1	71	6,00E-29	132																	8.1					1BS	1	PolyHighResolution	100	0.3	0	5.9
AX-94634656	Affx-92921824	CTAGACCTTGCGCTGAAGAGGCGGAATATAAAAGC[C/T]AGTGCAGCGTCGGCGCTGATGGCGGGCAGGGCAAA	Y	_3291503_3375_328183_2133805-,...,1417095-	AX-94634656	BA00418738					CC	TT		100	71	0	0	1	71	6,00E-29	132											1B	403.268	8				1.1	1B				1AS	1	PolyHighResolution	91.1	0.2	0
AX-95011054	Affx-88678463	CATTCCAAAAAACAAGCTGAGGCAATATGTGCACC[C/T]GGTCCTGCATATCTTGGGTTCTGAGAATGTTGTCA	Y	_3422811_6747_290611_521590+,...,1334036+	AX-95011054	BA00760941	BS00067003_51				TT	CC	CT	100	71	0	0	1	71	6,00E-29	132											1B	403.268	8				8.1	1B				1BS	1	PolyHighResolution	100	0.3	0	6.4
AX-94720499	Affx-92557437	CTGTTGTTTTCGGTGAATGCTAGTGCACAGTTCTG[C/T]GGTGTTGCGGAGATGACCGGCCCAGTGAATTTTGA	Y	_3480968_12607_458775_3398494-,...,581540+	AX-94720499	BA00837463					CC	TT		100	60	0	0	12	71	8,00E-23	111																	8.1					1BS	1	PolyHighResolution	100	0	0
AX-95259663	Affx-92389951	TGGCAGCAAGATAAGTGGACTGGCCAGTTCCCTGT[G/T]AAGTGGCACATAGTGAAGGATGTTCCAAATAATCT	K	_229670_276_1193	AX-95259663	BA00914528					GG	TT		100	71	0	0	1	71	6,00E-29	132																8	2.2				1B	2AL	1	PolyHighResolution	100	0	0	5.6
AX-95127635	Affx-92518262	CTTGGAGAAGGTCACCTGCCGGCTTGTGGTGCTTT[C/T]GATCTTCTCGATCACCGTCTTTCCCCGGACCATGA	Y	_1897019_5195_636732_1064366+,...,1496624+	AX-95127635	BA00279412	BS00065737_51				TT	CC		98.59	71	1	0	1	71	3,00E-27	126											1B	408.358	8			8	15.1	1B			1B	1DS	1	PolyHighResolution	100	0.4	0
AX-94821053	Affx-92101369	GCTTACTGGTGTTTCTTGCCCAGACAAATGCACCG[A/G]AACTAGTTCAACGGCAACTGACAGCAACTCAGAGG	R	_3473250_9716_531530_3059976+,...,2684808-	AX-94821053	BA00230442					AA	GG		100	71	0	0	1	71	6,00E-29	132																8	8.1				1B	1BS	1	PolyHighResolution	100	0	0
AX-94847267	Affx-92806698	TCAGTGCTCAGGATGTATCGGTTGGCGCCTCACTC[C/G]CCCTATGCTCCACTGCATCTAGTGCCCAAAATGCT	S	_63850_3862_426581	AX-94847267	BA00303510					GG	CC		97.18	71	2	0	1	71	1,00E-25	121																8	15.1				1B	1DS	1	PolyHighResolution	99.7	0	0
AX-94425009	Affx-92143174	ATGTGAATCTCTCAGTGTGTGTGGATATTTCAACT[A/G]TCTCTGCTTACCCTACTTGCATTTGGATATTTTGG	R	_3462400_12980_568339_2513610+,...,3405237+	AX-94425009	BA00241494					AA	GG		98.59	71	1	0	1	71	3,00E-27	126											1B	408.358	8				8.1	1B			-	1BS	1	PolyHighResolution	100	0.4	0
AX-94960156	Affx-92759303	CAGTTGGAGGCCATATCCGCCCAAGACCTGGAAAC[A/G]ACCGTCCTGGCTCGGCTACACTACTTCAGATGCCT	R	_3462400_12980_568339_2513610+,...,3405237+	AX-94960156	BA00618783		BS00022796	BS00022796	Validated	AA	GG		98.59	71	1	0	1	71	3,00E-27	126		0		0		0											8.1					1BS	1	PolyHighResolution	99.7	0	0
AX-94995317	Affx-92217011	ATCGGGCCAAAGAACTTTCACATGTTCCGCTGTGT[C/G]ACGAGGTACGGGTACAAGGACATCCACAAGAAGCA	S	_1894194_11994_641264_922479+,...,608317-	AX-94995317	BA00717069					GG	CC		100	71	0	0	1	71	6,00E-29	132																	15.1				-	1DS	1	PolyHighResolution	99.7	0.3	0
AX-94949390	Affx-92106852	GGGATCGGCTTTGTGTACACCGAGTTGGCAAGTGG[C/T]GTTCCACATATCTTCTCCCATTTCATCACTAACCT	Y	_3443903_9765_363401_1574696-,...,1694038-	AX-94949390	BA00588956					TT	CC		97.18	71	2	0	1	71	1,00E-25	121							1B3	12.6494							8		8.1			1B		1BS	1	PolyHighResolution	98.6	0	0
AX-94778143	Affx-92147012	CCAATTAGCCATATGGCAACCAAATCGACTCAAAG[A/C]ACGGGACCTTCATTCTTCAACTTCCTAAAGGAAGG	M	_3456600_6743_81422_2222796+,...,443963+	AX-94778143	BA00110730		BS00046292	BS00046292	Validated	AA	CC		98.59	71	1	0	1	71	3,00E-27	126	1B	33.63		0		0	1B3	12.6494							8	8	8.1			1B	1B	1BS	1	PolyHighResolution	99.7	0.2	0
AX-94820134	Affx-92201133	GTCCACGAGGTGATCAAGGAGCTGACAGATGGGGG[C/T]GTCGACTACAGTTTCGAGTGCAGTGGCAACGTTGA	Y	_3444377_9043_353511_1597909+,...,541461-	AX-94820134	BA00227785	BS00087784_51				CC	TT		98.59	71	1	0	1	71	3,00E-27	126																	8.1					1BS	1	PolyHighResolution	100	0.1	0
AX-94823004	Affx-92573820	CAAGTTTGTGCGCAACTTTGGAGTGCTCAGTAGGC[C/T]GTTGAACGACTTGCTTAAGAAAAATGCAGTGTTTG	Y	_3467719_30440_1022760_2782785+,...,2982547+	AX-94823004	BA00235933					TT	CC		100	69	0	0	1	69	8,00E-28	128									1B2	5.47634	1B3	75.3662	8	8			8.1	1B	1B			1BS	1	PolyHighResolution	98.9	0.2	0
AX-94825609	Affx-92884435	GGTGTGGTTGCTGCTCGATCTCGTGGAGCTTCCTT[A/C]CTTTGCTCTATATGATTTGGCACTCTAGTTTGCGT	M	_3467639_16928_632233_2779410+,...,1101458-	AX-94825609	BA00243131					AA	CC		100	71	0	0	1	71	6,00E-29	132																8	8.1				1B	1BS	1	PolyHighResolution	99.7	0	0
AX-94926263	Affx-92206585	GGCCGGCCTTCTTCACCAAGGCCTTCCAGATCGAC[A/G]ACTCCGTCTTCGCCGACTAGCCATGGCCAGACAAG	R	_1879934_15610_683356_217808+,...,1559282+	AX-94926263	BA00524724					AA	GG		97.18	71	2	0	1	71	1,00E-25	121											1A	272.286	1				15.1	1A				1DS	1	PolyHighResolution	98.6	0.2	0
AX-94708814	Affx-88448381	TGCTGACTATTGGATTTAACATTAATCTTAACCTG[C/T]GATATCCTGCCTCTAGGATCAGATCCAGAATGTGC	Y	_3447578_18201_751899_1760062+,...,558931+	AX-94708814	BA00780361	RAC875_c8271_1352				TT	CC		100	71	0	0	1	71	6,00E-29	132																	8.1					1BS	1	PolyHighResolution	100	0.2	0
AX-94624296	Affx-92473876	TAGTGTCACAGATATCACACTGAACATACTGATGA[C/G]ACGATTGGTTATGGGCCTTGAGGCATTCCACATTA	S	_1913057_10759_778719_1850934+,...,666170-	AX-94624296	BA00369449					GG	CC		98.59	71	1	0	1	71	3,00E-27	126																	15.1					1DS	1	PolyHighResolution	100	0	0
AX-94648555	Affx-92733922	ACGCTGATAGGTACAATGATGATTCCAAGGAAAGC[A/G]AGCAGACTCTGAAGAAGAGCAAGAAATTCCTCAAG	R	_2243144_1973_126635	AX-94648555	BA00486218					GG	AA		98.59	71	1	0	1	71	3,00E-27	126																	8.1					1BS	1	PolyHighResolution	99.2	0	0
AX-95068779	Affx-92811514	AGGTAATTAGGGTGATAACAACCC[C/T]TCTACTCACTCTGCTGGATGTTGACTGCATATGCA	Y	_3435906_4906_333654_1169200+,...,2027357+	AX-95068779	BA00203055					TT	CC		96.67	60	2	0	1	60	1,00E-19	100																	8.1					1BS	1	PolyHighResolution	100	0	0
AX-94499522	Affx-92092281	AGGAAGATGGGCTCCAGCAGAGTTGGTAGAGTTTC[A/C]GTTGTTCTTCTACTGCTCATCGTCGTTTTGGTTTG	M	_3461542_6269_161484_2470893+,...,2084539-	AX-94499522	BA00653168	IACX18625	BS00019092	BS00019092	Validated	AA	CC		100	71	0	0	1	71	6,00E-29	132		0		0		0											8.1					1BS	1	PolyHighResolution	99.7	0	0
AX-94904772	Affx-92509134	TTTGTAAGTATAGGAGCAGCTATACTTCTACAAAC[A/G]TTTGCCGCTTCGTTGTGTGCAACCCAGCAACACGA	R	_1896438_1635_153867_1035454+,...,989984-	AX-94904772	BA00464357					AA	GG		100	71	0	0	1	71	6,00E-29	132																	15.1					1DS	1	PolyHighResolution	99.7	0	0
AX-95105878	Affx-92305394	AAGACGCCTTTGGGTGGGATCGATACTATGTCTAT[A/G]TACCATGCTACTCAGAGCTTCCAGCGCAAGAACCT	R	_1895579_1608_193118_989984+,...,1035454-	AX-95105878	BA00174462					GG	AA		95.59	68	3	0	1	68	3,00E-22	110																	15.1					1DS	1	PolyHighResolution	100	0	0
AX-95202620	Affx-92878963	AATTGTTGATGGATTGACTTGCTTTCATTTTTTGA[G/T]CCTTAAGCACCTAATTTAGTTTTGAGTTCTACTCC	K	_8041174_19321_920699_5661311-,...,4538213-	AX-95202620	BA00645274					GG	TT		100	71	0	0	1	71	6,00E-29	132																	9.2				-	2BL	1	PolyHighResolution	99.7	0	0
AX-95152103	Affx-92960039	CTGACCAACCTGCACACACTGGGCGTCATCAAAGC[C/T]ACTGTGGCAGGACTCAAGGAGCTCAAGAAGCTTAC	Y	_1887150_12091_1422827_568910-,...,218760-	AX-95152103	BA00397353					TT	CC		95.77	71	3	0	1	71	6,00E-24	115							1B	228.947							8		15.1			1B		1DS	1	PolyHighResolution	99.7	0	0
AX-94683720	Affx-92798155	CTCCACTGGTTTTGGAACTGTGATTACTGGATTCT[C/T]GCTCTCGATTTGGAGAGAGACCTTGTTTTCCTCTC	Y	_3442014_8541_716329_1476537+,...,3293770-	AX-94683720	BA00657046					TT	CC	CT	97.18	71	2	0	1	71	1,00E-25	121							1D	123.7							15		8.1			1D		1BS	1	PolyHighResolution	99.7	0	0	10.2
AX-94629930	Affx-92174538	CACCTTGTGAGGAAAGCGTTTCTTCTCAAACTAAG[G/T]TATCATCACCTTCACTGCCTCTTGAAGTTGCAAAA	K	_3466964_9015_623150_2744864-,...,3396979+	AX-94629930	BA00396224	BS00099829_51	BS00099829	BS00099829	Validated	GG	TT		100	71	0	0	1	71	6,00E-29	132	1B	46.7		0		0	1B	234.382							8		8.1			1B		1BS	1	PolyHighResolution	99.7	0	0
AX-94676481	Affx-92604762	AATTTCAACCTGGCTATCAATGTAGGAAGGAACTC[C/T]GAAGTATGCTGTTAACACATCTTGCAGAAAAACTT	Y	_3442783_6456_217338_1515306+,...,3200516+	AX-94676481	BA00621785					CC	TT		100	71	0	0	1	71	6,00E-29	132																8	8.1				1B	1BS	1	PolyHighResolution	100	0	0
AX-95017585	Affx-92260860	GTAATTTCAAAGAAACGATACCAAGTAAATAGAGC[A/G]AACTTCCAGTTACATGGACAGAGACCTTCTGTTAC	R	_3476674_12670_467460_3230735+,...,1220161-	AX-95017585	BA00779019					AA	GG		100	71	0	0	1	71	6,00E-29	132																8	8.1				1B	1BS	1	PolyHighResolution	99.5	0	0
AX-94762386	Affx-92928833	CATTGAACCAGGCCTTGTTCAATCACACAAAAGTG[C/T]CAGCCAAAGCAATTGTTCCACCAAACAAAATGTAA	Y	_278747_755_3204	AX-94762386	BA00066569					CC	TT		100	71	0	0	1	71	6,00E-29	132																	2.2					2AL	1	PolyHighResolution	100	0	0
AX-94997392	Affx-92506362	CTTCTCCTTCCCGTCGGCGAGTGTTTGTTGGGAGA[A/G]AATTTGTCGGGGCCATGGGGAAGAAGGGCAAGTGG	R	_2273768_10270_375903	AX-94997392	BA00722708					GG	AA		98.59	71	1	0	1	71	3,00E-27	126																	8.1					1BS	1	PolyHighResolution	99.7	0	0
AX-94723838	Affx-92699935	TGCAGGTGTGGGGTAACAGAAAGGCAGTTGGCTCG[A/G]GGCAGCTTTGGCCGTTGGCACGGGTGGCACCGCTG	R	_3436117_28844_971925_1177677+,...,261612-	AX-94723838	BA00853858					AA	GG		100	71	0	0	1	71	6,00E-29	132																	8.1					1BS	1	PolyHighResolution	99.7	0	0
AX-94920123	Affx-92839633	AGCATAAACTTCATCTTCTGCTTCTGCAGCATGCG[C/T]TGGAACTGCTTCCTGATTTCACCATCCATTGATGG	Y	_3484688_20155_663939_2821265+,...,3258428+	AX-94920123	BA00507222					CC	TT		100	71	0	0	1	71	6,00E-29	132																8	8.1				1B	1BS	1	PolyHighResolution	99.7	0	0
AX-94498662	Affx-92461923	AAGCCTTTGATCTGGGAGGAGCTTGTATCATGCTT[C/G]CTTCGGCTTTTTTCTGATCGTACTACTGACTACGA	S	_3434895_24112_1076509_1118213-,...,2800366+	AX-94498662	BA00648561					GG	CC		100	71	0	0	1	71	6,00E-29	132																	8.1					1BS	1	PolyHighResolution	98.6	0	0
AX-94849540	Affx-92332268	CTCCGTCTGCGCAATAGCCTACCAAGCTGACCAGG[G/T]TTGGATGGTGCAAGAGGCTGAGCATCAAGACTTCA	K	_3454525_12062_290430_2114621+,...,1386532-	AX-94849540	BA00309911					TT	GG		98.59	71	1	0	1	71	3,00E-27	126							1A	11.7938	1A	102.399	1A	273.953	1	1	1	1	8.1	1A	1A	1A	1A	1BS	1	PolyHighResolution	99.7	0.4	0	6.1
AX-95172504	Affx-92227170	TTAGACCATTAGTCAACTGTCCCTGATGTTCAATG[C/T]TTGATGATGTTCTATCCAATCCTTCTCATACTTTT	Y	_3454525_12062_290430_2114621+,...,1386532-	AX-95172504	BA00498360	IACX13974	BS00014931	BS00014931	Validated	CC	TT		100	71	0	0	1	71	6,00E-29	132		0		0		0										8	8.1				1B	1BS	1	PolyHighResolution	100	0	0
AX-94739433	Affx-92481969	TTACCTGGGGAACACTGTAGTAAGGTATCCAGTAT[C/T]GAAGGACCTTCAAAACATGCACCTGAGAGTGCACA	Y	_3312180_8178_266171_3196790+,...,2745474-	AX-94739433	BA00003040					CC	TT		98.59	71	1	0	1	71	3,00E-27	126											1A	256.942	1				1.1	1A				1AS	1	PolyHighResolution	99.7	0.1	0
AX-95193073	Affx-92404689	GCCGCGTCTCTCTGAGGTGGTCTATTGGTTGTGAT[A/C]TCAATCCGCCCCAATGGATTCGCCGACGTTGGTGT	M	_3471282_7053_586408_2965195+,...,2503917+	AX-95193073	BA00598260					CC	AA		97.18	71	2	0	1	71	1,00E-25	121																8	8.1				1B	1BS	1	PolyHighResolution	100	0	0
AX-95210815	Affx-92215767	TTTTATTGGAACTGACCATGAGACTGTTGAAGTTA[A/C]TCTTGTGGACTGGCAATGAGAAGATAGTAGCAACT	M	_3484377_13747_853099_2188584-,...,3257096-	AX-95210815	BA00684419					AA	CC	AC	100	71	0	0	1	71	6,00E-29	132											1B	472.113	8				8.1	1B			-	1BS	1	PolyHighResolution	98.9	0	0	7.4
AX-94622998	Affx-92714027	TGCTCCATGAAGAAGAAAGTGGAACGCTCTCTTGC[A/C]GACGGCCGCATCACGCAGATTGTCTACAAGGGCGC	M	_3458974_18512_473923_2341794+,...,1642661+	AX-94622998	BA00363122					AA	CC		100	71	0	0	1	71	6,00E-29	132																8	8.1				1B	1BS	1	PolyHighResolution	99.7	0	0
AX-94561718	Affx-92144476	CATATATTGGCGTCTCCGACTACAGGTGCGATCCC[C/T]GCGCGGAGATACGACTGGCAGGCGAGCGCCGATCT	Y	_3458974_18512_473923_2341794+,...,1642661+	AX-94561718	BA00063611	BS00022916_51	BS00022916	BS00022916	Validated	CC	TT		100	68	0	0	4	71	3,00E-27	126		0		0	1B	60.39											8.1					1BS	1	PolyHighResolution	99.7	0	0
AX-94411877	Affx-92130185	GCAGAGTGTGGCAGTCATGGCCGCGGGCAGTCTAC[C/G]AGAAGGGGCAGAGGCAGGGGAGCCAA	S	_3440225_9733_1021929_1386139-,...,1482322+	AX-94411877	BA00169515					CC	GG		100	62	0	0	1	62	5,00E-24	115																	8.1					1BS	1	PolyHighResolution	100	0	0
AX-94607150	Affx-92261526	CGTAGTTCTTGCGTATTTGGCTGGGGTTGCACCCT[C/T]TCGACCTACAATACCCCGCACCCAAAATCCCAGCG	Y	_3451777_13054_289113_1973153+,...,194700+	AX-94607150	BA00284996					CC	TT		100	71	0	0	1	71	6,00E-29	132											1B	497.857	8				8.1	1B				1BS	1	PolyHighResolution	99.2	0.1	0
AX-94991116	Affx-92795897	AAATCCCGTCCTCAATTCTACAAGCCACCTGACGA[A/G]GGAAGACTAATTTCTGGTCTTGCGGCTGCGAATAA	R	_3474003_16596_1160522_3097231+,...,2246270+	AX-94991116	BA00705421					GG	AA		98.59	71	1	0	1	71	3,00E-27	126																8	8.1				1B	1BS	1	PolyHighResolution	100	0	0
AX-95658421	Affx-92718159	ACACCTGCCGAGAAGCTTCTGAATCTATACGAGAC[A/G]AAGTGGCAGCGCAGCGTGGACCCTGTGTTCGAGGA	R	_1906043_15989_990252_1508076-,...,1440657+	AX-95140999	BA00344069	IAAV2366				GG	AA		98.59	71	1	0	1	71	3,00E-27	126																8	15.1				1B	1DS	1	PolyHighResolution	98.9	0	0
AX-94961243	Affx-92858840	CTAAGAAGATTTGAAGAGGCAGAGAATGATTGCAC[C/T]GAGGCTCTGAATCTGGATGACCGTTATGTTAAAGC	Y	_1884127_19817_1818459_420292+,...,1531994+	AX-94961243	BA00621848	Tdurum_contig11824_281				CC	TT		100	65	0	0	7	71	1,00E-25	121																	15.1					1DS	1	PolyHighResolution	100	0	0
AX-95093437	Affx-92929559	CATTTTTTGTCATTGTTTTACGTTAGGATGATATT[C/G]AAGTACTACTAACTGAAAATGTTCCCATCATAGAA	S	_1914261_22475_946976_1872205+,...,1470545+	AX-95093437	BA00113798					GG	CC	CG	98.55	69	1	0	3	71	4,00E-26	122											1B	497.857	8				15.1	1B				1DS	1	PolyHighResolution	95.9	0	0	6.1
AX-94902804	Affx-92920330	TAATATAACTTATCCATCCAGGTTCAAATAAACCA[C/T]GTGATCCAACTACATGTGAGGCTTCAGCGGTATGC	Y	_3447647_12701_334809_1763634-,...,1402876+	AX-94902804	BA00458976					CC	TT		95.77	71	3	0	1	71	6,00E-24	115																8	8.1				1B	1BS	1	PolyHighResolution	95.9	0	0
AX-95162694	Affx-88530807	ACGGAGAGTCATATACGGAAACAAATGTGCTAACT[C/T]AGCGGGAGTATATCCACGGAATCAATCCAGGCGTC	Y	_3419491_10414_400559_355938-,...,1341807+	AX-95162694	BA00449970					CC	TT		100	71	0	0	1	71	6,00E-29	132							1B	187.043							8		8.1			1B	-	1BS	1	PolyHighResolution	100	0	0
AX-94806781	Affx-92319892	AAGATGGATCAAGGGGCTTTGGGTCAATATGACTT[C/T]GCAAGTTCCATCCTCATAGATAATCAGCCCTCATC	Y	_3483538_18154_861889_806828+,...,3317433-	AX-94806781	BA00190334					TT	CC		98.59	71	1	0	1	71	3,00E-27	126							1B	188.624							8		8.1			1B		1BS	1	PolyHighResolution	100	0	0
AX-94766533	Affx-92577870	AAGCTCAGAAGCGCAGTGCACTGCTGTAAATGGAG[C/G]AACACTAACGTGCTCAAACGAGCAAAGTTTTCAGC	S	_3477699_5576_628127_3283793-,...,728242-	AX-94766533	BA00078204					CC	GG		100	71	0	0	1	71	6,00E-29	132																	8.1					1BS	1	PolyHighResolution	99.5	0	0
AX-95237656	Affx-92587476	TTTGAACACAACAAGCCTATACTCAGACGAGCATG[A/C]GAATGGCATCGAGCAATGTTTCGACGACGCCGATG	M	_1915179_19578_1270808_1193024+,...,593849+	AX-95237656	BA00807714					AA	CC		100	71	0	0	1	71	6,00E-29	132																	15.1					1DS	1	PolyHighResolution	100	0	0
AX-94537736	Affx-92604339	TACATCTCCAAGCACGGCGAGGGGCGCTGGAACTC[A/G]CTCGCTCGATGCGCAGGCCTGAGGCGCACTGGGAA	R	_1900909_11319_521256_1253971+,1192037-	AX-94537736	BA00863766					GG	AA		98.11	53	1	0	1	53	3,00E-17	93.5											1B	497.857	8			8	15.1	1B			1B	1DS	1	PolyHighResolution	99.7	0	0
AX-94668789	Affx-92182427	TGTGTGTTCTGTGTTGGCACGAATAAATCGGCACC[A/G]GCATCCATACGGTGGGTGGCGTTGCTGAATGTGGT	R	_3484044_12024_435372_2774897-,...,1927807+	AX-94668789	BA00584109					AA	GG		95.77	71	3	0	1	71	6,00E-24	115											1B	497.857	8				8.1	1B			-	1BS	1	PolyHighResolution	97.6	0	0
AX-95162504	Affx-92566064	ATAATCAAACTTGAGTAGTCCGGCCAACCACTCCC[A/G]TCATTGTGAAACCCAGGGAAGAATGCATCAGCTTG	R	_3275483_13951_593460_1315495+,...,1381650+	AX-95162504	BA00448856					AA	GG		98.59	71	1	0	1	71	3,00E-27	126																8	1.1				1B	1AS	1	PolyHighResolution	99.7	0	0
AX-95161958	Affx-92542801	AACGAATAGTTTATAAAGTAGTACAGTAGCCACCG[C/T]CATCATGAATTACCTGCCAGAGTCTTCACCTGTGT	Y	_3413777_9067_408655_71369-,...,2094057+	AX-95161958	BA00446065					CC	TT		98.59	71	1	0	1	71	3,00E-27	126																	8.1				-	1BS	1	PolyHighResolution	100	0	0
AX-95195119	Affx-92186004	CCCTTCACATTGTGGTTATCCCTGGCTCCAGTTGT[A/G]ATAGGTAATTTCTGGTTATTGCATTTTTTGCTTGT	R	_1892015_31078_2302979_813323+,...,272829+	AX-95195119	BA00608338					AA	GG		98.59	71	1	0	1	71	3,00E-27	126																8	15.1				1B	1DS	1	PolyHighResolution	100	0	0
AX-95240977	Affx-92524042	AGGTCTACTGAGGGAGGACTTAGGTGCAGACAAAG[C/G]AGGTCCAACTATTCTAACAGGAGAAGCTGGAGGTG	S	_3422214_21148_814529_491906+,...,558561+	AX-95240977	BA00823818					CC	GG		100	71	0	0	1	71	6,00E-29	132							1B	176.691							8	8	8.1			1B	1B	1BS	1	PolyHighResolution	99.7	0	0
AX-94501329	Affx-92316512	TGGCCTTTCTGCATTGCCATTCCCGCAGCAGGTGA[G/T]CTAGATGAGATGTTCGTCGACGGGAGACTTTCACC	K	_3303263_4860_94104_2739263+,1597881+,935523+	AX-94501329	BA00663243					GG	TT		100	71	0	0	1	71	6,00E-29	132																	1.1					1AS	1	PolyHighResolution	97.6	0	0
AX-94505137	Affx-92537471	TTCTCCAGATACTCAACTGCGACATACTCCCCTTG[C/T]GATAGCTTAAATATGTTCTTCTTTCGGTCAATAAC	Y	_4167894_506_1940	AX-94505137	BA00684662	wsnp_Ex_c18733_27607958	BS00021052	BS00021052	Validated	CC	TT		100	71	0	0	1	71	6,00E-29	132	1B	51.67		0		0											2.2				-	2AL	1	PolyHighResolution	99.5	0	0
AX-95166367	Affx-92673524	GACATTCAACACGTTGATCAGAAGCCTGTGTGACT[C/G]CGGAAGAGTGGGAAGAGCCTTGAGTGTGTTCCATG	S	_3441641_25170_1350712_1457972+,...,2197942-	AX-95166367	BA00467858					GG	CC	CG	97.18	71	2	0	1	71	1,00E-25	121							1B	177.491			1B	497.857	8		8	8	8.1	1B		1B	1B	1BS	1	PolyHighResolution	100	0	0	5.2
AX-94943914	Affx-92730687	ATCAGGCTCAACTGCTCCAAGGTGAACTAGTAATT[A/G]ATTGAGCTATTGGTTTCTGCGCTTGTCTATGTATG	R	_3426340_23344_1214353_694144+,...,3061506+	AX-94943914	BA00573876					GG	AA		98.59	71	1	0	1	71	3,00E-27	126																	8.1					1BS	1	PolyHighResolution	100	0	0
AX-94466739	Affx-92575872	TTGCACACATGCATGATTTAGCTGGTACCAGAGAA[A/G]ATGAGACCGCTGATACTGAACAATATGGTTTTCCA	R	_3440377_15920_810029_1392822+,...,2125181+	AX-94466739	BA00472177	BS00062632_51				AA	GG		100	71	0	0	1	71	6,00E-29	132							1B	187.043			1B	497.857	8		8		8.1	1B		1B		1BS	1	PolyHighResolution	100	0	0
AX-94650901	Affx-92955672	TCCCATGCCATACTGAACCCAGGTTCTGAGCTTGC[A/G]TTGTGTGACTGTAGCTGGTCAAGGAAGGGAAACCT	R	_3414552_29944_1495529_107581-,...,3397130-	AX-94650901	BA00497111					AA	GG		100	71	0	0	1	71	6,00E-29	132																	8.1					1BS	1	PolyHighResolution	99.7	0	0
AX-94751829	Affx-92655179	AAGCTGATCCTAGAGAAGGGATACACAGGCGCCCA[A/G]GTCATGAATGTCATCTTCGCGGTGCTTACCGGCTC	R	_3462534_11828_439145_2519466-,...,3349597+	AX-94751829	BA00037045		BS00024034	BS00024034	Validated	AA	GG		98.59	71	1	0	1	71	3,00E-27	126		0		0	4D	120.28										8	8.1				1B	1BS	1	PolyHighResolution	100	0	0
AX-94433809	Affx-92412457	GGAGAAGTTCTAATAGATGGAGTGAATATCAAGGA[A/G]TTGCAGTTAAAGTGGATCAGAAGTAAAATTGGCTT	R	_3284975_9639_432718_1803839+,...,264945+	AX-94433809	BA00290265		BS00024046	BS00024046	Validated	GG	AA		98.59	71	1	0	1	71	3,00E-27	126	1B	21.36		0		0											1.1					1AS	1	PolyHighResolution	99.7	0	0
AX-94704869	Affx-92565604	GATGCAGTAAGTAGCATAAGGACAGTGGCCTCATT[C/T]TCAGCTGAAGAGAAGGTGATGGATTTGTACAACAA	Y	_3462534_11828_439145_2519466-,...,3349597+	AX-94704869	BA00760633		BS00024049	BS00024049	Validated	CC	TT	CT	100	71	0	0	1	71	6,00E-29	132		0	2B	40.82		0											8.1					1BS	1	PolyHighResolution	99.5	0	0	5.1
AX-94958411	Affx-92227288	GCCATCGTGGACCGTAAATCGATGATTGACCCTAG[C/T]GATGACGCCGGGGTGAATGTAGAACCACTAAGGGG	Y	_3462534_11828_439145_2519466-,...,3349597+	AX-94958411	BA00613941	BS00080260_51	BS00080260	BS00080260	Validated	TT	CC		98.59	71	1	0	1	71	3,00E-27	126		0		0		0										8	8.1				1B	1BS	1	PolyHighResolution	99.7	0	0
AX-95022601	Affx-92428976	GCATGGTGGTCGGTTGCAAATGTTTGGGGAAATGC[A/G]GGCTAGGCCCAAATGTGCGGCTTCGGAGTGAGGGC	R	_3422470_13620_437519_504929+,...,506612+	AX-95022601	BA00793218					GG	AA		97.18	71	2	0	1	71	1,00E-25	121							1B	187.043			1B	497.857	8		8	8	8.1	1B		1B	1B	1BS	1	PolyHighResolution	96.8	0	0
AX-94926896	Affx-92344286	ATGGCATTATATTGATATTATGCCGACTCTTAAGC[A/C]TCGGAAATATGTCTTTTCCAAGCCATAGAACAGAA	M	_1915266_23164_1963103_343969+,...,696305+	AX-94926896	BA00526459					AA	CC		97.18	71	2	0	1	71	1,00E-25	121																	15.1					1DS	1	PolyHighResolution	98.6	0	0
AX-94896029	Affx-92299017	AGCAGAAGTCCGGGAGCATCCTGGGCGGGGTGACC[A/G]TCATCTGGTTGCTGTTCGAGGGCATCGGCTACCAC	R	_3446845_8504_281176_1723979-,...,504706+	AX-94896029	BA00440204					AA	GG		98.59	71	1	0	1	71	3,00E-27	126							1B	187.043							8		8.1			1B		1BS	1	PolyHighResolution	100	0	0
AX-94538361	Affx-92804237	ATGTGCTGCTGATGTTGACTGGAAACGAGACCGCA[C/T]CGTGCCTGTTGGGAACATTCTGTTGTGCTAATAGT	Y	_3429491_20152_1955100_853374+,...,3236378+	AX-94538361	BA00866965					CC	TT		100	71	0	0	1	71	6,00E-29	132																	8.1					1BS	1	PolyHighResolution	99.7	0	0
AX-94920876	Affx-92702640	TTCCTCTACTGATGGGGACAAGGCAGGAGGGAGAT[C/T]GATATTAGCATCACCTCAGTTGCACCCGCGCATGC	Y	_3459633_13181_508680_2375333+,...,690075+	AX-94920876	BA00509366					CC	TT		100	71	0	0	1	71	6,00E-29	132																8	8.1				1B	1BS	1	PolyHighResolution	99.5	0	0
AX-95170002	Affx-92767658	AGGCCAGACCTTAAGAGAGGTGCCTTCGCTCAGGA[C/G]GAGGAAGACCTCATCGTTGAACTCCATGCTGTGCT	S	_2856741_9380_392647	AX-95170002	BA00486002					CC	GG		100	71	0	0	1	71	6,00E-29	132																	1.1					1AS	1	PolyHighResolution	100	0	0
AX-94626802	Affx-92338419	AAGCAGCAAAACGGGAGTTTCACTTCATTTTTAGC[A/C]GTATAGTGTGTATGGATGCGACATATGTAACCACT	M	_3284790_18709_1183302_1795369+,...,2185355+	AX-94626802	BA00381362					AA	CC		100	71	0	0	1	71	6,00E-29	132																	1.1				-	1AS	1	PolyHighResolution	99.7	0	0
AX-94992565	Affx-92550789	TTTGCTGTTGAAGTTTGGCTTGCCAGTTTGAGACA[A/G]TTGTAGCCGTTGATGTTGGATCCGTGATGTGTTGG	R	_3475709_38303_1791067_3181829+,...,483201+	AX-94992565	BA00709499	BobWhite_c39153_131				AA	GG	AG	100	71	0	0	1	71	6,00E-29	132							1B	187.043			1B	497.857	8		8	8	8.1	1B		1B	1B	1BS	1	PolyHighResolution	99.5	0	0	5.5
AX-95159553	Affx-92340638	GTGGTACCATCGTCAATAGCTAGATCGAGGATGGA[C/G]AAGCTCGCGAAGAAGAGAGTGAAGTGTGCCCGTGG	S	_3430637_11780_241805_908414+,...,1970002+	AX-95159553	BA00434274		BS00021996	BS00021996	Validated	CC	GG		100	71	0	0	1	71	6,00E-29	132	1B	65.62		0		0	1B	187.043			1B	497.857	8		8		8.1	1B		1B		1BS	1	PolyHighResolution	100	0	0
AX-94821952	Affx-92629992	TCTTCAATCAAGTCTTCAATTGAATCTGAGCAGTA[C/G]AGCCCCCTCGACTGCCCCCTTGGTTTCTCAGCTAC	S	_3456513_13269_456612_2218067+,...,2653064+	AX-94821952	BA00232983					CC	GG		100	71	0	0	1	71	6,00E-29	132																	8.1					1BS	1	PolyHighResolution	99.7	0	0
AX-95109224	Affx-92636623	CACGCAGAGAATGTGCAGACTCTAGACGATCTTCT[A/G]CATGTGGAGAACATTTGTGCCCTGTTGACGGTCTA	R	_3475051_22588_1376926_3149822+,...,222304+	AX-95109224	BA00190574					GG	AA		98.59	71	1	0	1	71	3,00E-27	126																	8.1					1BS	1	PolyHighResolution	99.7	0	0
AX-94562629	Affx-92350889	GAGGTGCGGGTGCATAAGGTCGAGAAGATTGAGCT[C/T]GTCCGCAATCTCGTGACCAAGCCGTCGATCTACTA	Y	_3425292_18367_743854_643518+,...,1114937-	AX-94562629	BA00068028					TT	CC		98.59	71	1	0	1	71	3,00E-27	126																8	8.1				1B	1BS	1	PolyHighResolution	99.7	0	0
AX-94981940	Affx-92710314	GGACAGAGTGTGCCAGCTTCCAACAATTCCTATGC[C/T]GTGAATATGGGTGGCCCAAATCAGTTTGGGCAGCA	Y	_1968124_6524_170631	AX-94981940	BA00680134	Ku_c5960_496				CC	TT		100	71	0	0	1	71	6,00E-29	132							1B	187.043			1B	497.857	8		8		8.1	1B		1B		1BS	1	PolyHighResolution	99.2	0	0
AX-94676843	Affx-92253696	GATATTGTGGAAATAAAACATATTCTACTTCCTCC[A/G]TCGAGGAGAGAGTTCAAGGATATATACGTTGTTTT	R	_3414674_12892_743354_113631+,...,1289016-	AX-94676843	BA00623641					AA	GG		100	71	0	0	1	71	6,00E-29	132							1B	187.043			1B	497.857	8		8		8.1	1B		1B	-	1BS	1	PolyHighResolution	96.2	0	0
AX-94957076	Affx-92664128	TTTCTCCAAGCTGGTGGCCTTGAGGGAGGTTCAGA[G/T]AGCCCACTGTACACTATCTAATGTTGTAACACGGA	K	_3414674_12892_743354_113631+,...,1289016-	AX-94957076	BA00610220	BS00022648_51	BS00022648	BS00022648	Validated	TT	GG		98.59	71	1	0	1	71	3,00E-27	126	1B	65.62		0		0					1B	497.857	8				8.1	1B			-	1BS	1	PolyHighResolution	99.7	0	0
AX-94657189	Affx-92268183	GACTTCAATTAGAAGGAAATTTAGGATCCACCTTA[C/G]TCCATAACAACATATCTGCCCAACTGAATAGTTTT	S	_3468154_7325_198984_2804296+,...,815986+	AX-94657189	BA00527778	IACX20344	BS00020741	BS00020741	Validated	CC	GG		100	71	0	0	1	71	6,00E-29	132		0		0		0											8.1					1BS	1	PolyHighResolution	99.7	0	0
AX-95115135	Affx-92496718	CACCTCGGATGTACAAATTGAGCGCACATAGTTGA[C/G]TACTTCAGTATTTCGCCACGCATAAAACACACACA	S	_1882874_12488_603796_358408+,...,1708110-	AX-95115135	BA00219432					GG	CC		98.59	71	1	0	1	71	3,00E-27	126																	15.1					1DS	1	PolyHighResolution	99.7	0	0
AX-94668249	Affx-92354026	TCTCCACCAGAACTCAGAATGTTTCCTGATATGTT[C/T]GATGCTTAAATATAAACAATGGTCCTCATGTCATG	Y	_5516582_627_2101	AX-94668249	BA00581427					TT	CC		95.77	71	3	0	1	71	6,00E-24	115																	4.2				-	4AL	1	PolyHighResolution	99.7	0	0
AX-95216143	Affx-92758067	AAAGCGTTGCTACAGGAGATCTTGAAGAGAGGAAC[C/T]AGTACACTTGGAACTGACATCCCTAGTGAGCGTGA	Y	_3308751_11613_616444_3019825+,...,905366+	AX-95216143	BA00703389					CC	TT		98.59	71	1	0	1	71	3,00E-27	126							1B	187.043			1B	497.857	8		8		1.1	1B		1B		1AS	1	PolyHighResolution	100	0	0
AX-94659564	Affx-92163490	GGATCTGGACTCAAACCAAAGGCTGTGGCAAACCT[A/G]TCGATGCAGCTTAGGAAGTGCTGCAATCATCCTTA	R	_1900719_21862_2023097_1245434+,...,1872094-	AX-94659564	BA00539477					AA	GG		100	65	0	0	7	71	1,00E-25	121																	15.1					1DS	1	PolyHighResolution	100	0	0
AX-94471767	Affx-92884340	ATGCATCCCGCGAACAATGATCAATCATATTCATC[A/G]AAGAAAGCATTAAATAGACAAAGGTCTCCACAAGG	R	_1895903_24103_2417507_1007879-,...,642475+	AX-94471767	BA00499881					AA	GG		100	71	0	0	1	71	6,00E-29	132																	15.1					1DS	1	PolyHighResolution	99.5	0	0
AX-94423495	Affx-92744414	CAACTAAAAGCACCAGTTAAAGTATTTGGTGATCT[A/G]CATGGGCAGTTTGGGGACCTAATGCGCCTTTTTGA	R	_3479645_8898_653703_3380396-,...,3379219+	AX-94423495	BA00233054					GG	AA		98.59	71	1	0	1	71	3,00E-27	126																	8.1					1BS	1	PolyHighResolution	99.7	0	0
AX-94635507	Affx-92771036	CCCAGTCCAAATCCAATTCCAAATCCGTCTTTGGC[A/G]CCTTCAGCGGAATCGACTCCCAGTAAGGAGGATGT	R	_541583_354_19959	AX-94635507	BA00422845					AA	GG		98.55	69	1	0	1	69	4,00E-26	122																	1.1					1AS	1	PolyHighResolution	100	0	0
AX-95120900	Affx-92168475	GTGGTTGTGTTTGATGAAGCGCACAACATCGATAA[C/T]GTCTGCATTGAGGCGCTGAGCGTCAGCGTCCGCAA	Y	_3429935_12834_613596_875985+,...,77980-	AX-95120900	BA00247144					TT	CC		98.59	71	1	0	1	71	3,00E-27	126																	8.1				-	1BS	1	PolyHighResolution	100	0	0
AX-95205829	Affx-92601656	AGTTTTTCTGTAAGAGATCTTGAATTCCCATATCT[A/G]AAGGTAGACACCATCAAGCCTGCAGATGTGGTGGT	R	_1897833_13233_526720_1105190+,...,943633-	AX-95205829	BA00660487					AA	GG		97.18	71	2	0	1	71	1,00E-25	121																	15.1					1DS	1	PolyHighResolution	100	0	0
AX-94570942	Affx-92735087	GTAAATGGATCTCTCGGCTGATTCAAACTACTGTA[A/C]TGTTCTGACGCTCCCAGAGAGGGTCAATCTTCATG	M	_3436665_14006_298263_1205909-,...,3072449-	AX-94570942	BA00108043					AA	CC		100	71	0	0	1	71	6,00E-29	132							1B	187.043			1B	497.857	8		8		8.1	1B		1B		1BS	1	PolyHighResolution	98.9	0	0
AX-94779262	Affx-92448383	GACCCCGAGGTGGAGGCCCTTCTCTACGGCAGCCA[A/G]TTTCAGCACCGGTCGCTGCGGGAGGCGAAAGACCT	R	_1882914_12362_438668_361151-,...,1139804+	AX-94779262	BA00113896					AA	GG		100	71	0	0	1	71	6,00E-29	132																	15.1				-	1DS	1	PolyHighResolution	100	0	0
AX-95177870	Affx-88394243	TTATTTGTTGCCTGATACCACCACATTGTTATTGG[C/T]GGGTCCCAGAGGTGCTGGGAAAAGTACACTTGTGA	Y	_3425427_15396_1582957_650371+,...,2517497+	AX-95177870	BA00524314	RAC875_c60360_389				TT	CC		98.59	71	1	0	1	71	3,00E-27	126											1B	497.857	8				8.1	1B				1BS	1	PolyHighResolution	100	0	0
AX-95126966	Affx-92616355	ATGCCTGGGGCCTCCAGAAGCCCCAGCCGGACCCC[A/G]AAGAATGCAGTTAGTGTTTCTGATGACAGCGAGGA	R	_6427362_2477_14117_5960621+,6314787+,6285013-	AX-95126966	BA00276112					GG	AA	AG	95.77	71	3	0	1	71	6,00E-24	115																8	2.2				1B	2AL	1	PolyHighResolution	100	0	0	5
AX-94861978	Affx-88643159	CAACTTCTGAAAAGGCCTAGAGTGCTGGATGAGGA[C/T]TATGAGTATTGTGTGAAGGTGATACGGTGGCTGGA	Y	_3475541_8295_376216_3174283-,...,726119+	AX-94861978	BA00344770	IAAV7043				CC	TT		100	71	0	0	1	71	6,00E-29	132							1B	187.043			1B	497.857	8		8	8	8.1	1B		1B	1B	1BS	1	PolyHighResolution	95.9	0	0
AX-95159564	Affx-92507205	CCGTTCAAATGTGATTGTTTAGTCGTCAGTTGTAG[C/G]TTTCTGATTTCTTGGTGTTTGTATGTGGAAGATGT	S	_1197303_757_55951	AX-95159564	BA00434340					CC	GG		98.59	71	1	0	1	71	3,00E-27	126																	1.1					1AS	1	PolyHighResolution	100	0	0
AX-95685405	Affx-92387318	GTTCCATTCAATTTTGTTGTTATTTATCTGAGCAG[A/G]CTATCTATCGAACTTTGTGGTTGGAGTTTGTACTG	R	_3470697_15269_901558_2933637+,...,689213-	AX-95171300	BA00492283	BS00093740_51	BS00093740	BS00093740	Validated	AA	GG		98.59	71	1	0	1	71	3,00E-27	126		0		0		0	1B	187.043							8		8.1			1B		1BS	1	PolyHighResolution	98.9	0	0
AX-94923277	Affx-92724539	GCAAAATGGAAGATTGTACATATTTGAACTAGATC[C/T]TGTAGGGGTGTAACACAAGTCACGGATAGTGAAGC	Y	_3430061_9241_259303_882041+,...,595261-	AX-94923277	BA00516093					TT	CC		97.18	71	2	0	1	71	1,00E-25	121							1B	187.043			1B	497.857	8		8		8.1	1B		1B		1BS	1	PolyHighResolution	100	0	0
AX-95215734	Affx-92273748	GCTGCATTTGGTTCCAGTGAAAATGACAGGCTGTG[C/T]ACTTCTGTTTGCTTGCTTCCAGTGCATCTGCTGAT	Y	_3455585_11572_356169_2171436+,...,559695-	AX-95215734	BA00701444					TT	CC		98.59	71	1	0	1	71	3,00E-27	126																	8.1				-	1BS	1	PolyHighResolution	100	0	0
AX-94688419	Affx-92235154	AGGATATATCAGCGGAGACGGGCAATTCACGTCCA[A/G]GGACAGCCTCGTCATCTTCATGGTCTCAAGATGAA	R	_3419753_12796_674304_368149+,...,1639356+	AX-94688419	BA00679480					AA	GG	AG	100	71	0	0	1	71	6,00E-29	132							1B	187.043							8		8.1			1B		1BS	1	PolyHighResolution	98.9	0	0	7.8
AX-94943083	Affx-92497621	CCCTCAAACACGATCAAACTTTTATCGAGGTGCCC[A/G]TATCTACCCGCGGCGAAAACAATGCGATTCACCAC	R	_3482607_22237_667112_3406124-,...,1113494-	AX-94943083	BA00571532					GG	AA	AG	97.14	70	2	0	2	71	5,00E-25	119							1B	187.043			1B	497.857	8		8	8	8.1	1B		1B	1B	1BS	0.5	PolyHighResolution	100	0.5	0	5
AX-94559200	Affx-92759923	GAACCCTTTCCGTTACACAAAAGAGCCAGGCACAT[A/C]CAAGAAACTATGTACAGGAATAGACTGCAAGGGAG	M	_7133895_3519_15570_4733313-,...,74635+	AX-94559200	BA00051717					CC	AA		95.71	70	3	0	1	70	2,00E-23	113																	4.2					4AL	1	PolyHighResolution	99.7	0	0
AX-94540531	Affx-88610792	GATTAAAAATTTAGACTAGGAGAAATACAGGAGCA[C/T]GTCTGAAGGTATAGCTCTGCTTTGTGATGGATTAT	Y	_1664418_2436_189554	AX-94540531	BA00878892	BS00024603_51				TT	CC		98.59	71	1	0	1	71	3,00E-27	126							1B	187.043			1B	497.857	8		8		8.1	1B		1B		1BS	1	PolyHighResolution	100	0	0
AX-95173872	Affx-92218074	CAATTATGTCTTTCATGAAGTTGGCAATCCATGTG[C/T]AAATGCCTCCATGTGCACCTCCATGTACATAAACT	Y	_3468038_7536_473548_2798713-,...,3407210-	AX-95173872	BA00504958	BS00070198_51				TT	CC		98.59	71	1	0	1	71	3,00E-27	126											1B	497.857	8				8.1	1B				1BS	1	PolyHighResolution	100	0	0
AX-95169566	Affx-92757286	AAGGACGGACTACCAAGCTCTCTGCAAGAATTAGA[C/G]ATCAGAGACTGTCCTGCCATCAAATCTCTGCCCAA	S	_1922871_1858_80396	AX-95169566	BA00483950					CC	GG		98.59	71	1	0	1	71	3,00E-27	126																8	1.1				1B	1AS	1	PolyHighResolution	100	0	0
AX-94767202	Affx-92575376	GTTTGTTGGTGTATATTGTGCAGATAGTTTCTACA[G/T]AACCATGTAAGCTGTGTAGATTTTTGGGAGCCATT	K	_3465311_7162_160349_2658628+,...,3401704+	AX-94767202	BA00080061	BS00038368_51	BS00038368	BS00038368	Validated	TT	GG		98.59	71	1	0	1	71	3,00E-27	126		0		0		0											8.1					1BS	1	PolyHighResolution	100	0	0
AX-94660841	Affx-92773701	AATAATTCAACCAGTCAATCGTAAGCCTAAAAGCG[C/T]CCCCCATCCGTACAAGCTCTATTGCGTGCATGTAC	Y	_2572356_4275_29818_918340-,1962740+,1999935+	AX-94660841	BA00545823					CC	TT		90.67	75	3	3	1	71	2,00E-18	97.1																	17.1				-	3DS	1	PolyHighResolution	100	0	0
AX-94517357	Affx-92584442	CAGCGAAGTGAACACCTATACTCAGATGCTTTTTC[A/C]ACGGGCATTCACCGTTTACTTGATTACTGATGGAA	M	_1417731_246_11711	AX-94517357	BA00752133					AA	CC		98.59	71	1	0	1	71	3,00E-27	126											1B	497.857	8				8.1	1B				1BS	1	PolyHighResolution	99.7	0	0
AX-95260941	Affx-92681870	GAGGCAGTCCAAGTCTCAAAGACAGTGTAGCTA[G/T]TAAGTGAGACTGTAAGTGTTGAGACATGGAGTACT	K	_1884385_4723_177626_433259+,...,345190-	AX-95260941	BA00920950					TT	GG		98.53	68	1	0	2	69	1,00E-25	121																	15.1					1DS	1	PolyHighResolution	100	0	0
AX-94834634	Affx-92167277	CCAAGGCGCAATGGTTACGATGATGAGAATATCAC[C/T]TGCGGGGACTACAAGATGCTTCTGAAGGTCACTTG	Y	_2935324_1893_73962	AX-94834634	BA00268533					CC	TT	CT	100	71	0	0	1	71	6,00E-29	132																	8.1					1BS	1	PolyHighResolution	100	0	0	5.1
AX-94669319	Affx-92692781	ATCAGAGCCTACCTAGCTACTCACTCACCTTCGTC[A/G]AGAACTTCACCATGGTTGTCCCGGTGATCGACTTC	R	_3470207_4742_133524_2907093+,3400437-	AX-94669319	BA00586742					GG	AA		98.59	71	1	0	1	71	3,00E-27	126																	8.1					1BS	1	PolyHighResolution	100	0	0
AX-94585032	Affx-92293556	ATCGCACTCGCGGATCTCCTTTCCTGCAAGCAAGG[C/T]GGGACTATTGCCAGCATGCTTATAGACGTCCGCGG	Y	_1911782_17067_822624_1788807+,...,285118+	AX-94585032	BA00176816					TT	CC		97.18	71	2	0	1	71	1,00E-25	121																	15.1				-	1DS	1	PolyHighResolution	99.5	0	0
AX-94806570	Affx-92135470	CACATCAAAAGGAAAAACAGCAAAGCAATAACCGC[C/T]CACAATCTCGGAGATCTTATCCTAAACCACATGTG	Y	_3416156_35712_2204004_188226+,...,1396252-	AX-94806570	BA00189722					CC	TT		100	71	0	0	1	71	6,00E-29	132							1B	187.043							8		8.1			1B	-	1BS	1	PolyHighResolution	99.2	0	0
AX-94899004	Affx-92570950	CCAGATTACGTCACACGGCAGTCTCTTGATGCTGG[C/T]TTCAGTGCCATTGTGGAATCATGCAAGGGCCTTAG	Y	_3426683_11130_546858_710087+,157302-,2424086-	AX-94899004	BA00448463					CC	TT		100	71	0	0	1	71	6,00E-29	132																	8.1					1BS	1	PolyHighResolution	100	0	0
AX-95195904	Affx-92873844	CAGGGTATGCATATAAGCCTTCCTCGTCTGGTTGT[A/G]AACTCAGAAAATTTAATCCAGCTCTTGTCAGCTCT	R	_3414705_30319_969628_115172-,...,2099378+	AX-95195904	BA00612302					AA	GG		100	71	0	0	1	71	6,00E-29	132																	8.1					1BS	1	PolyHighResolution	100	0	0
AX-94404635	Affx-92924936	AAAGTGCTTCCAAATGGCCAAAGTTGGAGGCATCA[A/G]ATGCTGCTCTTGTGCTACTCATCAAAGATATTATC	R	_4149616_218_574	AX-94404635	BA00129078					AA	GG		98.59	71	1	0	1	71	3,00E-27	126																	12.2					5BL	1	PolyHighResolution	100	0	0
AX-94411783	Affx-92948960	GAAGTGAAGTCCAAAACTGATGCTTTTGGTGCAGC[C/T]ACCACCAGCGTGCGTGAAATTGTTGGTAATGTGGA	Y	_10847107_626_1962_5139668-,10773331-,2774168+	AX-94411783	BA00169052					CC	TT		100	71	0	0	1	71	6,00E-29	132																	12.2				-	5BL	1	PolyHighResolution	100	0	0
AX-94427307	Affx-92472810	CGTAATTCCACTGTTAACAATGACTTGAGGTACAA[A/G]GTGTGGGATGATCCACCTCAGACAGAGCCCCTTTT	R	_1888312_14501_672135_626957+,...,974891-	AX-94427307	BA00253886					GG	AA		98.59	71	1	0	1	71	3,00E-27	126																	15.1					1DS	1	PolyHighResolution	100	0	0
AX-94919538	Affx-92126739	TTTTTCTCAGCATGGCACATTATGATAAGATGGTG[A/G]ACAGTGGACAGCCTTTTGCAAGGCGGTTTCAAGCG	R	_2528532_723_30529	AX-94919538	BA00505556					AA	GG		98.59	71	1	0	1	71	3,00E-27	126																	1.1				-	1AS	1	PolyHighResolution	100	0	0
AX-95194736	Affx-92138505	AAAATGTAACAGTGTGACGAATTAAGCGAACTTGC[A/G]GCCTGCAATTCAGTAAGTAATCCAGTACCATAGGA	R	_3470791_34767_1151964_2938806+,...,1066086-	AX-95194736	BA00606673					GG	AA		97.22	72	1	1	1	71	1,00E-25	121							1B	187.043			1B	497.857	8		8	15	8.1	1B		1B	1D	1BS	1	PolyHighResolution	99.5	0	0
AX-95014714	Affx-92343956	TGTGAGAAGGACTTGCTTCAGACAATCGACCGGGA[A/G]GCGGTGTTTGCATACGCAGACGACCCTTGCAGCGC	R	_3416960_19044_602398_229555+,...,2430928+	AX-95014714	BA00771037					AA	GG		100	71	0	0	1	71	6,00E-29	132																	8.1					1BS	1	PolyHighResolution	99.7	0	0
AX-94572866	Affx-92474851	TCAGAGTTGGCACTTGATGGTTGGCATAGTATTGC[C/T]CTGGAATATTCCGTCGATTGGCCACTACAACTCTT	Y	_3429895_9949_292935_874303+,...,1659142-	AX-94572866	BA00117833					TT	CC		98.59	71	1	0	1	71	3,00E-27	126							1B	186.256			1B	497.857	8		8		8.1	1B		1B	-	1BS	1	PolyHighResolution	100	0	0
AX-95174141	Affx-92790234	TCATCAGACAGGTTGACAGGGATGAGGAGAATGAA[C/T]CGGCTCAGTCTGATGTTGCTGATAAATTTGCGCAG	Y	_6406587_3040_14395_4854521-,...,5179572-	AX-95174141	BA00506308					CC	TT		100	68	0	0	4	71	3,00E-27	126																8	2.2				1B	2AL	1	PolyHighResolution	100	0	0
AX-94645635	Affx-92815143	GCCACTCTAATGGTTGACAATATTGGGAACAGTCA[C/T]TCCTGTCATCTCTCAATGCCAGTATCAGTCAGTCA	Y	_1877715_25599_2398607_106828+,...,303053+	AX-94645635	BA00471984					TT	CC		97.18	71	2	0	1	71	1,00E-25	121							1B	186.256			1B	472.113	8		8		15.1	1B		1B	-	1DS	1	PolyHighResolution	99.2	0	0
AX-95629497	Affx-92267580	CAAAGGGACAGGGATGCCAATGAAGCTAAAAACAC[A/G]AAGGCAGTGGGAAAAATATCTTTTATTGATCTTGC	R	_1907540_9770_1022446_1578033+,...,1440119-	AX-94956312	BA00608211	wsnp_Ku_rep_c71900_71624324				AA	GG		100	71	0	0	1	71	6,00E-29	132																8	15.1				1B	1DS	1	PolyHighResolution	99.2	0	0
AX-94441767	Affx-92198579	GAAAAGCAGAACTACATGAAAAAGGATAGTGGAAT[C/T]GAGGCAAGTCGGCCTGGATATAAGGTTCAGCAGGT	Y	_3415716_13047_499247_167331-,...,254522-	AX-94441767	BA00334338	IACX5712	BS00003575	BS00003575	Validated	CC	TT		100	71	0	0	1	71	6,00E-29	132	1B	61.69		0		0	1B	186.256			1B	497.857	8		8		8.1	1B		1B	-	1BS	1	PolyHighResolution	99.7	0	0
AX-95012948	Affx-92765721	AGTGGAATTGAGGCAAGTCGGCCTGGATATAAGGT[G/T]CAGCAGGTAAGGCAGTTGCAACAGCAGCAACGACC	K	_3415716_13047_499247_167331-,...,254522-	AX-95012948	BA00766144	IAAV268				TT	GG		97.18	71	2	0	1	71	1,00E-25	121																	8.1					1BS	1	PolyHighResolution	99.5	0	0
AX-94457895	Affx-92832369	ATCGCTCATTGACTCCGGCCTTTTGCCTGCTCAGT[A/C]AATTTACAGGAGCTTGACCGCATTTCTTGAGATGT	M	_2053856_1292_6099	AX-94457895	BA00423787					AA	CC		100	71	0	0	1	71	6,00E-29	132																	2.2					2AL	1	PolyHighResolution	99.7	0	0
AX-94686836	Affx-92261187	GGGGAAGTGCCTGATCTGATCAACATCCATTCCTT[C/G]AATATTAGCATCGTCAGCTCGAAGGGGGTGATCTG	S	_3484790_40543_1830721_3339951+,...,653777+	AX-94686836	BA00671738					GG	CC		98.59	71	1	0	1	71	3,00E-27	126																8	8.1				1B	1BS	1	PolyHighResolution	100	0	0
AX-94422572	Affx-92317980	TTGGCTCTGCACTCGTTTTCTCTGTACAGAATTAG[G/T]CCGGATTTAACAGCACCACCTATTCTGGTTGTTCT	K	_1046148_254_22602	AX-94422572	BA00227909					GG	TT		100	71	0	0	1	71	6,00E-29	132																	1.1				-	1AS	1	PolyHighResolution	100	0	0
AX-95253318	Affx-92321967	TTGGTGATGGTAGTGGCATACTTCCTTCGGTGAAG[A/G]AAGGAATCCCCAGCGCGTACAATGACGTTATTGTT	R	_3422618_4189_493232_512310+,2708313+,3400319-	AX-95253318	BA00883236					AA	GG	AG	100	71	0	0	1	71	6,00E-29	132																8	8.1				1B	1BS	1	PolyHighResolution	99.7	0	0	5.5
AX-94486477	Affx-92123973	ACACTGATGCGGAGGGGCGGCTCACACTTGCTGAT[G/T]CTTTGGTCTATGCTTGTAAACAAGGTGTTGACAAG	K	_3482764_11483_382879_3406789-,...,2674391+	AX-94486477	BA00581140		BS00012062	BS00012062	Validated	GG	TT		100	71	0	0	1	71	6,00E-29	132	1B	61.69		0		0	1B	186.256			1B	497.857	8		8	8	8.1	1B		1B	1B	1BS	1	PolyHighResolution	99.2	0	0
AX-94700877	Affx-92958926	CTTGAATTAATGTTGTAGCCCTGGTTTTGCACCAT[C/T]TGGTAGATTTTCTTCACATGTAAGGTAGACTACAC	Y	_1901474_19764_1060210_1279754+,99901-,368023-	AX-94700877	BA00741312					CC	TT		100	71	0	0	1	71	6,00E-29	132							1B	186.256			1B	497.857	8		8	8	15.1	1B		1B	1B	1DS	1	PolyHighResolution	100	0.1	0
AX-94717358	Affx-92612827	ACGTACTCGGACCAATCATACGTCTGAATCTCATC[A/G]GGACGCCGCAGGGCCATGAAGTAGTCCAGGGATAC	R	_3463315_6888_230975_2557719-,...,1930920+	AX-94717358	BA00821754					GG	AA		98.59	71	1	0	1	71	3,00E-27	126																8	8.1				1B	1BS	1	PolyHighResolution	99.2	0	0
AX-94427296	Affx-92677260	AAGAACCTTGGTGCAGGGGATGTCAACAACTATGC[A/G]CAGATGATTGATGATGCTGAGGGACTGGAAAAGAT	R	_1885266_8713_365015_476859+,984032+	AX-94427296	BA00253826					AA	GG		100	71	0	0	1	71	6,00E-29	132																8	15.1				1B	1DS	1	PolyHighResolution	100	0	0
AX-95106524	Affx-92427989	TCATAGTTTTTGCGCACCATAGAAACAGTCTTCTT[C/G]AAACATGCAACTCTGATTTTCACTCTCCCGTAATA	S	_3419308_15661_954518_346481+,...,1397483-	AX-95106524	BA00177386					CC	GG		100	71	0	0	1	71	6,00E-29	132																8	8.1				1B	1BS	1	PolyHighResolution	99.7	0	0
AX-94534426	Affx-92206827	AGAGGCCGTTCCAGACGTTCGCGCTCTTCGTCGTC[A/G]TCATCATCGCCACGGTGGAGCTCATCGGCATGGTG	R	_1906771_6255_164360_1540704+,1031539+,821244+	AX-94534426	BA00845626					AA	GG		98.59	71	1	0	1	71	3,00E-27	126																8	15.1				1B	1DS	1	PolyHighResolution	99.5	0	0
AX-94987830	Affx-92162108	GGCGATCTGTATGTGACGTTCGAGGTGTTGTTCCC[A/G]AAAACCCTGACGGACGACCAGAAGGCCAAGCTGAA	R	_1886738_18411_1228595_547349-,...,187731-	AX-94987830	BA00696323					AA	GG		100	68	0	0	4	71	3,00E-27	126																	15.1					1DS	1	PolyHighResolution	99.7	0	0
AX-94657164	Affx-92568034	CGCTGCTAGCCGCGGTGCGATTCGAGAAGCTGCCG[C/T]ACCGTCCCCCCGTCGAAACGCGAGCGGGGTCTCCG	Y	_3431240_17028_647791_939382+,...,2649204+	AX-94657164	BA00527640					TT	CC		100	71	0	0	1	71	6,00E-29	132																	8.1					1BS	1	PolyHighResolution	90.5	0	0
AX-94437575	Affx-92471762	GCCATACTCAGCGCCATGTCCTTTCTACGGGAGGA[C/T]AACACATGACATGGCCTGAAGCAAACACACATCAA	Y	_3447018_12258_511689_1733032-,...,3307863-	AX-94437575	BA00311018					TT	CC		98.59	71	1	0	1	71	3,00E-27	126																8	8.1				1B	1BS	1	PolyHighResolution	100	0	0
AX-94395993	Affx-92856719	AAGAAATATGGGGTGAAGCCTGATGCTGAAACACT[G/T]GACATGCTCAACACCATAGCTAAGCAGAAGGAGGT	K	_3458802_16862_430023_2332836-,...,1859085+	AX-94395993	BA00082151					TT	GG		98.59	71	1	0	1	71	3,00E-27	126																8	8.1				1B	1BS	1	PolyHighResolution	99.7	0	0
AX-94936370	Affx-92799123	GCTGCAGTAGTGCCATGGTTGTTGCTCACTTATCC[C/T]GTTAAATATGCTCGTAGTGGTAATTTGCATATATG	Y	_1898668_5780_240633_1148044-,1875365-,1145060+	AX-94936370	BA00552720	BS00063676_51				TT	CC		95.83	72	2	1	1	71	6,00E-24	115							1B	186.256			1B	497.857	8		8		15.1	1B		1B		1DS	1	PolyHighResolution	98.9	0	0
AX-94960543	Affx-92809453	AATTACCAGCTGATTTGGCTTCCGAACAATAATTG[A/T]CTTTCCACTACGCTTAATGACTAGTTTTTCATTGG	W	_3895893_252_707	AX-94960543	BA00619887					TT	AA		98.59	71	1	0	1	71	3,00E-27	126																	6.1					6AS	1	PolyHighResolution	100	0	0
AX-94729463	Affx-92665181	TACTTGGTATATAAGCCAAAATCACATGAAAACGG[A/G]ATATCACAAGCTGATCTTCTTTGACAGATGGTACA	R	_3445781_9268_507805_1669095-,...,111845+	AX-94729463	BA00882117					AA	GG		100	71	0	0	1	71	6,00E-29	132																8	8.1				1B	1BS	1	PolyHighResolution	100	0	0
AX-95186349	Affx-92218572	CACAAATCCATCAAATATGGTGTCTGGTCGAGCGG[C/T]CTTCAGGGAAACAAGAAGCTGGATAGTGCATTTAG	Y	_3461740_11049_963425_2480339-,...,1331738+	AX-95186349	BA00565604					CC	TT		98.59	71	1	0	1	71	3,00E-27	126							1A	11.7938							1		8.1			1A		1BS	1	PolyHighResolution	100	0	0
AX-94612991	Affx-92932641	ATCCATCATACAACTATAATGCTTCACATGTTGGA[C/T]CGGACCTCCGTAAGATGGCCATAGCTGAGAAATTC	Y	_1914329_15417_1900775_1872447-,...,1525613+	AX-94612991	BA00313918					TT	CC		98.59	71	1	0	1	71	3,00E-27	126																	15.1				-	1DS	1	PolyHighResolution	99.7	0	0
AX-95170272	Affx-92411476	AGTGGTAAGGTATACAGCTGGAAATTGCTCCACAG[G/T]GGTCGTGCCATCTAAAGTTATGACTATTTAACACG	K	_3300643_6285_128978	AX-95170272	BA00487305					TT	GG		98.59	71	1	0	1	71	3,00E-27	126																	8.1					1BS	1	PolyHighResolution	100	0	0
AX-94628272	Affx-92680103	GGTAAACCATTTTACTTCCTCCTTAAATCGACGCC[G/T]GCAATTATAGAGATTTGGAGGAATGTGCTTGAAGA	K	_3473364_15975_1216544_3065640+,...,713022+	AX-94628272	BA00388383					GG	TT		98.59	71	1	0	1	71	3,00E-27	126																12	8.1				5B	1BS	0.5	PolyHighResolution	99.5	0.5	0	10.2
AX-94609184	Affx-92553881	TGTTCCTTCACTACTTGACGTCAGGCCTTCAGTCT[A/G]ACTTCTGGTTGGTTCAATGACCCAATTAGAATTAG	R	_1915272_18221_1120664_743597-,...,1127287-	AX-94609184	BA00295110					AA	GG		97.18	71	2	0	1	71	1,00E-25	121																8	15.1				1B	1DS	1	PolyHighResolution	99.7	0	0
AX-95256200	Affx-92719320	CACTAACATACGCTCGAGTCAGATTGCCCCATTTG[A/T]GAACTGAAGCGTCTGGTATTCTGGTTGAAACGTAC	W	_3439218_12573_511790_1331704+,...,1825469+	AX-95256200	BA00897385					TT	AA		98.59	71	1	0	1	71	3,00E-27	126																8	8.1				1B	1BS	1	PolyHighResolution	100	0	0
AX-94479190	Affx-92415787	TGCTGCAGTCCAACAGGTCATCCAATTCCGACTTG[A/C]GGATGAGCACTCA	M	_3424920_8309_161711_626263+,...,401819+	AX-94479190	BA00540948					CC	AA		97.96	49	1	0	1	49	3,00E-15	86.1																	8.1				-	1BS	1	PolyHighResolution	100	0	0
AX-94813794	Affx-92370559	TTCGGTCTCTCGAAGACGGGACCTGAGTTGGATCA[A/G]ACACATGTTAGCACTGCGGTGAAAGGGAGCTTCGG	R	_1137239_7097_946017	AX-94813794	BA00210197					GG	AA		98.59	71	1	0	1	71	3,00E-27	126							1A	11.7938			1A	244.761	1		1		15.1	1A		1A		1DS	1	PolyHighResolution	99.5	0	0
AX-94518238	Affx-92807840	CAGATGTCGACCAACGATGCCTTCTCGCAGCTGAT[G/T]AACACTGAAGGGAGGTGAACTGGACTGCATTGTTT	K	_3265939_10124_396406_833612-,...,1044818-	AX-94518238	BA00756926					GG	TT		100	71	0	0	1	71	6,00E-29	132							1B	186.256							8	8	1.1			1B	1B	1AS	1	PolyHighResolution	99.5	0	0
AX-94703375	Affx-92915691	GCCGAGTGCAAGCTCTTGATAAATGCCTACAAGGC[C/G]CAGTTGCTTCAGGCACTGAAATCCGATGATGAGCT	S	_1913041_22454_1619506_1849979+,...,1869536-	AX-94703375	BA00753331					CC	GG		100	71	0	0	1	71	6,00E-29	132																	15.1					1DS	1	PolyHighResolution	100	0	0
AX-94934521	Affx-92642136	GATGCGATACCTGGACCGATGCTTGCACACAAGGC[C/T]GAGGAGGATGGTGTTGCATGTGTTGAATTTATCGC	Y	_1899380_8856_796680_1182227+,...,1545835+	AX-94934521	BA00547483	wsnp_RFL_Contig1736_858448	BS00022152	BS00022152	Validated	TT	CC		98.59	71	1	0	1	71	3,00E-27	126	1A	55.58		0		0					1A	244.761	1				15.1	1A				1DS	1	PolyHighResolution	99.5	0	0
AX-94596860	Affx-92515717	GGTGATCCCATGAGCAACCCAAGAGGATACGCCTC[G/T]GCGGTTACTTTTGATGATAGCTTGTTTGTCCTCGG	K	_3276512_16929_707959_1366689-,...,507065-	AX-94596860	BA00234537					GG	TT		98.59	71	1	0	1	71	3,00E-27	126																	1.1					1AS	1	PolyHighResolution	100	0	0
AX-94897136	Affx-92727429	GACGACGCTGTTGTCCGTAAAAATCTTACAAAACA[A/G]TAACTTGGCGAGGTCATCCAACTCCAAAGAACGTA	R	_3430788_12203_174780_915548+,...,1315678+	AX-94897136	BA00443241					GG	AA	AG	98.59	71	1	0	1	71	3,00E-27	126																8	8.1				1B	1BS	0.5	PolyHighResolution	98.6	0.2	0	6.2
AX-95217229	Affx-92708937	TTCTGCTCCCTTCATGTAGCGCTATGGATGAAGTT[C/T]TTCGAGCATAAGGCTTTTGATTCAAGAACTGTCAT	Y	_3421155_5575_269478_439050+,...,314431+	AX-95217229	BA00708532					TT	CC		98.59	71	1	0	1	71	3,00E-27	126																8	8.1				1B	1BS	1	PolyHighResolution	100	0	0
AX-94532650	Affx-92530555	CCTTGCCCGAGGTGGTTGGAGGCTGCTGCTCCTCG[C/T]CTGGGTTGCTGGTGGAGTTTGGGCCGTGTTCTCTC	Y	_3463331_11148_391118_2558491-,...,519324-	AX-94532650	BA00835796					TT	CC		97.18	71	2	0	1	71	1,00E-25	121																8	8.1				1B	1BS	1	PolyHighResolution	100	0	0
AX-95144799	Affx-92890318	GAACAGAGCCAGCTTGTCATGGTTTATATATCTGT[A/G]CTGCCATGCTTGTGTGTCTTATGTGTTGCATGATA	R	_3453193_9069_638345_2046205-,...,994028+	AX-95144799	BA00362161	BS00109001_51				AA	GG		100	71	0	0	1	71	6,00E-29	132																	8.1					1BS	1	PolyHighResolution	100	0	0
AX-94815728	Affx-92543937	TGCTACAGAATTAGAACAGAGCCAGCTTGTCATGG[C/T]TTATATATCTGTACTGCCATGCTTGTGTGTCTTAT	Y	_3453193_9069_638345_2046205-,...,994028+	AX-94815728	BA00215477	BS00023185_51	BS00023185	BS00023185	Validated	TT	CC		98.59	71	1	0	1	71	3,00E-27	126		0		0		0											8.1					1BS	1	PolyHighResolution	100	0	0
AX-94894565	Affx-92293224	CAGAGGTTGCCGACGTCGGAGAAGTAACTCATCGT[C/T]TGATACCCTGGAATCACCAACGTAGCACTTTCGCC	Y	_3476720_8632_255535_3232641+,...,870706-	AX-94894565	BA00436054					TT	CC		98.59	71	1	0	1	71	3,00E-27	126																8	8.1				1B	1BS	1	PolyHighResolution	99.7	0	0
AX-95188331	Affx-92505991	CAGTAGTAAGCCAGGTCGTGGATGTCCTTGCCGGA[C/T]TTGGACTTGAGGACGGCCTCGCGGATGCTGCCGTC	Y	_1882081_15981_1130864_319228+,...,1299627-	AX-95188331	BA00575267					TT	CC		98.59	71	1	0	1	71	3,00E-27	126																	15.1				-	1DS	1	PolyHighResolution	99.5	0	0
AX-95202673	Affx-92356802	CGTGGAGCAGCATGTGTATATGATCGATGAGCGAA[C/T]AGCTATGGAACCATTTTGCGCATTCATGAGGGATT	Y	_3400616_8998_267580_1022912-,1022000-,2121086-	AX-95202673	BA00645508		BS00022450	BS00022450	Validated	CC	TT		100	71	0	0	1	71	6,00E-29	132		0		0		0										8	8.1				1B	1BS	1	PolyHighResolution	99.5	0	0
AX-95101835	Affx-92105604	GGAATGTACGAGCCTCCAGCAGTCAGGCCTAACTC[C/T]GGTCCACCACCGCCCTACAGCTGGATACAAGCAGC	Y	_3269788_12982_385188_1026764-,...,1678182-	AX-95101835	BA00154900					CC	TT		97.26	73	0	1	1	71	4,00E-26	122							1A	11.7938			1A	243.037	1		1	1	1.1	1A		1A	1A	1AS	1	PolyHighResolution	99.5	0	0
AX-94459327	Affx-92626844	TGCAGCCACCAGTTGCCCTTCTTGGGGTCCTTCCA[A/G]ATCATGAGCGTGATGTCGAACTGCCGGCCGCCGTA	R	_1910115_9208_431601_1707187+,...,1075836+	AX-94459327	BA00431685					AA	GG		100	71	0	0	1	71	6,00E-29	132																8	15.1				1B	1DS	1	PolyHighResolution	99.7	0	0
AX-95632908	Affx-92541120	GAAGTGAACAAAACACTTGGAATTGAAGCTGCAAG[A/G]AGATCTATCATTGATGAAATTCGGTATACCTTTGA	R	_2439966_322_1013	AX-94500561	BA00658884	BobWhite_c11817_376				AA	GG		100	71	0	0	1	71	6,00E-29	132																	2.2					2AL	1	PolyHighResolution	100	0	0
AX-95199547	Affx-92487103	AGCTGGTTCAGCTCTTCCGGGATGGTGCCTGTCAG[G/T]CTGTTGCCAAGCAGGTTGAGGTACGTCAGGCTGGA	K	_3419490_19779_1549016_355802+,...,1492096-	AX-95199547	BA00630451	BS00063741_51				TT	GG		98.59	71	1	0	1	71	3,00E-27	126																	8.1					1BS	1	PolyHighResolution	99.5	0	0
AX-95163453	Affx-92620257	TACACAAACACTTGTTAGCGAAGTATTTAGAGCAC[A/G]GAACTTAGTCCAGACTGATGTTATATCTACTATG	R	_3433894_11402_446624_1068754+,...,2031199+	AX-95163453	BA00453597					AA	GG		100	70	0	0	1	70	2,00E-28	130																	8.1					1BS	1	PolyHighResolution	100	0	0
AX-94847387	Affx-92922627	GCTGGCGTCCCTGAACCACATCAGCATAGTGTGCA[A/G]GTCGGTGGAGGAGTCGCTCGACTTCTACATGAACG	R	_1877000_3948_144566_72743+,...,500402+	AX-94847387	BA00303843					AA	GG		100	71	0	0	1	71	6,00E-29	132																	15.1					1DS	1	PolyHighResolution	100	0	0
AX-94590449	Affx-92643910	TATTGTGCCCTATGTGGGCTAAGACATGCTGAAAT[G/T]ATCGCATTAGCAATGGATATTACTCCTCCCTTGGT	K	_2294309_5733_530606_938618+,...,2142238+	AX-94590449	BA00203263					GG	TT		95.77	71	3	0	1	71	6,00E-24	115																8	18.1				1B	4DS	1	PolyHighResolution	100	0	0
AX-94394279	Affx-92252195	CAGAACGTTCATGTAGAAGCGTAGCGACTCCTCCA[A/C]CGAACTGCAAACGATGCTGATGTGGTTCAGCGATG	M	_3472002_5989_616896_2999061+,...,2710964-	AX-94394279	BA00072653					AA	CC		100	71	0	0	1	71	6,00E-29	132																	8.1					1BS	1	PolyHighResolution	100	0	0
AX-94779677	Affx-92562508	CTGGCAGGCTGGGCTGTACTGTGGAAAACCCATAT[C/G]GTTTTGCCTTGGTGAGCTGGTGAATAGGCATATGT	S	_1955559_4773_177065	AX-94779677	BA00115067					CC	GG	CG	98.59	71	1	0	1	71	3,00E-27	126							1B	185.468							8		8.1			1B		1BS	0.5	PolyHighResolution	99.7	0.5	0	11.2
AX-94599984	Affx-92224720	ACCTGTACGGCGACGTAACTGAGAAGAAGGATGAC[A/G]GTGATGCCAGGCGGCTTCACCATGATTCATGTGCC	R	_830245_219_796	AX-94599984	BA00249787					AA	GG		100	71	0	0	1	71	6,00E-29	132																8	4.2				1B	4AL	1	PolyHighResolution	99.7	0	0
AX-95155452	Affx-92620627	CCTTTCATTCTGTGCGCATTGATATGTTGCTGCCT[G/T]CCCTGCATAATCTCCCTAATGAGCTTTCGTGAAGA	K	_1900865_6155_1190698_1251259+,...,1803793+	AX-95155452	BA00413789					TT	GG		98.59	71	1	0	1	71	3,00E-27	126																8	15.1				1B	1DS	1	PolyHighResolution	100	0	0
AX-94580006	Affx-92538038	GTGGCGATGGCGAAAAGGATTGGAGCATGGTGATA[A/G]GGAAATTTGAAAGTTGGGAACAAATTGGGCTTGGA	R	_3302558_12709_702001_2701897-,...,2657141+	AX-94580006	BA00152423					AA	GG		98.59	71	1	0	1	71	3,00E-27	126																	1.1					1AS	1	PolyHighResolution	99.7	0	0
AX-95156589	Affx-92790017	GCCGCAGCAGTGCGCCGCTTTCTATGCCCGCCCGC[A/C]CGTCGACTGCGCAGCTTTCCAGTGCAAGCCGTTTG	M	_1910292_13391_547711_1715967+,...,386728+	AX-95156589	BA00419454					CC	AA		98.59	71	1	0	1	71	3,00E-27	126																	15.1					1DS	1	PolyHighResolution	99.7	0	0
AX-94916500	Affx-92556694	CCTCAATTGATTCATTGAATGAGGATGTCCAAACA[G/T]TGTGCAGTGCAAAGAGTGATGCCGAGGAAAAAATA	K	_2562677_4294_339874	AX-94916500	BA00496966					GG	TT		98.59	71	1	0	1	71	3,00E-27	126																	1.1					1AS	1	PolyHighResolution	99.7	0	0
AX-94420760	Affx-92168476	GTAGGCTGCGATCTGATCGTGTGACCCAGCGGTGG[C/T]CGGGAGCTGCATCGAAGATGAGCGTGGTTGGGTTT	Y	_621233_3307_218259	AX-94420760	BA00218174					CC	TT		100	71	0	0	1	71	6,00E-29	132																8	8.1				1B	1BS	1	PolyHighResolution	100	0	0
AX-94738262	Affx-92954992	CGGAGGGCTGTTATTGACGCTGCAACAATTGCTGG[C/T]CTCCGGCCATTGCGCTTGTTCCATGAGAC	Y	_3457388_19581_1278083_2263515-,...,1851911+	AX-94738262	BA00733342					TT	CC		98.46	65	1	0	1	65	6,00E-24	115											1B	497.857	8				8.1	1B				1BS	1	PolyHighResolution	99.5	0.1	0
AX-94813825	Affx-92106239	GCAAGTGAATGTGTTGCCCGGGGATGTGCTCTCCA[A/G]TGTGCTATTCTTAGCCCCACGTTCAAAGTGCGGGA	R	_296232_6768_287295	AX-94813825	BA00210290	wsnp_Ex_rep_c68183_66958099				GG	AA		98.59	71	1	0	1	71	3,00E-27	126							1A	11.7938			1A	243.037	1		1		15.1	1A		1A		1DS	1	PolyHighResolution	99.5	0	0
AX-94711657	Affx-92106953	TCCCCAGGATTAGGGCCTCTTTCTATGCCGATGAT[A/G]TGATCCTTTTCATTGGTCCGCACGCCTATGACATT	R	_1911620_12381_340099_1781862-,...,573768-	AX-94711657	BA00793791					GG	AA	AG	95.77	71	3	0	1	71	6,00E-24	115							1B	186.256			1B	497.857	8		8	8	15.1	1B		1B	1B	1DS	1	PolyHighResolution	98.1	0.1	0	5.4
AX-94654595	Affx-92291794	GGGGTGATTTGTGGAAGTTAGTGTGTAGCCCAATC[A/G]AAGCAGCATAGTCTGAGAGAATTTGCTTCATGGTG	R	_3435961_32690_1038553_1171383-,...,2405184-	AX-94654595	BA00515011					AA	GG		100	71	0	0	1	71	6,00E-29	132																	8.1					1BS	1	PolyHighResolution	100	0	0
AX-95252016	Affx-92737311	TGCCGTAAATAAATGGACGACACTTCAGTTTCCTT[C/G]AACCATTTCATTGATGGGTCTGTAATCGTGCTGTT	S	_1902219_18903_1159036_1317291+,...,491736-	AX-95252016	BA00877077					CC	GG		98.59	71	1	0	1	71	3,00E-27	126																	15.1					1DS	1	PolyHighResolution	100	0	0
AX-94403986	Affx-92624829	CTATACTATTCTTTCCAAGATGCTGAGTATCTCTA[C/T]CTTATCATGGAGTACCTTCCCGGAGGTGATATGAT	Y	_3414001_19195_1139368_81672-,...,2118591+	AX-94403986	BA00125681	wsnp_Ra_c7847_13421750				CC	TT		100	71	0	0	1	71	6,00E-29	132							1A	11.7938							1		8.1			1A		1BS	1	PolyHighResolution	100	0	0
AX-94766574	Affx-92097992	TGCCACTGCCAAGTTCACAAGGCAAATCAGCACTA[C/T]CATATGCAGCTCCACCACCTGAATGCTTGCCGCTG	Y	_1714336_3625_105914	AX-94766574	BA00078314	RAC875_c14902_256				CC	TT		98.59	71	1	0	1	71	3,00E-27	126							1B	186.256			1B	497.857	8		8		15.1	1B		1B		1DS	1	PolyHighResolution	99.7	0.1	0
AX-95008462	Affx-92847399	TTCAAGAAGCCGTTCGCTCATGAGCACGAAGAACT[C/G]AAGACCCTGCTGGAGGCCGTCCAGTCCATCAAGCC	S	_3434134_16805_714951_1080513+,...,321463-	AX-95008462	BA00753635					CC	GG		100	71	0	0	1	71	6,00E-29	132																	8.1					1BS	1	PolyHighResolution	99.7	0	0
AX-94444804	Affx-92723432	TACATCGCCATGATGGACCTCCAGGAGAGGAACGA[A/G]AGGCTCTTCTACAAGCTCCTCATCGACAACGTCGA	R	_1902038_18617_1071026_1308429-,...,1268959-	AX-94444804	BA00350884					GG	AA		97.18	71	2	0	1	71	1,00E-25	121																	15.1					1DS	1	PolyHighResolution	99.5	0	0
AX-94443573	Affx-92162664	AATGGCCTCAAGATGCCCGGGTTCAGGAAGACCGG[A/G]ACTACCATCGTCGGCCTCGTGTTTGCGGATGGAGT	R	_1901073_11078_1185725_1261461+,...,143226-	AX-94443573	BA00344370					AA	GG		100	64	0	0	1	64	5,00E-25	119																8	15.1				1B	1DS	1	PolyHighResolution	99.7	0	0
AX-94500131	Affx-92581943	TGTGAGGATTACTGTTTTACTCTCAGGGAAGGAAA[A/C]TGTGTATCATATATAGCGTGTCAGCTTTTCCTTGT	M	_3423911_15562_467714_576370+,...,1291266-	AX-94500131	BA00656387					CC	AA		98.59	71	1	0	1	71	3,00E-27	126																	8.1					1BS	1	PolyHighResolution	99.7	0	0
AX-95176275	Affx-92096308	TCCTTGCCGCCGTGCTGTCCCCCGCCTTGTCAACG[A/C]GGTCGTTTATCTCCATGCCAGCCGACGTGAGTAGT	M	_1877028_23993_1367380_74517+,...,1873472+	AX-95176275	BA00516766					CC	AA		97.18	71	2	0	1	71	1,00E-25	121																	15.1					1DS	1	PolyHighResolution	99.7	0	0
AX-94845918	Affx-92765798	GAAATCTCGTCAGCAAACTCGACATGTGTAACAGT[C/T]GCCTGCAACCACGCTCGCCTTGTCGGAGCATCTGC	Y	_6953980_13449_204814_6842508+,...,6838208+	AX-94845918	BA00299805					TT	CC		98.59	71	1	0	1	71	3,00E-27	126																9	17.2				2B	3DL	1	PolyHighResolution	99.5	0	0
AX-95241504	Affx-92547553	GCCAGCAACGGTAGGCTTGCCGTCTAGGCCCATCT[A/G]GACACTCAGGAGCTGCAGCCCAGCAACACAACTAC	R	_918449_2079_89478	AX-95241504	BA00826329					GG	AA	AG	98.59	71	1	0	1	71	3,00E-27	126																8	8.1				1B	1BS	1	PolyHighResolution	99.7	0	0	5.2
AX-94466295	Affx-92626456	TCTGCTGCTGCTTCTGCTGGGCACTGCTTGTGGTC[A/G]TCCTCCTCGCGCTAGTCGCCGCGGCCGCGGGCGGC	R	_3478941_5363_167865_3345910+,...,2419433+	AX-94466295	BA00469764					AA	GG		100	71	0	0	1	71	6,00E-29	132																	8.1					1BS	1	PolyHighResolution	100	0	0
AX-94414919	Affx-92795666	CGATTCTGTGTCGGCCGGCATACTCATATACATGG[C/T]GCTGGTGGATCTAATCGCAGCCGATTTCTTGGGTG	Y	_1886991_6319_182542_560261+,...,172325+	AX-94414919	BA00186540	BobWhite_c8218_162				CC	TT		98.59	71	1	0	1	71	3,00E-27	126							1B	186.256			1B	497.857	8		8	8	15.1	1B		1B	1B	1DS	1	PolyHighResolution	100	0.1	0
AX-94493970	Affx-88674928	GAGACCACTCACGACCACAAGCTTTCCCACTCCGA[C/T]TCCTTCTGGACGCCGGCCGAATCGCTGCGGTCGTC	Y	_3308942_7173_145532_3029890+,...,1652795+	AX-94493970	BA00622558					TT	CC		98.59	71	1	0	1	71	3,00E-27	126							1A	11.7938			1A	243.037	1		1		1.1	1A		1A		1AS	1	PolyHighResolution	98.9	0	0
AX-95141662	Affx-92499078	GTCCAGACGATGATGGCGCAGGGGCAGCCCGCTGG[A/G]TACGACCCGAAGAGGCTCCCTTCATCGATGTTCCG	R	_1916029_7383_357748_1262681-,...,1199770+	AX-95141662	BA00347194					GG	AA		98.59	71	1	0	1	71	3,00E-27	126							1A	11.7938			1A	243.037	1		1		15.1	1A		1A		1DS	1	PolyHighResolution	98.9	0	0
AX-95634832	Affx-92710085	GTCAGAGTTGCGTCGGTCTTGGATGCCATTTACCA[A/G]GCTCTGTTTGCTCTTATTCTGAACTGAACCTGTGG	R	_1910168_7186_398787_1709668-,...,1000761-	AX-94727111	BA00870331	RAC875_c82649_146				AA	GG	AG	100	71	0	0	1	71	6,00E-29	132																	15.1					1DS	1	PolyHighResolution	100	0	0	5.7
AX-94470119	Affx-92177407	CGAGCTAACAATATAATCATTGCCGATTCTTGTTT[A/G]CGCCAAGGACGCTGAGCCGGAAGGAGCAGATGAGC	R	_3479026_13489_490380_3350941+,...,2090184+	AX-94470119	BA00490662					GG	AA		98.59	71	1	0	1	71	3,00E-27	126											1B	497.857	8				8.1	1B				1BS	1	PolyHighResolution	99.7	0.1	0
AX-94922475	Affx-92441908	ACCCGGAAAGTGCAAGAACTGTTGAATGGAAAGGC[A/G]CCGCAGGAACACGTGCACACGCCTACTGGGTGGTG	R	_3454721_9096_350284_2124878+,...,1993926-	AX-94922475	BA00513892		BS00023315	BS00023315	Validated	AA	GG		100	71	0	0	1	71	6,00E-29	132		0		0		0	1B	185.468			1B	497.857	8		8		8.1	1B		1B		1BS	1	PolyHighResolution	100	0.1	0
AX-95679601	Affx-92241143	GCTCCAGAAGGCCGGTCACGACATCAGAGGACATC[A/C]CGAATCGATCCCACAAAGATCTTACTTGCAATGGC	M	_3482988_15738_1319500_152871+,...,2984504-	AX-95143901	BA00357955	wsnp_Ex_rep_c104050_88861052	BS00003758	BS00003758	Validated	AA	CC		100	71	0	0	1	71	6,00E-29	132	1A	56.12		0		0										1	8.1				1A	1BS	1	PolyHighResolution	97.6	0	0
AX-95098879	Affx-92570339	AGTGATTATAGTTACATAAGAGTTATAGCAGACTG[C/G]TTTTATATGCTGATTCATCTGTTATCTTATACCAG	S	_1887281_16519_1571749_574564-,...,1720483-	AX-95098879	BA00140574					CC	GG		100	71	0	0	1	71	6,00E-29	132																	15.1					1DS	1	PolyHighResolution	100	0	0
AX-94960249	Affx-92765162	TCTGGAGCGGCACTGGGGATGGTGGTACCAGTAGT[A/G]TCATGAGTAGCTTGAAGCCATGCCACGAGGAACAA	R	_3481704_15342_1120115_3401907-,644690-,545476+	AX-94960249	BA00619059					AA	GG		100	71	0	0	1	71	6,00E-29	132																	8.1					1BS	1	PolyHighResolution	100	0	0
AX-95120488	Affx-92816957	TCACAGCTCATCAGGCCTGGGTCACATCAACGGCG[G/T]CACCTCTCTTCTAAGCTTGCATGACGGCAGCACCG	K	_1884976_11990_921523_462872+,...,1085657-	AX-95120488	BA00245138					TT	GG		98.59	71	1	0	1	71	3,00E-27	126																8	15.1				1B	1DS	1	PolyHighResolution	99.7	0	0
AX-94470925	Affx-92281031	TTGGTACATATGCAAGCCTTCATTTGTTAATAATG[A/C]AGTTATGTAATGTTCATCAA	M	_1883244_11382_785964_377348+,...,1641727-	AX-94470925	BA00495211					CC	AA		98.21	56	1	0	1	56	4,00E-19	99																8	15.1				1B	1DS	1	PolyHighResolution	100	0	0
AX-94934301	Affx-92670362	GAGAAGACTCCTTTCGGAGTCTTTGATGACCACAA[C/T]GGTTGATGGCACTAATAATTCCTCTATAAGGTTAC	Y	_3412587_4522_272884_13244-,...,1030772+	AX-94934301	BA00546828					TT	CC		98.59	71	1	0	1	71	3,00E-27	126							1B	186.256			1B	497.857	8		8		8.1	1B		1B		1BS	1	PolyHighResolution	99.7	0.1	0
AX-94689663	Affx-92668452	GCGTGGCAACTTTAGCACATATTCAGGATTACTGG[C/T]ATTCTACAGCATATTCTATCATCAATGACAATAAC	Y	_1831035_15892_849632	AX-94689663	BA00685686					CC	TT		97.18	71	2	0	1	71	1,00E-25	121																	15.1					1DS	1	PolyHighResolution	99.5	0	0
AX-95012617	Affx-92843949	GTCCAAGACAAGATGACTTCGAACAAGCAGGTTGC[A/G]TCTGGTAGCAAGACCCTGCAGGAACTAGAGGAGGA	R	_6740769_6259_46413_6494227+,6564664+	AX-95012617	BA00765277					AA	GG		100	71	0	0	1	71	6,00E-29	132																8	14.2				1B	7BL	1	PolyHighResolution	99.7	0	0
AX-94953610	Affx-92100009	GCCCTCAACCTCTATGGTGGCGTCTCCGTCATCGA[A/G]AGCCTCATGATGATCATCTCCGCTCTTGTGCCCAA	R	_6581336_537_1864_4816536-,5274848-	AX-94953610	BA00600601					GG	AA		98.59	71	1	0	1	71	3,00E-27	126																	14.2					7BL	1	PolyHighResolution	99.7	0	0
AX-94383294	Affx-92786356	AGCGCCTCCATCACATACTGGATGGTCAAGTTCCG[A/G]CCAGGATTCAGCTACTTCGCCTTCTTCGCCCTCAA	R	_3473701_12814_532556_3082032-,...,24496+	AX-94383294	BA00011486					GG	AA		98.59	71	1	0	1	71	3,00E-27	126																	8.1					1BS	1	PolyHighResolution	99.2	0	0
AX-94857979	Affx-92161730	GCGATCCAGGCGCGTGCCTCGTGCGGCGGCTTCGT[C/T]TCGGGCTTCATGACGTTCATGTCCATCGGCGGCTT	Y	_1914145_24147_1684364_1871823-,...,220232+	AX-94857979	BA00333473					CC	TT		100	71	0	0	1	71	6,00E-29	132																8	15.1				1B	1DS	1	PolyHighResolution	100	0	0
AX-95630247	Affx-92775132	TATGACCATAGTCCAGTGCAATTAGAATCAAAGAA[A/C]ATGCAGATTAAAGCTACTCTTGCTGATGACAGGAT	M	_1333750_6486_222592	AX-94435125	BA00297521	BS00066117_51				AA	CC		100	71	0	0	1	71	6,00E-29	132																	1.1				-	1AS	1	PolyHighResolution	100	0	0
AX-94593456	Affx-92850381	GATGAGCCACTGATAACAATGGACTTACTTCAGGA[A/C]GATGATGAGGCTGCAAAATATATACAGAACATATC	M	_6673934_3147_173113_2623887+,...,6507083+	AX-94593456	BA00217879					AA	CC		100	71	0	0	1	71	6,00E-29	132																	14.2					7BL	1	PolyHighResolution	99.7	0	0
AX-94882031	Affx-92852917	GGTTTGAACAGCGTTGAAATATACAGAATGCATAC[A/C]AAGGTGAATGGCAGCATGATTTTAGAGTCTGACAT	M	_6638483_9146_115612_500738+,...,3257462+	AX-94882031	BA00400969					CC	AA		98.59	71	1	0	1	71	3,00E-27	126																8	14.2				1B	7BL	1	PolyHighResolution	99.5	0	0
AX-94405741	Affx-92928937	GTTATGGTGAAATCCCAGTCATACTTTTTTACTCA[C/T]TCGGTGAAGGCAATGGCAGTTACACAAACAGCCAA	Y	_1896100_16921_1324379_1017975+,...,443230+	AX-94405741	BA00135647	IACX19890	BS00020286	BS00020286	Validated	CC	TT		100	71	0	0	1	71	6,00E-29	132		0		0		0										8	15.1				1B	1DS	1	PolyHighResolution	99.7	0	0
AX-94454983	Affx-92409817	ATTTCATTGTGAGCCTCCTGAGACTGTTGTGCCAT[C/T]ACCGGACTTATTATTGCATGGTCGGGTTCTTCCAA	Y	_4315262_217_430	AX-94454983	BA00407759					CC	TT	CT	98.59	71	1	0	1	71	3,00E-27	126																	14.2					7BL	1	PolyHighResolution	100	0	0	5.1
AX-95102732	Affx-92517952	GACTAGTAATTATCTACTAAATTTTCCAAGGACAA[G/T]CTCGCTTCTACATTTTCATATATACCAGCTTTTGT	K	_3468391_13939_507090_2815740+,...,3402147-	AX-95102732	BA00159356					TT	GG		98.59	71	1	0	1	71	3,00E-27	126																	8.1				-	1BS	0.5	PolyHighResolution	99.5	0.2	0	5.4
AX-94411782	Affx-92564120	CTAGCAGATGACACTAATTATGGAAATTACACGAT[C/T]GAGAAATTCAATTTGGACCGCTACATGCGACTTGA	Y	_3239468_4026_232406_1798873-,344530+,2394167+	AX-94411782	BA00169049					TT	CC		98.59	71	1	0	1	71	3,00E-27	126																	1.1				-	1AS	1	PolyHighResolution	99.2	0	0
AX-94969892	Affx-92481795	ATCTACACTGATACATTAATGTTTGTTCTTGCACT[C/T]TGCCGGCGCAGTGACACAGGAAGCAGCCTTAGACA	Y	_3483759_7428_661653_1115516+,...,2567431-	AX-94969892	BA00645987					CC	TT		100	71	0	0	1	71	6,00E-29	132																	8.1					1BS	1	PolyHighResolution	99.5	0	0
AX-95224065	Affx-92237984	TCCGTCAACCTCCCCGTCCGACCCTAAGCTTGAGC[A/C]CTCGGCGTCGGCATCCCTCGACGGTGGCCTCCTCC	M	_4417218_2026_17811_3859855+,...,4139278-	AX-95224065	BA00741341					AA	CC		100	71	0	0	1	71	6,00E-29	132																8	6.1				1B	6AS	1	PolyHighResolution	99.5	0	0
AX-95633231	Affx-92439428	CTACCGAGCGGCATGTACTCGTAGACCAGCACCCG[A/G]TGCTCGCCCTCACAGCAGTAGCCCGCTAGCTTCAC	R	_3460160_11515_935951_2402194+,...,610781+	AX-94867558	BA00360324	BS00067743_51	BS00067743	BS00067743	Validated	AA	GG		100	71	0	0	1	71	6,00E-29	132	1B	61.69		0		0	1B	186.256			1B	497.857	8		8		8.1	1B		1B	-	1BS	1	PolyHighResolution	99.7	0.1	0
AX-95255424	Affx-92833431	TTCTGGCTCTCAGCTCGCAGCGCTGCCACACGACG[A/G]TGAGGTCCAACTACCAGCTACACGCGTCCTGGCCA	R	_10861707_1313_7325_6303591+,...,20790-	AX-95255424	BA00893684					AA	GG		100	71	0	0	1	71	6,00E-29	132							5B2	36.7022			5B2	185.091	12		12		12.2	5B		5B		5BL	1	PolyHighResolution	100	0.1	0
AX-95172326	Affx-92575061	AGAAATCATCCGTCAATGTCATTACATCTTCCAGC[A/G]GGCTCTCTCTTAGTGTCCTCACACAGCAATCGCTC	R	_1381720_4676_194796	AX-95172326	BA00497644					AA	GG	AG	100	69	0	0	3	71	8,00E-28	128																8	15.1				1B	1DS	1	PolyHighResolution	99.7	0	0	6.7
AX-94426734	Affx-92944387	AGATTGGAGTGGAAAGAGGCCGGAGGTACTATGGT[C/T]GGCAGACACATGCCTAGTGCAGATTCAACATCAAA	Y	_3482660_2866_590220_3406319+,...,251560-	AX-94426734	BA00250709					TT	CC	CT	97.18	71	2	0	1	71	1,00E-25	121											1B3	93.961	8			8	8.1	1B			1B	1BS	0.5	PolyHighResolution	100	0.4	0	6.2
AX-94822580	Affx-92581631	GCATGCTGCAATACTTGAAATGTAGACATCATACC[A/G]TAGAGAATCGGGAGCGGGAATCATCAGCAGAGCAG	R	_3433062_11517_1213452_1029178-,...,2802807+	AX-94822580	BA00234726	GENE-0431_601				GG	AA		98.59	71	1	0	1	71	3,00E-27	126							1A	11.7938			1A	243.037	1		1		8.1	1A		1A	-	1BS	1	PolyHighResolution	99.7	0	0
AX-94592866	Affx-92371614	AAGAGGGACGCAATTGACACCAAGAACCAGGCAGA[A/G]TCTGTGATCTACCAGACTGAGAAACAACTGAAGGA	R	_314972_7767_294110	AX-94592866	BA00215138					AA	GG	AG	100	71	0	0	1	71	6,00E-29	132											1B	497.857	8				15.1	1B			-	1DS	1	PolyHighResolution	100	0	0	7.6
AX-95075373	Affx-92095280	GGTAGCTTCAGGCTTGATGGAATTCCTCCTGCTCC[A/G]CGTGGTGTTCCCCAAATTGAAGTCAAGTTTGATAT	R	_10846530_7150_45625_5091678+,...,10766322-	AX-95075373	BA00025690	BobWhite_c4147_1351				AA	GG	AG	100	71	0	0	1	71	6,00E-29	132							5B2	39.8042			5B2	185.091	12		12		12.2	5B		5B		5BL	1	PolyHighResolution	100	0	0	8.9
AX-94418372	Affx-92453501	CTGTAGTTGGGAAATCGTATGTCCAATGGTAAATA[C/T]AAGAGGTCAGGTTTGGGAACATGATAGTAGTGAAT	Y	_9655868_348_831	AX-94418372	BA00205043					TT	CC		98.59	71	1	0	1	71	3,00E-27	126																8	12.2				1B	5BL	1	PolyHighResolution	100	0	0
AX-94695356	Affx-92538989	TTTGACCACATACCTCGCTGGCTGGAGGAACTCCG[A/G]GGTCATGCAGACAAAAACATTGTCATCATGCTGGT	R	_2269734_9249_174157_1566774+,...,1890722-	AX-94695356	BA00713828	RAC875_c2313_410				AA	GG		100	71	0	0	1	71	6,00E-29	132							1A	11.7938			1A	243.037	1		1		15.2	1A		1A		1DL	1	PolyHighResolution	99.7	0	0
AX-94501589	Affx-92679091	GCAGACGCCATCCATGCCGTCGGGGAGCATCTCAT[C/T]GCAGCCAATCCCATCGAGCTCGCTGTCGGCAACAC	Y	_3915276_9862_387848_3747738-,1778439+,1948240-	AX-94501589	BA00664586					TT	CC		100	49	0	0	4	52	1,00E-16	91.6							1A	11.7938			1A	243.037	1		1		8.2	1A		1A		1BL	1	PolyHighResolution	99.5	0	0
AX-94405392	Affx-92824622	CGTTTCTTTCTGAACAAGGAATATGGGAGTCTGTT[C/T]TCATCTTTAACTACTGGGCTATACCTGACTTTCAA	Y	_3853105_6876_199748_3054074-,948889-,3386856-	AX-94405392	BA00133567					CC	TT		100	71	0	0	1	71	6,00E-29	132																	1.2					1AL	1	PolyHighResolution	100	0	0
AX-94432059	Affx-92776983	CAATTTGCAACAGGGAAATGCAATACTTGGAAGCA[A/G]ATGCTCGTTGTTATCTAACTGGTGTGGACGGGATT	R	_3037993_877_3282	AX-94432059	BA00280723					GG	AA		98.59	71	1	0	1	71	3,00E-27	126																	4.2				-	4AL	1	PolyHighResolution	100	0	0
AX-94643420	Affx-92861533	AGCAATAAGTGGATCAATATATTGAAATGATTGGG[C/T]AAGATCCAAATGAACTCAAAGCAAGTTGATCTCAA	Y	_3851470_4136_49470_1827803+,...,2681421+	AX-94643420	BA00461047					CC	TT		100	71	0	0	1	71	6,00E-29	132							1B	186.256							8		8.2			1B		1BL	1	PolyHighResolution	97.3	0.1	0
AX-94447203	Affx-92372694	CAAGCAGTTATGGCTAGTGATTTTGCCATCGCTCA[A/G]TTTCGTTATCTTACTGATTTACTTCTTGTACATGG	R	_2240012_5238_91616_577729+,...,1177052+	AX-94447203	BA00364199					AA	GG		100	71	0	0	1	71	6,00E-29	132																	15.2					1DL	1	PolyHighResolution	97.6	0	0
AX-94397362	Affx-92390023	CCAGGAGGAGGAGAGCATTGATCATCTTTTCATTC[C/G]GTGTGGCTTTGCCAGGCAGGTTTGGGCTGCGATCT	S	_5271203_1037_4844_3752440+,...,3931215-	AX-94397362	BA00089381		BS00065800	BS00065800	Validated	GG	CC	CG	98.59	71	1	0	1	71	3,00E-27	126	4B	3.98		0		0											2.1					2AS	1	PolyHighResolution	100	0.1	0	7.8
AX-94400346	Affx-92643791	TGTGGCTTTGCCAGGCAGGTTTGGGCTGCGATCTT[C/T]CAGGCCATGGACAAGCCCGGGTGGATACCAACGAT	Y	_5271203_1037_4844_3752440+,...,3931215-	AX-94400346	BA00105744					TT	CC		98.59	71	1	0	1	71	3,00E-27	126																	2.1				-	2AS	1	PolyHighResolution	99.5	0.1	0
AX-95177046	Affx-92299141	AGTATCTCTCGTATGTGGAGCAGTTTGGTATATCA[C/T]ATCTTGTTCCTGAAATGGCTAAGTTGTTGCCTGAT	Y	_3800535_20355_2143735_307142-,...,1718530+	AX-95177046	BA00520398	wsnp_Ex_c2972_5477975				TT	CC		100	71	0	0	1	71	6,00E-29	132							1A	11.7938			1A	243.037	1		1		8.2	1A		1A		1BL	1	PolyHighResolution	99.2	0	0
AX-94638945	Affx-92688512	CACGAAGGCGACAGGCTTTCCCACCTTCTGGCAAC[A/C]GGAGTGATACGTACCATTAGTTAGTTGAGAGATGT	M	_3917865_12647_406233_3758077+,...,1214077-	AX-94638945	BA00439505					CC	AA		98.59	71	1	0	1	71	3,00E-27	126							1B	186.256			1B	497.857	8		8		8.2	1B		1B		1BL	1	PolyHighResolution	100	0.1	0
AX-94493329	Affx-92617058	AATATACATTACAAGTATGCTTCACAAATTGATAC[A/G]CTGGCCATAGTTTTTCTCAAGAATCTGCAGTTGTA	R	_565567_216_889	AX-94493329	BA00619081					AA	GG	AG	100	71	0	0	1	71	6,00E-29	132											4A3	102.66	4				4.2	4A				4AL	1	PolyHighResolution	99.5	0	0	5.8
AX-95011371	Affx-92939053	TCAAACGGCCATGGCATTTCTTGTGGAAGTCGCGT[C/T]GCTTGATGGAGATTGTGTCTGCCATTGCCTCTCGA	Y	_3873934_3879_90281_173760+,...,1500049-	AX-95011371	BA00761838	wsnp_Ex_c8666_14522816	BS00092112	BS00092112	Validated	TT	CC		98.59	71	1	0	1	71	3,00E-27	126	1A	55.58		0		0	1A	11.7938			1A	243.037	1		1	1	1.2	1A		1A	1A	1AL	1	PolyHighResolution	99.2	0	0
AX-94489303	Affx-92295230	AAGTCTAAATGAGCTCCAGAAAACCAATTGGTGTC[A/G]ACCTACGGAACCTTCCTGTGAGCTTCACCGCAAAG	R	_3916179_12596_430613_3751332-,...,3084686+	AX-94489303	BA00597009	BS00022722_51	BS00022722	BS00022722	Validated	GG	AA		98.59	71	1	0	1	71	3,00E-27	126	1B	62.85		0		0										8	8.2				1B	1BL	1	PolyHighResolution	99.2	0.4	0
AX-94678136	Affx-92898780	AAGTTGGTCATACCATCCGACTCACTCTTATCATC[A/C]GAAACCAGCACCATCATATCCAACATCCTCGACGC	M	_1447342_212_599	AX-94678136	BA00629896					CC	AA	AC	100	71	0	0	1	71	6,00E-29	132																8	4.2				1B	4AL	1	PolyHighResolution	98.4	0.4	0	5.1
AX-95147141	Affx-92257042	TCGGAGACATCGTAATAGGAGATGATGGGGACACT[A/G]ATTTTCCTCAGAATAGATGCTATAGATGCCATCTC	R	_10906858_2229_14228_9869395+,...,4919141+	AX-95147141	BA00373573					AA	GG		100	71	0	0	1	71	6,00E-29	132							5B2	36.7022							12	8	12.2			5B	1B	5BL	1	PolyHighResolution	100	0.4	0
AX-94517396	Affx-92519111	CATGCTCGACCTCATCTTCCACGCGCGGATGAAGC[A/G]CTACGAGTGCCTGACCAAGGATGCCTCCCTCGCTG	R	_10513019_9624_313245_3405366-,...,10346663-	AX-94517396	BA00752355					AA	GG		98.55	69	1	0	1	69	4,00E-26	122																	10					3B-	1	PolyHighResolution	93.8	0.4	0
AX-94685469	Affx-92444341	ATATGAAGCAAACTGGAACATATTGATTAGGGGAT[A/T]TTTTTGGGTTTAGTCCCATCTTTGATGTAATTTTA	W	_3898006_28935_939555_3242454+,...,2891243+	AX-94685469	BA00665462		BS00022007	BS00022007	Validated	AA	TT		100	71	0	0	1	71	6,00E-29	132	1B	65.62		0		0	1B	186.256							8		8.2			1B		1BL	1	PolyHighResolution	99.2	0.4	0
AX-94427330	Affx-92508779	GCCGGAGGCTGTTCGGCGTATATCGCTGGAGGCAG[C/G]ACCGACAACATGTACCAAATGTTATTTTCTTCTTT	S	_3890276_7364_355927_3007778+,...,3705240+	AX-94427330	BA00254036					GG	CC		98.59	71	1	0	1	71	3,00E-27	126							1B	186.256							8	8	8.2			1B	1B	1BL	1	PolyHighResolution	100	0.5	0
AX-94526379	Affx-92885576	TAGTCACATTCTAATTCATCATCCAAAATCTTAAC[A/G]AAAAGCATGGTCCATAATGTTCACAAGGTCTTCAT	R	_3857918_16418_644241_2023835+,...,354428+	AX-94526379	BA00801730					AA	GG	AG	100	71	0	0	1	71	6,00E-29	132							1B	186.256							8		8.2			1B		1BL	1	PolyHighResolution	99.2	0.5	0	5.4
AX-95226506	Affx-92850393	ACCCCCGAGCCAATGTCCTCCACTCGATTTTCCTG[C/T]TGTCAACTGCATCTCCTATTGCTTCATGGCGCCCG	Y	_3905300_8316_130157_3458723-,...,3070849+	AX-95226506	BA00753547					CC	TT	CT	100	71	0	0	1	71	6,00E-29	132							1B	186.256							8		8.2			1B		1BL	1	PolyHighResolution	99.2	0.4	0	5.6
AX-94483297	Affx-92618519	GCAAGGGAAGAGGTGAGATCATCAAGCTGCACGGT[G/T]TTGTTGCTGTCAATATCCGTGCAGGTGATTTTGCC	K	_10757445_1237_5174_6149571-,4433662-,10297185-	AX-94483297	BA00563293					TT	GG		98.59	71	1	0	1	71	3,00E-27	126																	12.2					5BL	1	PolyHighResolution	100	0.1	0
AX-94910851	Affx-92386655	TTGAAGCGGCACACCATATCCGGTACCATCTACAG[G/T]TGCTAGGCCCATGATCTTGTTAGCATAGAGTTCCA	K	_3907659_43049_1295580_3532584-,...,3297578-	AX-94910851	BA00481130					GG	TT		98.61	72	0	1	1	71	3,00E-27	126							1B	186.256							8	8	8.2			1B	1B	1BL	1	PolyHighResolution	99.7	0.4	0	8.8
AX-95116150	Affx-92146180	TGACAGTGGGCATGCACAACTCTATTCACCCGACA[G/T]TGCTAGCGTGCATGAAGGATAGGCTTTGAGCCCAT	K	_10913055_1273_6649_10353122-,6166588+	AX-95116150	BA00224231					GG	TT		98.59	71	1	0	1	71	3,00E-27	126							5B2	36.7022							12		12.2			5B		5BL	1	PolyHighResolution	100	0.5	0
AX-95194781	Affx-92954972	TGTCATTCTACCTGATGCGCGTTTTACAGTGCGGT[C/T]TGTATCCAGTTGCTTTTTCTACGCATTTGCCCTTC	Y	_3859508_9566_159488_2070511+,...,1110462+	AX-95194781	BA00606901					CC	TT		100	71	0	0	1	71	6,00E-29	132							1B	186.256							8		8.2			1B		1BL	1	PolyHighResolution	99.7	0.4	0
AX-94500816	Affx-92404330	TTGAAAGTGTTCGACGATCTGCCTAATAACTATGC[A/G]GAGACAAATGCTTCATTTAGTTCAGACGAGCAACT	R	_2265697_6292_121622_1429461+,...,1151652-	AX-94500816	BA00660249					AA	GG	AG	100	71	0	0	1	71	6,00E-29	132							1B	186.256							8	8	15.2			1B	1B	1DL	1	PolyHighResolution	99.5	0.5	0	7.1
AX-94383420	Affx-92939672	CCTCCTCGACTTAAGGCCTGAAAAATGGGGTTTGC[C/G]ACCCTTCAATGATTGGATTGAAGGTACCTTACCAA	S	_3865511_2975_20556_2253313+,3784470+,2569666-	AX-94383420	BA00012117					GG	CC		98.04	51	1	0	1	51	4,00E-16	89.8																8	8.2				1B	1BL	1	PolyHighResolution	99.7	0.1	0
AX-94465583	Affx-92203416	AGGTGGATTTAGACGCTTTGGACTACGCCAACGAT[A/G]ACTGCGAGCCTGACGACTTCAGCGAGCCGCCGCTC	R	_3917312_2861_69170_3755772-,3022853+,2439643+	AX-94465583	BA00465970					GG	AA		98.59	71	1	0	1	71	3,00E-27	126							1B	186.256			1B	497.857	8		8		8.2	1B		1B		1BL	1	PolyHighResolution	99.5	0.3	0
AX-94564281	Affx-88749395	TCTTCTCTGTCGATGGCATGCAATCCAAGATTATG[A/C]AGAAGGTGTCACATATTGACCAGTTTATTTCAAAA	M	_3892394_9230_421581_3072838+,...,3364057+	AX-94564281	BA00075980					CC	AA		98.59	71	1	0	1	71	3,00E-27	126							1A	11.7938			1A	243.037	1		1		8.2	1A		1A		1BL	1	PolyHighResolution	98.9	0	0
AX-94646448	Affx-92452856	ACGCCCAAGCTTCAACAACACCTCTGCTGTGCCTC[C/T]CCCTCTGCCTTCTAGTACTGCTATCCTCTGCTCAA	Y	_3892394_9230_421581_3072838+,...,3364057+	AX-94646448	BA00475936					TT	CC		98.59	71	1	0	1	71	3,00E-27	126											1B	497.857	8				8.2	1B			-	1BL	1	PolyHighResolution	98.4	0.5	0
AX-94575523	Affx-92283269	TGGCAACTGCGGATCATGTGGCCCGTGTCATGGCT[A/G]TCCATGGTACTGACGTGGGCATACGGTTCTTGGTT	R	_2228550_9687_309872_199653-,...,523681+	AX-94575523	BA00130664	Kukri_c10308_342				GG	AA	AG	100	71	0	0	1	71	6,00E-29	132											1B	497.857	8				15.2	1B				1DL	1	PolyHighResolution	99.7	0.3	0	6
AX-94953732	Affx-92870786	AGATGGTCCGTGTAGGCGCAGCAGCAAGCAGGGGG[C/T]GAATCGACCTAATGCCAACATATGCAGCAGGCAGC	Y	_4605385_2576_277123_4471473-,4215283+	AX-94953732	BA00600983					TT	CC		98.59	71	1	0	1	71	3,00E-27	126																	19.2					5DL	1	PolyHighResolution	98.6	0	0
AX-94737295	Affx-92950807	ATGACCACCTCTAGGGCCTGATCTTATCATCTGTT[A/G]CCAGTTGCCAGACTAATGTAGTAGAGCTAGCTAGA	R	_2290565_6520_178812_2207488-,89572-,1613012+	AX-94737295	BA00919746					GG	AA		100	71	0	0	1	71	6,00E-29	132							1A	11.7938			1A	243.037	1		1		15.2	1A		1A		1DL	1	PolyHighResolution	99.5	0	0
AX-95167291	Affx-92744724	AGCGTGCAATGTGGTTTTGACACGTGATATGTTCA[C/T]GCCTTTGCTCTTGATAAAAAGTGTGATTATAACAC	Y	_3937717_10230_617445_2479104+,...,3527750+	AX-95167291	BA00472354					TT	CC		98.59	71	1	0	1	71	3,00E-27	126											1A	243.037	1				1.2	1A				1AL	1	PolyHighResolution	100	0	0
AX-95151706	Affx-92430080	GACGACGCCCTGCAGCTTGATTAGGGACTCGGGAA[C/T]GATAAGCACTCCTGGATCCACAACAAGACCGAGCC	Y	_3884727_7891_264390_2837449+,...,2218810+	AX-95151706	BA00395362					TT	CC		100	71	0	0	1	71	6,00E-29	132							1A	11.7938			1A	243.037	1		1		8.2	1A		1A		1BL	1	PolyHighResolution	99.7	0	0
AX-94784094	Affx-92615587	AATCAGCGGCTAGGCGGCTTATAAAGCAGGGTGGT[A/C]TATACTTGAATAACATGAAGATCGATAGCGAGGAT	M	_2291348_2890_45022_296339+,1542987+,1085023-	AX-94784094	BA00127063					AA	CC		91.55	71	6	0	1	71	6,00E-19	99											1B	497.857	8				15.2	1B				1DL	1	PolyHighResolution	99.2	0.5	0
AX-94480700	Affx-92782993	CTACGGGTTGTTTATGAAACACTCAGCAAGGACCC[C/G]AATAGTCTCTCAAACCTTGATCAGGATCTCCCAAA	S	_2246312_11740_267901_783529+,...,1220214+	AX-94480700	BA00549032					GG	CC	CG	100	61	0	0	1	61	2,00E-23	113											1B	497.857	8				15.2	1B				1DL	1	PolyHighResolution	100	0.3	0	5.7
AX-94745216	Affx-92796544	CTGCCTAAACTGCAGTGCCCTGAGGAGGTCCTCTT[C/T]CACCCCTTTCACACGTGGATGCTCAACGCCACATC	Y	_2228764_17662_359293_206317+,...,1113158+	AX-94745216	BA00019099					TT	CC		97.18	71	2	0	1	71	1,00E-25	121																	15.2					1DL	1	PolyHighResolution	98.9	0.3	0
AX-94896713	Affx-92962855	CTGCCCAAACTGCAGTGCCCTGAGGAGGTCCTCTT[C/T]CACCCCTTCCACACGTGGATGCTCAACGCCACATC	Y	_3797658_5555_99184_219756+,...,2493791-	AX-94896713	BA00442138					TT	CC		100	71	0	0	1	71	6,00E-29	132											1B	497.857	8				8.2	1B				1BL	1	PolyHighResolution	99.5	0.3	0
AX-94944633	Affx-92715829	AAAACCCGTGTATGTCTTCTTAGGCTCAGCGACTG[C/T]GGTGCGTTGTGTCGTCTCCCTCTTGCAAGT	Y	_2251508_25565_577154_953677+,...,687172+	AX-94944633	BA00575847					TT	CC	CT	98.39	62	1	0	1	62	3,00E-22	110											1B	497.857	8				15.2	1B			-	1DL	1	PolyHighResolution	100	0.3	0	5.6
AX-94738294	Affx-92963612	ATGGAGTGCGAGGAGGTGTGATTCACTGCCATTCG[C/T]CATCTAATATGCTTCGTCAAGGACAAGGT	Y	_3829412_5552_1156876_1162475+,...,1251402+	AX-94738294	BA00774053					TT	CC	CT	100	65	0	0	1	65	1,00E-25	121							1B	186.256							8	8	8.2			1B	1B	1BL	1	PolyHighResolution	98.6	0.5	0	5.1
AX-94432711	Affx-92647388	TTTGCCCTAATGGCGACTTAAGTTATGATTCGCTC[A/T]AATGGCAGATTATGTGAAGAACTGCTGCTGTTGCA	W	_3870940_11394_208377_2419942-,...,2352480+	AX-94432711	BA00284343					TT	AA		98.59	71	1	0	1	71	3,00E-27	126							1B	186.256			1B	497.857	8		8		8.2	1B		1B		1BL	1	PolyHighResolution	99.7	0	0
AX-95153764	Affx-92328843	TAGCGCTGAGCAGGGAGGTGACGATGCACGGTGGT[C/T]GCGAACTACAAAAGGCCGACAGCAAGGGGAAGTGG	Y	_2268105_15466_516249_1509573+,2220608+,2204765+	AX-95153764	BA00405441					TT	CC		97.18	71	2	0	1	71	1,00E-25	121											1A	243.037	1				15.2	1A				1DL	1	PolyHighResolution	99.7	0.1	0
AX-94389039	Affx-92485828	GATGCTGTCGTTAATCCGTTGGTAAGGCGAGGCTG[G/T]GCTTGTCGGCGGAGGGGGACGGCAAGCTGAGGCTC	K	_2269856_13617_336326_1570752-,...,1570490+	AX-94389039	BA00043605					GG	TT		97.18	71	2	0	1	71	1,00E-25	121											1B	497.857	8				15.2	1B				1DL	1	PolyHighResolution	99.7	0.3	0	7.5
AX-94598425	Affx-92572832	ATCACATGGTGAAAAATGACGATCTGCATCCACTT[A/G]GTACTTGAAAAATAAACCTTTGGGGAGGTGCTGCT	R	_3869050_34116_1206668_2361273-,...,932949+	AX-94598425	BA00242211					AA	GG	AG	98.59	71	1	0	1	71	3,00E-27	126											1B	497.857	8				8.2	1B				1BL	1	PolyHighResolution	99.7	0.5	0	5
AX-94677808	Affx-92343728	GGGAAGACCATCAATCTCAATGTCAGGAAATCCAA[A/C]AAGGTGGCTGATGTCAAAGCAGAGATTGAACAAAA	M	_1109109_2857_52628	AX-94677808	BA00628379					CC	AA	AC	100	71	0	0	1	71	6,00E-29	132											1B	497.857	8				15.2	1B				1DL	1	PolyHighResolution	99.7	0.3	0	6.4
AX-94839014	Affx-92913609	GACATCAAGGACATACTTAATATTTGGCAG[A/G]TGTTTACATAAAAAGAATTGGCGGCCACCTCAATT	R	_3926471_19702_1270782_2072271+,...,3249601+	AX-94839014	BA00280630					AA	GG		98.48	66	1	0	1	66	2,00E-24	117							1B	186.256			1B	497.857	8		8		1.2	1B		1B		1AL	1	PolyHighResolution	99.7	0	0
AX-94470833	Affx-88795750	TTTGTTTCCATGGGTGTGTACTCTGATGGTTCATA[C/T]GGTGTGCCTGCTGGTCTTATCTACTCCTTCCCAGT	Y	_8934487_286_835	AX-94470833	BA00494724	wsnp_Ex_rep_c69266_68192766				TT	CC		100	71	0	0	1	71	6,00E-29	132																	12.2					5BL	1	PolyHighResolution	100	0.5	0
AX-94524819	Affx-92557096	TTTGCCTGAATTAGATTAGCTCGAAGGCTTACTTC[C/T]TGAACCTGCAAACATAGACCCAAGAGTATTCAGTT	Y	_3836241_2072_22740_1367497+,2378257-	AX-94524819	BA00792852					CC	TT	CT	98.59	71	1	0	1	71	3,00E-27	126											1B	494.406	8				8.2	1B				1BL	1	PolyHighResolution	99.7	0.3	0	9.3
AX-94440387	Affx-88417752	TAGTCACACCATTTGGCATACAAGAAGGGTTGTTT[G/T]GTTCCCTTTCCATGGGAGGTAAGATCCCTTGTGAT	K	_3842830_4417_117373_1569529+,...,87624-	AX-94440387	BA00326574					GG	TT		98.59	71	1	0	1	71	3,00E-27	126																	8.2					1BL	1	PolyHighResolution	99.2	0.3	0
AX-94983976	Affx-92478802	TCGCCTCGCCGGATGTTGCATCATGTAGCCTCGTA[C/G]TAGTGTTGTTGCTGCGTCTGTCTCATACTGCCGTC	S	_3808391_7397_178305_538441+,...,1125145+	AX-94983976	BA00685612					CC	GG	CG	98.59	71	1	0	1	71	3,00E-27	126											1B	497.857	8				8.2	1B				1BL	1	PolyHighResolution	99.7	0.3	0	7.1
AX-94676991	Affx-92414432	TGAGTTGGTCGACTGTGAGGAATGACTGCGCTCAA[C/T]GCCGACCTCCAACCTGTTCTTCTCAACCATATATA	Y	_3913305_4296_72586_3696681-,...,1755692-	AX-94676991	BA00624418					CC	TT		98.59	71	1	0	1	71	3,00E-27	126																9	8.2				2B	1BL	1	PolyHighResolution	97.8	0	0
AX-95632064	Affx-92929336	TGATGATGGAATGCTAGTAGTAGCGAAATTGGGAC[A/G]TGGCTGATGTATAATCAGTGTTTGTGTGGATTTTT	R	_3861020_2899_26377_2116438+,...,3352432-	AX-94816375	BA00217354	Tdurum_contig11692_131	BS00042132	BS00042132	Validated	GG	AA	AG	100	71	0	0	1	71	6,00E-29	132	1B	58.81		0		0	1B	186.256							8		8.2			1B		1BL	1	PolyHighResolution	99.7	0.5	0	5.8
AX-95653652	Affx-92549725	GGGGCTGCACATCCTTCATCTGAATGGGCATCACA[C/G]ACGACGACATTGATCCCTTAAACAGCTGGTGTTGC	S	_1313988_4033_53111	AX-94951564	BA00594989	IACX9067	No BS code	BS00010452	Validated	GG	CC		97.18	71	2	0	1	71	1,00E-25	121	1A	55.58		0		0	1A	11.7938							1		15.2			1A		1DL	1	PolyHighResolution	99.5	0	0
AX-95240019	Affx-92756248	TAAACACCACTGGCGAACGCATCACAAGTCCACAA[C/T]CGCCACGGTTTCAATCACTTGTTACTTCTCCATTA	Y	_10842294_3399_19966_4759406+,...,455636+	AX-95240019	BA00819141					CC	TT	CT	98.59	71	1	0	1	71	3,00E-27	126											5B2	183.366	12			8	12.2	5B			1B	5BL	1	PolyHighResolution	100	0.5	0	5.4
AX-95016157	Affx-92408915	GTAATATCACTGGTGCAACAACCGCCATCCTGCTT[A/G]CCAGCCGATTCACAATCAAGCTGTGCTTCATTGTT	R	_3896311_11178_1092908_978577+,...,1948005+	AX-95016157	BA00774992	RAC875_rep_c117462_124				GG	AA		98.59	71	1	0	1	71	3,00E-27	126											1B	497.857	8				1.2	1B				1AL	1	PolyHighResolution	99.7	0.5	0
AX-95097722	Affx-92115248	GCAAGGTCTAAGGCATTGGTTGAAGCTGGTTTATT[C/T]ATCGGTACCCGGTTAGCTTAGTGTAATGTTCAAAG	Y	_3807436_19583_839051_509652+,...,857028+	AX-95097722	BA00134684					TT	CC		100	71	0	0	1	71	6,00E-29	132											1B	497.857	8			8	8.2	1B			1B	1BL	1	PolyHighResolution	99.7	0.5	0
AX-95214396	Affx-92810263	AAGGCCAGTACAGGAGCAGACACTAAGGCATTCTT[A/C]AGTGTAATAAAAGCTTCCTCTGCAATACTGGTCCA	M	_7990559_1720_6874_3057666+,...,4923006-	AX-95214396	BA00695167					CC	AA	AC	100	71	0	0	1	71	6,00E-29	132									2B	291.036				9			9.2		2B			2BL	0.5	PolyHighResolution	95.7	0.3	0.3	7.6
AX-95201911	Affx-92787941	GTTGAAGTGCTGAACTGCATACACTGGCAGCCTGG[G/T]AGCATTGTTATGCTGATTAGCTGGTTCCACGCATG	K	_3814078_19153_559502_707283+,...,2438285-	AX-95201911	BA00641816					TT	GG		100	71	0	0	1	71	6,00E-29	132											1B	497.857	8				8.2	1B				1BL	1	PolyHighResolution	99.5	0.5	0
AX-94687906	Affx-92618628	GCGAGTGCAGAGTAGACAAGAACAAGAGACATGAA[A/G]AACCAGAGCGTCCACCAAGTATCAAAATGACCGGT	R	_2279493_7852_144496_1887758+,...,1356318-	AX-94687906	BA00676934					GG	AA		100	71	0	0	1	71	6,00E-29	132											1B	497.857	8			8	15.2	1B			1B	1DL	1	PolyHighResolution	99.7	0.5	0
AX-94407172	Affx-92762314	TTTCCATAGGCGCTACCTTCAATATTTTGATCCTG[A/G]GAATTGGAGTTGAATCATTTGACAGGTTTTTCAAA	R	_224748_7533_143851	AX-94407172	BA00143812					GG	AA		97.18	71	2	0	1	71	1,00E-25	121							1A	11.7938							1		15.2			1A		1DL	1	PolyHighResolution	99.2	0	0
AX-94645328	Affx-92536322	GGCACGGTGCTGAAGAAGGGCACCAAGGTGATCTA[C/T]GCCATGTACTCCATGGGGAGGATGGAGAGCATCTG	Y	_3342603_2193_29888_1270271-,...,380569+	AX-94645328	BA00470537					TT	CC	CT	100	71	0	0	1	71	6,00E-29	132																	21.2					7DL	1	PolyHighResolution	100	0.5	0	5
AX-94681694	Affx-92742352	TGCGTCCTCTATTTCCTTTGTCCAAGACCACTGAC[A/G]TGAAGCTATTTGCTGCTATATTGTCTGGTCGCTTG	R	_2270339_9393_243499_1586829+,2220862+,2068844+	AX-94681694	BA00647145					GG	AA		98.59	71	1	0	1	71	3,00E-27	126							1B	186.256							8		15.2			1B		1DL	1	PolyHighResolution	100	0	0
AX-94598189	Affx-92370659	CAAGGTGGTGCAGGATGAGGCTTGTGATGCTGTTT[C/T]CGTGAACAAGGCGCCTAAGGATGAGAACTTGGACA	Y	_7185039_586_1652	AX-94598189	BA00241019					TT	CC		98.59	71	1	0	1	71	3,00E-27	126																	12.2					5BL	1	PolyHighResolution	99.7	0	0
AX-94559704	Affx-92390834	CTGTAACGGAAGCCATGAACATCGTCCATATCAGC[A/C]AGGAGGACCAAGATAATGTTTTCGCAATGGTTTCA	M	_1890567_8825_205763	AX-94559704	BA00053986					CC	AA	AC	100	64	0	0	8	71	5,00E-25	119																	15.2					1DL	1	PolyHighResolution	100	0.5	0	6.2
AX-94616791	Affx-92332780	AGTCAGGCTAGCGCGGGCGAGCTGAGACATCTTGC[C/G]GGAGTTTTCCCTTTACGCCGCTGCCGTGCTGTGTG	S	_3915343_7216_180137_3748017-,...,3213990+	AX-94616791	BA00332717		BS00080822	BS00080822	Validated	CC	GG		100	71	0	0	1	71	6,00E-29	132	1B	58.81		0		0	1B	186.256			1B	497.857	8		8		8.2	1B		1B		1BL	1	PolyHighResolution	99.7	0	0
AX-95171339	Affx-92336593	GGGCGAGCTGAGACATCTTGCCGGAGTTTTCCCTT[C/T]ACGCCGCTGCCGTGCTGTGTGTGTCGTGGATGGTT	Y	_3915343_7216_180137_3748017-,...,3213990+	AX-95171339	BA00492450					CC	TT		98.59	71	1	0	1	71	3,00E-27	126							1B	186.256							8	8	8.2			1B	1B	1BL	1	PolyHighResolution	99.7	0.5	0
AX-94436448	Affx-92796455	GGCAGCCTTTCATCAGCAAAGGTTCCATCTCTTTT[C/T]CGTGTTCTTCGGGGAGGTGCAGAGGAATGGTCTGT	Y	_3922622_16640_277442_292330-,...,1091601+	AX-94436448	BA00304606	BS00018461_51	BS00018461	BS00018461	Validated	CC	TT	CT	98.59	71	1	0	1	71	3,00E-27	126	1B	61.69		0		0	1B	186.256							8		8.2			1B		1BL	1	PolyHighResolution	100	0.5	0	5.4
AX-94449177	Affx-92698384	AATGCCTACATCAAGTGTGTTTGCGGGATCATGGG[A/G]TGCGTCGCAACCTTGGCCACAATGGCCATCGACTG	R	_3922622_16640_277442_292330-,...,1091601+	AX-94449177	BA00375068					AA	GG	AG	98.59	71	1	0	1	71	3,00E-27	126							1B	186.256							8		8.2			1B		1BL	1	PolyHighResolution	99.7	0.4	0	6.4
AX-94590950	Affx-92267769	ATGTCCGGTAGTGTACTCGACAAAGTCATGCACTA[C/T]GTTTTGAAGAACATGGATAGCATCCTTCGCCAATT	Y	_3991778_309_877	AX-94590950	BA00205711					TT	CC		100	71	0	0	1	71	6,00E-29	132							5B2	36.7022							12		12.2			5B		5BL	1	PolyHighResolution	100	0.5	0
AX-94435441	Affx-92402219	AGTGTTATCGTGGGTGCAGAGTCCTCTACCTTTTC[A/G]AAGAGGCTATCAGAGGCACAGAAGCAACAGGAGGA	R	_1538408_327_731	AX-94435441	BA00299171	IACX9203	BS00010549	BS00010549	Validated	AA	GG	AG	98.59	71	1	0	1	71	3,00E-27	126	1B	58.81		0		0	5B2	36.7022							12		12.2			5B		5BL	1	PolyHighResolution	100	0.5	0	5.7
AX-95238778	Affx-92775054	TCGGCAAAGACTGTTGACGACGTGCTATGCTTTCA[G/T]TCATGAGAAACACCTGCTTGTCAGGGAAATTTTGT	K	_3895811_7402_162380_3177563-,3770503-,722264+	AX-95238778	BA00813390					GG	TT		98.59	71	1	0	1	71	3,00E-27	126							1B	186.256							8	8	8.2			1B	1B	1BL	1	PolyHighResolution	100	0.5	0
AX-95096041	Affx-88430337	CGCGAGTCCCCACCACCGCTACCACATGAAAATCA[C/T]ATGTTACCACACCTGCATGTGGATCATCCACCACC	Y	_2269384_1026_35140_1555079+,2202607+	AX-95096041	BA00126676	Excalibur_c27675_912				TT	CC		100	71	0	0	1	71	6,00E-29	132											1B	497.857	8				15.2	1B				1DL	1	PolyHighResolution	96.8	0.4	0
AX-94388831	Affx-92595640	TTATGGAAAAGAGTACCAAGTATATTACACTAGAC[A/G]TTTGCGCTTCTGTTTTACCTCTCGCCTCCAATCTT	R	_5187624_248_466	AX-94388831	BA00042404					GG	AA		98.59	71	1	0	1	71	3,00E-27	126																	14.2					7BL	1	PolyHighResolution	98.6	0.4	0
AX-94448946	Affx-92217003	CTATGTTGTGCTAAAAACGATGCAATTTAATCTGA[A/G]TTGTCATATGCTGTTTGTGAATTG	R	_2289459_3201_93298_2201266+,...,786391+	AX-94448946	BA00373828					GG	AA		96.67	60	2	0	1	60	1,00E-19	100																	15.2					1DL	1	PolyHighResolution	98.1	0.1	0
AX-95254066	Affx-92322950	TGGCATGTAACTGATGAGCACTCGATGGCAGCCTA[C/T]GTTGTGCTAAAAACGATGCAATTTAATCTGAGTTG	Y	_2288799_4005_78455_2197308-,...,661024-	AX-95254066	BA00887060					CC	TT		100	71	0	0	1	71	6,00E-29	132							1B	185.468			1B	494.406	8		8		15.2	1B		1B		1DL	1	PolyHighResolution	99.2	0	0
AX-94635647	Affx-92261555	TCATGATGCACATGAATATGAATCAGCCTTTAATC[C/T]CCAACGCATCATTCAGCTACCCTGTCCAACAAGAT	Y	_3753254_9291_235669_1006881+,2942676-	AX-94635647	BA00423512					CC	TT		100	71	0	0	1	71	6,00E-29	132							1B	186.256			1B	497.857	8		8	8	8.2	1B		1B	1B	1BL	1	PolyHighResolution	99.2	0	0
AX-94868998	Affx-92199796	TTAGTGTGTTGCCCTGTCAGATCGTGCTTGGGGCA[A/T]CTTCTTCGGTACCTATCTGTCATAAATTGTTGCCA	W	_3032681_378_1446	AX-94868998	BA00364374					TT	AA		98.59	71	1	0	1	71	3,00E-27	126																	12.2					5BL	1	PolyHighResolution	100	0	0
AX-94837249	Affx-92913635	TTCGACATCAGACCAATATTCCACATCAGATGGGA[G/T]GAGAATGATATTGCAAATGAGCTATGATGAACTGC	K	_2288678_5253_155719_2196645+,...,1036336+	AX-94837249	BA00275751					TT	GG		97.18	71	2	0	1	71	1,00E-25	121											1B	490.956	8				15.2	1B			-	1DL	1	PolyHighResolution	99.5	0.1	0
AX-95120826	Affx-92223479	ATTCTCGGGAAGAACGTGCAGCAGCTGTGGAAGGA[C/T]TACAAAGCCAAGTTTAGAGGCTGAACGCACATAAG	Y	_3838406_11434_162238_1434979-,...,637430-	AX-95120826	BA00246773					CC	TT		98.61	72	0	1	1	71	3,00E-27	126																	8.2					1BL	1	PolyHighResolution	99.5	0	0
AX-95192788	Affx-92366958	AATAGTTGCGAAGTGCACTGACACAATAGCTGTGG[A/G]TCTTACGTTTCAAAACCCGATCTTCCAGCTTAATT	R	_10920826_1956_8314_10735190-,10732278+,4011360+	AX-95192788	BA00596772					GG	AA	AG	98.59	71	1	0	1	71	3,00E-27	126											5B2	181.641	12			8	12.2	5B			1B	5BL	1	PolyHighResolution	99.7	0.2	0	9.1
AX-94527035	Affx-92653081	ATTATGGGATATCTCACAAATACCGCCACAAGAAG[C/T]AATACATAAGTATGTACAGTTAAGCTTAGGCCGAC	Y	_3841010_10527_270743_1514171+,...,584948-	AX-94527035	BA00805340					TT	CC	CT	98.59	71	1	0	1	71	3,00E-27	126							1B	186.256							8	8	8.2			1B	1B	1BL	1	PolyHighResolution	100	0	0	5.9
AX-94442802	Affx-92092528	ACACCGAAACTACAATGATGCATGATGCCTGATCT[A/G]CACTACATGAGGAGTGGCAGTGCACTGCACGACCA	R	_8060216_10579_387337_6648046+,...,7880179+	AX-94442802	BA00340087	BS00073603_51				AA	GG	AG	100	71	0	0	1	71	6,00E-29	132																	9.2					2BL	1	PolyHighResolution	99.5	0.2	0	5.6
AX-94433968	Affx-88744859	AGTTAGCTGGGTGAGTACTTGGGCTAGAGTGTGGA[C/G]TGTGCTCTGTTCGTCGCTGTTCGTTCTGACGGACA	S	_10761626_414_1223_7118859+,9688408+	AX-94433968	BA00291262					GG	CC	CG	98.59	71	1	0	1	71	3,00E-27	126							5B2	36.7022							12	8	12.2			5B	1B	5BL	1	PolyHighResolution	99.7	0.2	0	8.9
AX-95191356	Affx-92712250	GTTCCAGGTCCCGGTGTTCATGGTGATGGGGGAGA[A/G]GGACTACTGCTTCAAGTTCCCTGGTTTCGAGACCG	R	_1866946_2569_21374	AX-95191356	BA00589775					GG	AA	AG	98.59	71	1	0	1	71	3,00E-27	126																	15.2					1DL	1	PolyHighResolution	99.7	0.2	0	6.7
AX-94775416	Affx-92762603	GCAGGGACATCACCAGCCAGCCATTTCTCCTTTGC[A/G]CCCATAAGCCATAACACTTCAGCTTTTGGATTGTA	R	_2227857_8168_134375_178436+,2212138+,1126954+	AX-94775416	BA00103092	wsnp_Ra_c41581_48764320				GG	AA		98.59	71	1	0	1	71	3,00E-27	126									1A	105.626	1A	241.312	1	1		1	15.2	1A	1A		1A	1DL	1	PolyHighResolution	100	0.1	0
AX-95158278	Affx-92947550	TGCAAGCTGCTATGCCTATGAACTCAGATATGACC[A/G]ACGCTTTGTCAAGGGCTCGTATGAGAGAAGAAAAG	R	_10895838_511_1619_8997133-,10770276-,1011950+	AX-95158278	BA00427861					AA	GG	AG	100	71	0	0	1	71	6,00E-29	132											5B2	181.641	12				12.2	5B				5BL	1	PolyHighResolution	99.5	0.2	0	7
AX-95222999	Affx-92315103	GACCTAACAAATGTGCTAATGAGCCTAGAACATTT[A/C]ATGGAGCAAAAGAATGTTGAAGCAGCCGAGGAGAT	M	_2272608_2925_39150_1661829+,2221096+,2080925-	AX-95222999	BA00736325					CC	AA	AC	97.18	71	2	0	1	71	1,00E-25	121											1B	499.553	8				15.2	1B				1DL	1	PolyHighResolution	99.7	0.2	0	5.6
AX-95171368	Affx-92108513	ATGGGCTGTTCAGCTGAGTTCCTTCTCTCCGAGCA[A/G]AGCTCTCATCTCATTTCTCTTGCGGACACCAACCC	R	_3918630_6479_97896_3761001+,...,687619-	AX-95171368	BA00492612					AA	GG		100	71	0	0	1	71	6,00E-29	132							1B	186.256							8	8	8.2			1B	1B	1BL	1	PolyHighResolution	100	0	0
AX-94443802	Affx-92611344	ATGGGTAGAGGCGTACCACACCGTTGGTGTCACAG[A/C]GGGTGAGGTTATGAAATTTGTCAAAGTTGTCGATG	M	_3915709_4970_185989_3749515-,...,2410543-	AX-94443802	BA00345533	BS00011500_51	BS00011500	BS00011500	Validated	CC	AA		100	71	0	0	1	71	6,00E-29	132	1B	58.81		0		0											8.2					1BL	1	PolyHighResolution	99.7	0	0
AX-94721893	Affx-92324095	ATGAAGGCTTGTCGCAGTCCCATAGCTTCGACATC[A/G]TCGCCGCCCACCGCGCCGCGGTGCTCCTCCAGATG	R	_3915709_4970_185989_3749515-,...,2410543-	AX-94721893	BA00844261	BS00009483_51	BS00009483	BS00009483	Validated	AA	GG		100	71	0	0	1	71	6,00E-29	132	1B	76.69		0		0	1B	186.256							8		8.2			1B		1BL	1	PolyHighResolution	99.5	0	0
AX-95102192	Affx-92557287	ACATCATCGCCGCCCACCGCGCCGCGGTGCTCCTC[C/T]AGATGAGTTATCCTATCCTTGTGCCAGGCTACGAG	Y	_3915709_4970_185989_3749515-,...,2410543-	AX-95102192	BA00156676					TT	CC		100	71	0	0	1	71	6,00E-29	132							1B	186.256							8		8.2			1B		1BL	1	PolyHighResolution	97.6	0	0
AX-94873875	Affx-88573600	CAAGTTAAACAAGTTGTCAGAAATGGGCAAAACAG[C/T]GGAGGCTTGGGAAAGAACATTGATAGGATGTTCAA	Y	_10447676_239_540	AX-94873875	BA00378053					TT	CC	CT	98.59	71	1	0	1	71	3,00E-27	126																	12.2					5BL	1	PolyHighResolution	100	0.1	0	5.2
AX-95211391	Affx-92176197	AGCTGCACTTATGGCAGCATCGACGTACATTGTCC[A/G]GTAAAGATTAGTAAGTCAGGTCTGTTATAGAGCAC	R	_3281677_980_7539	AX-95211391	BA00687252	BS00022085_51	BS00022085	BS00022085	Validated	GG	AA		98.59	71	1	0	1	71	3,00E-27	126	1B	63.96		0		0	1B	186.256							8		8.2			1B		1BL	1	PolyHighResolution	100	0	0
AX-94387938	Affx-88553874	TATAGAGCACCAGCAGGATGAAAATATGTATACCG[C/T]AAATATCATACCACAGCTGCACTTGATCTGTGCAA	Y	_3281677_980_7539	AX-94387938	BA00037585					TT	CC		98.59	71	1	0	1	71	3,00E-27	126																8	8.2				1B	1BL	1	PolyHighResolution	99.7	0	0
AX-94786026	Affx-92950681	ACCAGCCGTGCATTTCAAGTGCAGGTTTGACACAA[A/G]GCCACCAACCAGTTCACAGGTGTGCCCTCGCCTGG	R	_2264397_13335_272804_1383208-,...,754777+	AX-94786026	BA00132481					AA	GG	AG	100	71	0	0	1	71	6,00E-29	132							1B	186.256							8		15.2			1B		1DL	1	PolyHighResolution	100	0.2	0	5.2
AX-94511813	Affx-92091750	TTGCTTTGTTCACCTCACCTCTTTCTGTTCGGTTC[A/G]ACGTCAACAAGTACTTTGTAAGATATGATGGTAAA	R	_3894806_6039_61442_3147464-,...,2941730-	AX-94511813	BA00721486					GG	AA	AG	98.59	71	1	0	1	71	3,00E-27	126											1B	499.553	8				8.2	1B				1BL	1	PolyHighResolution	99.5	0.2	0	5.8
AX-95628967	Affx-92309054	AACTGACAGTCGTGGGAACAAGTTCTGGCTGGTAC[A/G]AAATACTTGGGGAGCAGGCTGGGGGAGAAATGGCT	R	_3894806_6039_61442_3147464-,...,2941730-	AX-94448074	BA00369018	wsnp_Ex_c24700_33953160	BS00022749	BS00022749	Validated	AA	GG		100	71	0	0	1	71	6,00E-29	132	1B	63.96		0		0	1B	186.256							8		8.2			1B		1BL	1	PolyHighResolution	99.5	0	0
AX-94837011	Affx-92752506	CAGCCCAAGTAGGAGCCATAGTCCTTCAAAGAAAT[C/T]ATCACTGGATAGAGACCGAGAGCACAATCGCAGCA	Y	_2272161_10470_365789_1647091+,...,151004+	AX-94837011	BA00275099					CC	TT		100	71	0	0	1	71	6,00E-29	132							1B	186.256			1B	499.553	8		8	15	15.2	1B		1B	1D	1DL	1	PolyHighResolution	98.4	0	0
AX-94851536	Affx-92567356	GAGAGCCTGGGCAGCAAGAGCGCGCTCCTCCTGGG[C/G]TCCAACCCGGTGCACCAGAGCGTGCCCGTCCTCCT	S	_3835050_7569_167530_1331700-,...,801735-	AX-94851536	BA00315505					CC	GG		98.59	71	1	0	1	71	3,00E-27	126							1B	186.256							8		8.2			1B		1BL	1	PolyHighResolution	94.3	0	0
AX-94452089	Affx-92290399	GACAGGTGCGGCGACCCCTACATCCTGGAGCACAA[C/T]CCGCACGTCCACGACCCCGACGACGTCTTCCCGGG	Y	_3854832_10170_440509_1931464-,...,1802199-	AX-94452089	BA00391602					TT	CC		100	71	0	0	1	71	6,00E-29	132							1A	11.7938			1A	201.747	1		1		8.2	1A		1A		1BL	1	PolyHighResolution	99.7	0.1	0
AX-94643364	Affx-92208855	TGGTACTAGTACAAGTGAAGTGATCGAATTAG[A/C]TAGTTCGGCACAATCGAATTTGGAATTGGACCTGG	M	_3816780_5174_66082_786340-,...,2152690+	AX-94643364	BA00460812					CC	AA	AC	98.53	68	1	0	1	68	1,00E-25	121																	8.2					1BL	1	PolyHighResolution	99.2	0.2	0	5.7
AX-94659778	Affx-92722489	CTCTCGGTGTTCAACTTGTACGGAGTAGAATACAG[A/G]CATTGGCACATTGAAGACTGGCTGTTCTTTCCAAT	R	_670676_793_3572	AX-94659778	BA00540437					AA	GG		100	71	0	0	1	71	6,00E-29	132							1B	186.256							8		15.2			1B		1DL	1	PolyHighResolution	95.9	0	0
AX-94399951	Affx-92305933	TCTAGTGCGTGCTTGACTAATCTGTATCGTCATAA[C/T]ATGGTCTCACAGAAGTAAATAAACGGTGCATATCC	Y	_3799260_11020_200222_269260+,...,3760316-	AX-94399951	BA00103604					TT	CC		98.59	71	1	0	1	71	3,00E-27	126							1B	186.256							8		8.2			1B		1BL	1	PolyHighResolution	100	0.1	0
AX-94546683	Affx-92116486	TAGGTGTAGCTCTATGACGGTACAAACTTTTTGCA[A/C]TGTTGAAGAGAAGAACAACGTGTTACCTGTTTATG	M	_3899879_11935_526349_3296306+,...,201276+	AX-94546683	BA00913384	BS00031831_51	BS00031831	BS00031831	Validated	AA	CC		100	71	0	0	1	71	6,00E-29	132	1B	58.81		0		0										8	8.2				1B	1BL	1	PolyHighResolution	99.7	0.1	0
AX-94678469	Affx-92593229	CTATTCACTAGGAAGTAAAGCAAGGAGAAGCGTTC[C/T]GTTTTGCCGTGAACCTGTAAAAAGAGCCGCCGTCC	Y	_2239927_19530_420808_574634+,...,1941240+	AX-94678469	BA00631554	CAP7_c12317_245				CC	TT	CT	100	71	0	0	1	71	6,00E-29	132							1B	186.256							8		15.2			1B		1DL	1	PolyHighResolution	100	0.1	0	5.8
AX-94532960	Affx-92833396	GTGATGAGGATACATCAGTTCGTGATGAGCTTCGA[G/T]GTCTGTGTAGTGCCGGAAGATGGCGACCAGTAGCG	K	_3845696_16090_578023_1653908+,...,3587738+	AX-94532960	BA00837672	BS00031023_51				GG	TT		98.59	71	1	0	1	71	3,00E-27	126							1B	186.256			1B	504.917	8		8	8	8.2	1B		1B	1B	1BL	1	PolyHighResolution	99.7	0.1	0	5.8
AX-94492936	Affx-92686754	CGCACGGCCGGACGACGGGGGATGACACGGGGACA[A/G]TGCTTCCGTTTCTGCCCTATAGCCGCAACCGGTGC	R	_3803445_8668_269579_394167+,...,568687+	AX-94492936	BA00616877					AA	GG	AG	97.18	71	2	0	1	71	1,00E-25	121											1B	504.917	8			8	8.2	1B			1B	1BL	1	PolyHighResolution	100	0.4	0	5.7
AX-95087694	Affx-92535734	GAACCAACCATAGGCATGAGGTTCAATACTCTAGA[A/G]GGTGCCCAAGAACACTACAATGCCTATGCTATGCG	R	_10894456_702_2339_8885565+,8537834+	AX-95087694	BA00085762					GG	AA		98.59	71	1	0	1	71	3,00E-27	126							5B2	36.7022			5B2	174.911	12		12		12.2	5B		5B	-	5BL	1	PolyHighResolution	97.6	0	0
AX-94538713	Affx-92503937	GGTGAAACAGGGGGAACTATTGCACAAGATGGTTT[G/T]GGAATAGATAATGATGATGAAGCTTGGTCCCAGCC	K	_6749727_263_590	AX-94538713	BA00868758					TT	GG		100	71	0	0	1	71	6,00E-29	132											5B2	176.636	12				12.2	5B				5BL	1	PolyHighResolution	99.2	0.4	0	5.6
AX-94906016	Affx-92356102	TTCGGAGAAATAGCTTTCAAGTAATATGGTTTGAG[G/T]TAGAACAACATAATAATGGTATTGGTTGGCTGGTT	K	_5332471_562_1856	AX-94906016	BA00467810	BS00101500_51	BS00101500	BS00101500	Validated	TT	GG		98.59	71	1	0	1	71	3,00E-27	126	1B	61.69		0		0	5B2	36.7022			5B2	176.636	12		12	8	12.2	5B		5B	1B	5BL	1	PolyHighResolution	99.7	0.1	0	6.5
AX-94753435	Affx-92313036	TTATATGCTCCTACATTTACTAGCTAAGTAAGTAC[G/T]GTTAAGCGCCATCTGGACCAGATCAGATGGATGGA	K		AX-94753435	BA00041665	BS00034018_51	BS00034018	BS00034018	Validated	GG	TT		100	71	0	0	1	71	6,00E-29	132	1B	76.69		0		0											NO_HIT_FOUND					NO_HIT_FOUND	1	PolyHighResolution	99.7	0	0
AX-94538318	Affx-92713795	ACTAGTATGTTTCTGGAGCTCAATTCATATGGATG[C/T]ATATGTATGTTGGTGTGTTTTTCTTTCGCAGGTGC	Y	_7362002_384_1114	AX-94538318	BA00866785					CC	TT		97.18	71	2	0	1	71	1,00E-25	121							5B2	36.7022							12	1	12.2			5B	1A	5BL	1	PolyHighResolution	97.8	0.4	0
AX-94674442	Affx-92193735	AGGTCTCAGCTATTTATGGTTTGCTCTCATATAGC[C/T]TATTTGTTTCAGTTAAATGTTTTCTTCTTTGCAGG	Y	_7084170_1428_5173_1497879+,...,2825032+	AX-94674442	BA00611624					TT	CC	CT	98.59	71	1	0	1	71	3,00E-27	126																	4.2					4AL	1	PolyHighResolution	100	0.4	0	5.5
AX-95632279	Affx-92236049	GTTTGGAATTATTCAAACAAGAGCCAGCCTGAAGC[A/C]ACTGAAACTTCAAAACTCATACTGGAGAAGAGCCT	M	_3803462_2464_21325_394818+,3052124-	AX-94406260	BA00138542	Tdurum_contig81435_288	BS00022490	BS00022490	Validated	CC	AA	AC	98.59	71	1	0	1	71	3,00E-27	126	1B	63.96		0		0	1B	186.256			1B	504.917	8		8		8.2	1B		1B	-	1BL	1	PolyHighResolution	99.5	0.4	0	5.1
AX-94497542	Affx-92152455	TGACTAGCTCCTATCGACTATTACTATCAGGCTAT[C/G]TTTAATTAGCTAGGGCTTTCTGCCATGGTAAACAA	S	_3905383_6860_109174_1306175+,...,2432381+	AX-94497542	BA00642323					CC	GG	CG	100	71	0	0	1	71	6,00E-29	132							1A	11.7938	1A	104.013	1A	241.312	1	1	1		1.2	1A	1A	1A		1AL	1	PolyHighResolution	100	0.1	0	5.1
AX-95146350	Affx-92426982	AGTGGGCTTGTGCCACCTAGATGAGTAATAGAGGG[C/G]ATGTCCCAAGAATAAGATGAGCCAATAATAGGTTT	S	_3906435_15802_515713_3494240-,...,3190636-	AX-95146350	BA00369866					CC	GG	CG	100	71	0	0	1	71	6,00E-29	132																8	8.2				1B	1BL	1	PolyHighResolution	99.5	0.3	0	5.5
AX-94735269	Affx-92594042	GGAGGTGAGGATGAGGGTCACTTATGTGATGCCAA[C/T]CGAATCGTCGTTAGAGATTGCGGAGGAAAGCGATG	Y	_1296717_4882_192828	AX-94735269	BA00910467					CC	TT	CT	100	71	0	0	1	71	6,00E-29	132							1B	186.256							8		8.2			1B		1BL	1	PolyHighResolution	100	0	0	7.7
AX-94466509	Affx-88651861	GCATCATTCTGGGCTATCTTGTAAAGAAATGAGGG[C/T]TTCAGTTTCATGTTCAGTCTAATGATTTAATTCCT	Y	_3890976_3253_220465_3028666-,...,1014739-	AX-94466509	BA00470871	wsnp_Ku_c66585_65967792				TT	CC		98.59	71	1	0	1	71	3,00E-27	126																	8.2					1BL	1	PolyHighResolution	98.9	0.3	0
AX-94403578	Affx-92129317	AGTAGACAACACCATGCATTCTATACCAACCCAAC[A/G]GTGTAATGTAGTGCGATTTAGAGGTACCTACTTGA	R	_3893618_15946_505533_885588+,...,3435007-	AX-94403578	BA00123441	GENE-0572_334	No BS code	BS00021777	Validated	AA	GG		98.59	71	1	0	1	71	3,00E-27	126	1A	55.58		0		0	1A	11.7938	1A	104.013				1	1	1	1.2		1A	1A	1A	1AL	1	PolyHighResolution	99.7	0	0
AX-94434960	Affx-92456552	GGAGATTTAGGTTCTTGCTCTCTGGCATGCTGTTT[C/T]TCCCTAAGTAAGATTAATTTAGCCGCCGTCTGTAA	Y	_3918491_4259_68169_1782823-,...,331721+	AX-94434960	BA00296549					CC	TT		98.59	71	1	0	1	71	3,00E-27	126																	1.2					1AL	1	PolyHighResolution	100	0	0
AX-94925225	Affx-92332454	AACATCATTTTCATAACAGAGTTCATGATGCAGAT[C/T]ACAAAGTCATAGATCAGTAACCTATTTACCTCCAG	Y	_3918652_8598_205885_3761094-,...,2565132+	AX-94925225	BA00521735					TT	CC		100	71	0	0	1	71	6,00E-29	132																	8.2				-	1BL	1	PolyHighResolution	98.4	0.5	0
AX-95221524	Affx-92342166	CTGCCTGTAATAAAACTCTTTCCATGGACTCCTCC[A/G]TCCCCTTTCTTTTCCTTTCCTTTGGAATTCTTTCA	R	_2223499_2501_23493_35907+,2210785+,2199677+	AX-95221524	BA00729371					GG	AA		100	71	0	0	1	71	6,00E-29	132																	15.2					1DL	1	PolyHighResolution	98.9	0.1	0
AX-94832758	Affx-88562742	TCCATAAAACAGAGCTCAAACGGCTTGTACAAACT[C/T]TTATGGTGTGGGATTCTGACAGTGAACATGGCATA	Y	_3793366_16198_837773_92895+,...,2169666+	AX-94832758	BA00263231	CAP7_rep_c10850_139				CC	TT		100	71	0	0	1	71	6,00E-29	132																	8.2					1BL	1	PolyHighResolution	97.3	0	0
AX-95259036	Affx-92763889	AGCTCCGCCTCCGCCGCGAGGTCCTCAACGGCATC[A/G]TCCTCGAGCAGACCCACCCCGTCGAGTTCGTCGTC	R	_6738426_8060_344220_6473687+,...,6344175+	AX-95259036	BA00911229					GG	AA		98.59	71	1	0	1	71	3,00E-27	126																14	14.2				7B	7BL	1	PolyHighResolution	100	0.2	0
AX-94927709	Affx-92812305	GAAGATGAGCTCTCAATAAGCCCTGCAACTCCGGC[A/G]GCAGAAGTTTGTGCGTTGGATGGAAGAAACAGGTC	R	_2264663_18278_683614_1393217+,...,2137377-	AX-94927709	BA00528728					GG	AA		97.18	71	2	0	1	71	1,00E-25	121							1A	11.7938							1		15.2			1A		1DL	1	PolyHighResolution	99.7	0.1	0
AX-95015539	Affx-92383696	TTTGAACCAGGGTATGCCAATGCAAAGTAAAAGGC[A/G]CCAGTACTATATAATCGAATCATAGCTTTGGGATT	R	_10924441_2195_8740_10765614-,...,9921084+	AX-95015539	BA00773335					GG	AA		100	71	0	0	1	71	6,00E-29	132																	12.2					5BL	1	PolyHighResolution	99.7	0.1	0
AX-95004985	Affx-88771307	GATATCATCATCAGTAAATCTACCTGAACAGATCG[C/T]CATATTCGGGCAGAAGTTCAGCCTGGGGCCTGTTA	Y	_3790684_25283_2362793_11736+,...,3618350+	AX-95004985	BA00744177	BobWhite_c7577_69				CC	TT		100	71	0	0	1	71	6,00E-29	132							1B	186.256			1B	504.917	8		8		8.2	1B		1B		1BL	1	PolyHighResolution	99.2	0	0
AX-94421613	Affx-92568916	TTCTGCTCATGCCTCTTGCTCATTTTACCTATTTC[C/T]TCTAAAATTTTATCCACTTCTCCAAGCATGCACTG	Y	_10751900_762_2772_5123428+,5437928+	AX-94421613	BA00222715	Ra_c11303_359				CC	TT		100	71	0	0	1	71	6,00E-29	132							5B2	36.7022							12		12.2			5B		5BL	1	PolyHighResolution	98.9	0	0
AX-94674294	Affx-92337342	AATTTTTGTGAACACGTCAAAGTTCTGAATCAGGC[G/T]ATGTTCAACACCCAAAACCCACGCAATTCCTCCTT	K	_3856295_7573_389035_1974675+,...,3549649+	AX-94674294	BA00610882		BS00022888	BS00022888	Validated	GG	TT		100	71	0	0	1	71	6,00E-29	132	1B	63.96		0		0	1B	186.256							8		8.2			1B		1BL	1	PolyHighResolution	100	0	0	8.3
AX-94394608	Affx-92300602	CCTCCTCCGTGATTCGGCCATGGCTGCCACTGACG[C/T]CCTCCTCTCCATCGCCACCGGCCAGCCCTCACCTC	Y	_10746167_1340_6439_4226665-,10281279+	AX-94394608	BA00074482		BS00043575	BS00043575	Validated	CC	TT		100	71	0	0	1	71	6,00E-29	132	1B	58.22		0		0	5B2	36.7022			5B2	176.636	12		12	8	12.2	5B		5B	1B	5BL	1	PolyHighResolution	100	0	0
AX-94657835	Affx-92739981	AGCATGCCGCATGTATTCCACTCTTACCGGGCTGG[C/T]AAGAGCATTTGAGCCAGTGCTTAGCAAGGTAGTAA	Y	_3792672_5763_98905_72722-,...,1158551-	AX-94657835	BA00530931					CC	TT	CT	100	71	0	0	1	71	6,00E-29	132																	8.2					1BL	1	PolyHighResolution	99.7	0.1	0	6.5
AX-95210470	Affx-92609203	GATCAGTGGCGCGGAAGTTAGCCGCAAGATGTCCA[C/T]CGGCGTCACTAGCATGAGTTTCAAGATGAAGGAGT	Y	_3911035_13152_311709_3628818-,...,687442+	AX-95210470	BA00682755					CC	TT		100	71	0	0	1	71	6,00E-29	132							1B	186.256			1B	504.917	8		8		8.2	1B		1B		1BL	1	PolyHighResolution	99.5	0.3	0
AX-95629988	Affx-92529376	CTTTGATGTCGTCACAGTTAGGATGAGGCTGCGAC[A/G]GCGGCCCTGCAGACCCTGTAAGTTGTTGAAGTGGC	R	_10599087_236_550	AX-94555766	BA00035014	BS00029345_51	BS00029345	BS00029345	Validated	AA	GG		100	71	0	0	1	71	6,00E-29	132	1B	61.69		0		0					5B2	176.636	12				12.2	5B				5BL	1	PolyHighResolution	99.7	0.3	0
AX-95016115	Affx-92874702	GTGCAGCAGTCGAAGGTGTATCCATCTACCAGCAG[C/T]TGTTCCCAGCAGCAGTCGAAGGTGTATCCATCTAC	Y	_720554_5763_146643	AX-95016115	BA00774872	Ku_c8767_1245				CC	TT		98.51	67	1	0	3	69	5,00E-25	119							1B	186.256			1B	504.917	8		8		15.2	1B		1B		1DL	1	PolyHighResolution	99.7	0.3	0
AX-94640212	Affx-92628388	TCTTCAGCCGCTTCAGAACCTGAGTAAACAGTATT[C/T]ATATATATCAGAAACAAAATATGCAGTGTAACAAA	Y	_7949759_220_541	AX-94640212	BA00445659					CC	TT		98.59	71	1	0	1	71	3,00E-27	126																	12.2					5BL	1	PolyHighResolution	99.7	0.1	0
AX-94456449	Affx-88514159	TGGAAATGGTGGCAATTCATCCTGCATGGCTGATG[C/T]TTGCAATGAAATTAGTTCCTGCAATGCTTCACCCA	Y	_8071986_2467_9235_7251241-,...,7846767+	AX-94456449	BA00415997	Tdurum_contig47456_182	BS00041010	BS00041010	Validated	TT	CC		98.59	71	1	0	1	71	3,00E-27	126	1B	57		0		0											9.2				-	2BL	1	PolyHighResolution	98.9	0.3	0
AX-94786187	Affx-92408126	CAAAAATGTATTCGAACCTATCCTGTAGCATGTGC[C/T]GGCGTGATTGCTATGTTACACATGTGTCATGCGGA	Y	_3808171_23860_1001679_532487-,...,973527+	AX-94786187	BA00132899					CC	TT		100	71	0	0	1	71	6,00E-29	132																	8.2				-	1BL	1	PolyHighResolution	99.2	0.4	0
AX-94389614	Affx-88427440	ACCTAGCTGCTGTGATGCAAGGTCTACTGAAAGTT[A/G]TTGCAGGGATTGAGATCTCATTCACACTCACATCA	R	_2236915_9006_133431_475370+,2214612+,1939238+	AX-94389614	BA00046704	RAC875_c5227_1385				GG	AA		98.59	71	1	0	1	71	3,00E-27	126							1B	186.256			1B	504.917	8		8		15.2	1B		1B		1DL	1	PolyHighResolution	100	0.3	0
AX-94386081	Affx-92544303	TCTGCATTTTCTTGACCCTGCTGGCAGTGATCTTC[C/T]GTTTCTGGGCGTTCATTGATATCCTTTATAAGGCT	Y	_472932_7136_273142	AX-94386081	BA00027044					CC	TT	CT	100	71	0	0	1	71	6,00E-29	132																	1.2					1AL	1	PolyHighResolution	99.7	0.3	0	5.7
AX-94466262	Affx-92674025	ACGTACGAATGCAATTGGCCTTGGTACCCTGACTT[G/T]AATTCTTTTTAGTTCATTTGGTTGAACAATGTGGT	K	_3892787_5914_76118_3084929+,...,2026456-	AX-94466262	BA00469585	BS00052089_51				TT	GG		98.59	71	1	0	1	71	3,00E-27	126							1B	186.256							8		8.2			1B		1BL	1	PolyHighResolution	100	0.2	0
AX-95144818	Affx-92159136	GCGGTGTTTGTTGCATCATTTAAAAAGAGAAAAGT[A/G]GAGGTTCCTGCTGATAGCTCAATATTGTTTGATGG	R	_2257296_9870_137972_1147385-,...,1872751-	AX-95144818	BA00362238					AA	GG	AG	98.59	71	1	0	1	71	3,00E-27	126																	15.2				-	1DL	1	PolyHighResolution	100	0.3	0	6.5
AX-94449995	Affx-88654525	TCGGACGTGTTCTGCGGGATCGCGCAGCTGGAGTT[C/T]TTCTACGGGGAGGCGCCGGCGTCGATGCGCAGCAT	Y	_2240214_9531_301406_584336-,...,1489655+	AX-94449995	BA00379573					TT	CC		100	71	0	0	1	71	6,00E-29	132																	15.2				-	1DL	1	PolyHighResolution	100	0.1	0
AX-94734074	Affx-92186788	TCCTGAAAGAGTGTGAGCAGTCACTGAAGAAGGGA[A/G]TGGAGCTACCATCCGAGAAGACGGATGATTCTGTA	R	_2265264_13185_280634_1414785+,...,2207076-	AX-94734074	BA00904571					AA	GG		97.18	71	2	0	1	71	1,00E-25	121																	15.2					1DL	1	PolyHighResolution	100	0.1	0
AX-95189492	Affx-92556323	ATTATATTAGATGCTATGCTCAAATATATAGTACA[G/T]ATTGATATACAGTAATTGCACGTCTCCGTTTTGAG	K	_3895087_14410_210533_3155976-,...,3551050+	AX-95189492	BA00580727					TT	GG		98.59	71	1	0	1	71	3,00E-27	126																8	8.2				1B	1BL	1	PolyHighResolution	99.5	0.3	0	6.3
AX-94843704	Affx-92259385	CCGGACGATGGTTTGGGTGGTACGATGGTGAATGG[A/G]TCTGTTTATTGGACATTTACAAGCGGATCCAATAT	R	_3793400_24309_1596885_93831+,...,3209898-	AX-94843704	BA00293618					GG	AA		98.59	71	1	0	1	71	3,00E-27	126											1B	504.917	8				8.2	1B				1BL	1	PolyHighResolution	98.6	0.2	0
AX-95174732	Affx-92886177	ATCCAACTTCAGCTTACGCTGACCATTGCATCTTT[C/T]GGCATAGCCGTCAATACCTTCATAGCTGGGGCATT	Y	_3795799_8848_259998_166257+,...,1124216+	AX-95174732	BA00509299					TT	CC		100	71	0	0	1	71	6,00E-29	132																	8.2					1BL	1	PolyHighResolution	100	0.2	0
AX-94563763	Affx-92827370	AGAGACGAAGCGTGAAGGCGCCGTGGTTGTGAATA[C/T]GCATTCTTTCCTCCAACCCCCGGATCTCCCCTCTC	Y	_3806641_759_7273_486466+,2808876+	AX-94563763	BA00073634	wsnp_Ex_c3906_7086162				TT	CC		100	71	0	0	1	71	6,00E-29	132																	8.2					1BL	1	PolyHighResolution	100	0.2	0
AX-94664731	Affx-92804901	GATCTTTCGAACTCCAGGAAGGAATACATGAAATG[C/T]TTGCAGAACCGCACGAATACTGAGGTTGGCTGGGT	Y	_672561_8227_212517	AX-94664731	BA00564547					CC	TT		100	71	0	0	1	71	6,00E-29	132											1B	504.917	8				15.2	1B				1DL	1	PolyHighResolution	99.7	0.1	0
AX-94539973	Affx-92160388	TATGGAGTGCCCTGGTTTATTTCTCGAGGACATTG[G/T]AGTAGCTTGGTTTGTGATGATAATAAGAATAAGAG	K	_10917718_775_3292_10708375+,5579564+	AX-94539973	BA00875781					GG	TT		100	71	0	0	1	71	6,00E-29	132											5B2	174.911	12			8	12.2	5B			1B	5BL	1	PolyHighResolution	99.7	0.1	0
AX-94487715	Affx-92800407	CTCAAACTGTGGTGTCAGTTGATCACGAGTAGAAT[C/T]GGCATGGCTTGGCAGGTTGCAGGGTGTGTGCGTGT	Y	_288607_322_1116	AX-94487715	BA00588034					TT	CC		98.59	71	1	0	1	71	3,00E-27	126																	15.2					1DL	1	PolyHighResolution	99.5	0.1	0
AX-95071119	Affx-92325181	CTTCCTGGATCTCCTGAGGCTATAAAAGGTTCCTA[C/T]GTTTTTGTCTGCTGCCATGGAAGCAGGGATAAAAG	Y	_993596_5224_205298	AX-95071119	BA00004812					CC	TT		98.59	71	1	0	1	71	3,00E-27	126									1A	104.013				1		1	15.2		1A		1A	1DL	1	PolyHighResolution	100	0.1	0
AX-94733386	Affx-92520758	GCCAATGTGCTGGATCTGATCAAGGCGAAGGTGGG[C/T]GTGCCTCCGTTGAATGACCGGTGCTGCCCGCTGCT	Y	_5803466_240_511	AX-94733386	BA00901339					TT	CC		100	71	0	0	1	71	6,00E-29	132																	12.2					5BL	1	PolyHighResolution	99.7	0.1	0
AX-95102864	Affx-92849831	TGCAGCTTCCGGGTGGTGCTATTGAGTTTTGATCA[A/G]TCTCACACGCTAGCTATGGCTAATTTAAGATAAGA	R	_3860415_1765_17367_2098192+,...,1399666-	AX-95102864	BA00159924					AA	GG		98.59	71	1	0	1	71	3,00E-27	126									1A	104.013				1			8.2		1A			1BL	1	PolyHighResolution	100	0.1	0
AX-95113240	Affx-92909974	TGGAAGGGCTGGAGGAAGCCATGCGGCTGTCCAGG[A/G]TCGTCACTCGCTTGCAGGTGGGTGTTGGTGGCACG	R	_3896489_10524_387541_984730+,...,2516788-	AX-95113240	BA00209916					GG	AA		98.59	71	1	0	1	71	3,00E-27	126																15	1.2				1D	1AL	1	PolyHighResolution	99.7	0	0
AX-95259364	Affx-92121071	TATGATGCGTCCATCTGATAGCCGAGAGGAAGGCG[A/G]TATGTTCCGTTGAGTTTGGTGCCATTTTCAGGAGG	R	_3896848_15980_556742_3207545-,...,1231037+	AX-95259364	BA00913022					AA	GG		100	71	0	0	1	71	6,00E-29	132									1A	104.013				1			8.2		1A			1BL	1	PolyHighResolution	99.7	0.1	0
AX-94408391	Affx-92567675	CATTCGAGTGGCAGAGTAGCTTGAGCATTGATACA[C/T]GGTACCTTCCATTGTCGAACCAGACCGCCTACCAA	Y	_3797455_12929_255151_213603+,...,1967038-	AX-94408391	BA00150444	BS00021947_51	BS00021947	BS00021947	Validated	TT	CC		98.59	71	1	0	1	71	3,00E-27	126	1B	63.96		0		0	1B	186.256			1B	504.917	8		8	8	8.2	1B		1B	1B	1BL	1	PolyHighResolution	100	0.1	0
AX-95202317	Affx-92806764	AGGAGTCCAAGCTGTTTCCATGCACGGAGCCTCCC[A/G]CTCCTGACCCTTTCTCTATGGTTCTTGAAGTTGGT	R	_3918060_6614_199413_3758870+,...,2388216-	AX-95202317	BA00643957	Kukri_c75399_226				GG	AA		98.59	71	1	0	1	71	3,00E-27	126							1B	186.256			1B	504.917	8		8		8.2	1B		1B		1BL	1	PolyHighResolution	100	0	0
AX-95069110	Affx-92793265	AGGTGAGCGCCTACGAAGCTGGATC[C/T]TGAAATGCATCAAGGAAAATAGTTCAATAGGAAGC	Y	_713215_5081_121411	AX-95069110	BA00880753					TT	CC		100	61	0	0	1	61	2,00E-23	113																	15.2					1DL	1	PolyHighResolution	100	0.1	0
AX-94555133	Affx-92138104	GGAACTCTGGTATACTCTGTGCCAGTATGGGTCAA[C/G]CATTACCAATAGCTTCATGAAGTATTACAGACTTG	S	_3963635_13711_612846_3438619+,...,3848425+	AX-94555133	BA00031855					CC	GG		98.59	71	1	0	1	71	3,00E-27	126									1A	104.013				1		1	1.2		1A		1A	1AL	1	PolyHighResolution	99.7	0.1	0
AX-94635834	Affx-92246232	CATCGATTGATGGAGATTTTAAAGATTTTTCAAGA[C/T]ACCAATAGTGAGAATAACAGTTCAGACCTTGCACA	Y	_10721603_642_2441_1347400+,7764034+	AX-94635834	BA00424373					TT	CC		100	71	0	0	1	71	6,00E-29	132																	12.2					5BL	1	PolyHighResolution	99.7	0.1	0
AX-95097832	Affx-92682583	TTGAAGATCAGTATTTTTACCCAGGGAGTCCTGTA[C/T]CAAGGTACTTGGCAAGGTCCTTCATCAACAGTATG	Y	_3148408_216_400	AX-95097832	BA00135292					CC	TT		100	71	0	0	1	71	6,00E-29	132																	12.2					5BL	1	PolyHighResolution	100	0	0
AX-94624109	Affx-92205163	GTGAAGGCTGCACAAAAACGCATTCCAAATAATAA[C/T]GATGATCTACCGTTGTCAATAGTGTGAGGATTTAG	Y	_1640293_5869_96618	AX-94624109	BA00368561					CC	TT		98.59	71	1	0	1	71	3,00E-27	126									1A	104.013				1			15.2		1A			1DL	1	PolyHighResolution	99.5	0.1	0
AX-94642977	Affx-92915763	CTTACTCCAATGCCCCTGCGTTGTGATGGTAATGC[G/T]GTTCCTGGTTCTGGGACGATTAACAGCAAAGGAAA	K	_3880546_5685_225203_2711576+,3787050+,3131284+	AX-94642977	BA00458997					TT	GG		98.53	68	1	0	1	68	1,00E-25	121											1B	504.917	8				8.2	1B				1BL	1	PolyHighResolution	100	0	0
AX-94947927	Affx-88346715	GGATCTGGTGTAACCTCGGCCAAGGATCCTACAAG[C/T]GCGAAAACACCATTAGACAGGTTAAAGCAGCCAAT	Y	_3915818_12877_407209_1688719-,...,3231187-	AX-94947927	BA00584971	wsnp_Ex_c3986_7217641				TT	CC		98.59	71	1	0	1	71	3,00E-27	126									1A	104.013				1			1.2		1A			1AL	1	PolyHighResolution	100	0.1	0
AX-95094057	Affx-92140250	CACAGTTAGTAGACAGTATAGTAAGAACCAGTGTG[A/G]TGCCTGACCAAGCAGCTGTACAAAATGACAGCCCA	R	_10885748_647_2223_8206206+,10778313-,6519614+	AX-95094057	BA00116829					GG	AA	AG	100	71	0	0	1	71	6,00E-29	132																	12.2					5BL	1	PolyHighResolution	99.5	0.2	0	6.2
AX-94696066	Affx-92206981	CATCCTGGATCTGAAGTTGGACCACATCCATAGCT[C/G]GATCGGTCGTCAGGTACCTCGCGTACCCCTCCGGA	S	_3856495_12369_414995_1979937-,...,2822001+	AX-94696066	BA00717338		BS00022247	BS00022247	Validated	CC	GG	CG	95.77	71	3	0	1	71	6,00E-24	115	1B	63.96		0		0	1B	186.256							8	8	8.2			1B	1B	1BL	1	PolyHighResolution	99.5	0.2	0	9.1
AX-94460425	Affx-92189905	GAGGATAATCTCAAGGCAATCATAAAGCGTCAAGA[C/T]GTTGAAAGCATTCCGAAAGCAGTTCAAGGGAATGT	Y	_2277024_6148_63829_1804926+,2219094-,1158573+	AX-94460425	BA00437670					TT	CC	CT	98.41	63	1	0	9	71	8,00E-23	111																	15.2				-	1DL	1	PolyHighResolution	100	0.2	0	5.4
AX-94398121	Affx-92338086	CTGTCGGACTTCGGCCACAGTCATTGCAGGATGCT[G/T]TGAGATCAAGCAAGACGTTTGATGGTGTCGAAGCC	K	_3920756_23809_1080326_245143+,...,684073-	AX-94398121	BA00093557					GG	TT		98.48	66	1	0	6	71	2,00E-24	117							1B	186.256							8		8.2			1B		1BL	1	PolyHighResolution	99.7	0.2	0	6.7
AX-95218249	Affx-88752667	TGTGGTGTCCCTGTTCTTGTTGCCGTGCTAACCTT[C/G]TTGCCCGTCGATTCGCGTAGTAGCTTTTTCAGCTA	S	_3819744_13566_276122_873332+,...,481934-	AX-95218249	BA00713505		No BS code	BS00022616	Validated	CC	GG	CG	98.59	71	1	0	1	71	3,00E-27	126	1B	63.96		0		0	1B	186.256							8	8	8.2			1B	1B	1BL	1	PolyHighResolution	99.7	0.2	0	6.6
AX-94583753	Affx-88762505	TCGGCGAAGAATCACAAATGTCATATCAGTGCGGC[A/G]CCACACCGTAAGAGGACCAATCAGGACAATCTTCC	R	_3798412_7576_156622_241719+,...,3161942-	AX-94583753	BA00170536					AA	GG		97.18	71	2	0	1	71	1,00E-25	121																8	8.2				1B	1BL	1	PolyHighResolution	99.2	0.2	0
AX-94492463	Affx-92363863	TTGGAGCCCCGTCGAAAGGTTTGGAGGCCCAGGAA[A/G]GTAGTGTTGGGGCGTCCGTCGGCGTGAATGCGCTT	R	_6990188_4017_66026_2916837+,...,4432851+	AX-94492463	BA00614431		BS00023308	BS00023308	Validated	AA	GG		100	71	0	0	1	71	6,00E-29	132		0		0		0	4A3	68.6721							4	8	11.2			4A	1B	4BL	1	PolyHighResolution	99.7	0	0
AX-94432618	Affx-92211906	AGGGTGCTGAAAACTCCTGACGTTTCAGCCAAGAC[C/T]AGCTCAGATTCTGCTGAACCCCGAAGGTCAAACCG	Y	_2290316_15383_357892_2206141-,...,128971+	AX-94432618	BA00283848					TT	CC		98.59	71	1	0	1	71	3,00E-27	126											1A	198.384	1				15.2	1A				1DL	1	PolyHighResolution	99.5	0	0
AX-94608780	Affx-92274331	GGCGGAGGAGACTAGCGGATATGCGCGAAGATCAT[C/T]GGATGACACAACATATTAGCCTGTGTTTTGTTGGG	Y	_2222860_13159_332444_16195+,...,1137772-	AX-94608780	BA00293141					CC	TT		97.18	71	2	0	1	71	1,00E-25	121							1B	186.256							8		15.2			1B		1DL	1	PolyHighResolution	99.7	0.1	0
AX-95251676	Affx-88548766	GCAAGGAGCACATCCGAAGAGGATGTGTTTGAGCC[A/G]TTGGAGCCTATTTCCAGTTTGCCGGATGGGGAATC	R	_10724338_330_723_1623033+,4507925-	AX-95251676	BA00875244	Kukri_c12151_769				GG	AA		100	71	0	0	1	71	6,00E-29	132							5B2	36.7022							12		12.2			5B		5BL	1	PolyHighResolution	98.9	0.2	0
AX-95121973	Affx-92095344	ATCGGCCTATTAACCAACTGTGTTGCTGAAAACTT[C/T]CATCCATGACTTTTTCTATATCTTGACAATCTGTG	Y	_2267596_13778_262652_1492943-,...,490588+	AX-95121973	BA00252314					TT	CC	CT	100	61	0	0	11	71	2,00E-23	113							1B	186.256							8		15.2			1B		1DL	1	PolyHighResolution	99.2	0.2	0	7.1
AX-94887858	Affx-92710264	CCACAACCAACCAGGTACAGGTCCAAGCAGTCCAC[A/G]ACGTTCCCGCAGTGGCCACCCTGGCCATGGGCACC	R	_3916375_14560_284719_3752075-,...,2596862-	AX-94887858	BA00417352					GG	AA	AG	100	71	0	0	1	71	6,00E-29	132							1B	186.256							8	8	8.2			1B	1B	1BL	1	PolyHighResolution	99.7	0.2	0	5.2
AX-94923910	Affx-92155460	CCACACAACTGGGGATGGTACACTGAAAATTTACA[C/T]TCATGTAGTCTGCTCAGACAATAAGACAGCAGCTC	Y	_3858026_6269_82765_2026887+,...,1971327+	AX-94923910	BA00517869					CC	TT	CT	98.59	71	1	0	1	71	3,00E-27	126							1B	186.256							8		8.2			1B		1BL	1	PolyHighResolution	100	0.3	0	6.2
AX-95092467	Affx-92857105	AAGGTTGATGATATTGCCAACGACGTTTACAGAAG[C/T]GAAGGATATCCATTCGATACACATGAAATACATTT	Y	_10611792_291_736	AX-95092467	BA00109014					TT	CC		100	71	0	0	1	71	6,00E-29	132																	12.2					5BL	1	PolyHighResolution	99.5	0	0
AX-95242262	Affx-92869274	TTTGTTGGTCCTTCCTGTCGACGGAAGTTGGTAGT[C/T]GTTGACGATGAAATATGCTGAGAACTTTTTGAGAC	Y	_3881283_6421_81865_2733862+,3755815+	AX-95242262	BA00829815	BS00038929_51	BS00038929	BS00038929	Validated	CC	TT	CT	100	71	0	0	1	71	6,00E-29	132	1B	61.69		0		0	1B	186.256			1B	504.917	8		8	8	8.2	1B		1B	1B	1BL	1	PolyHighResolution	99.5	0	0	5.6
AX-94941077	Affx-92141061	TCGGTGGCAAGAGTCAGTTTGTTGGTCCTTCCTGT[A/C]GACGGAAGTTGGTAGTTGTTGACGATGAAATATGC	M	_3881283_6421_81865_2733862+,3755815+	AX-94941077	BA00566017	BS00038928_51				AA	CC		97.18	71	2	0	1	71	1,00E-25	121							1B	186.256							8		8.2			1B		1BL	1	PolyHighResolution	99.7	0.2	0
AX-95235622	Affx-92223121	AGCCATCACTCTTTAGCCCAAATAGGGGAGCATTT[A/G]AGCTGTCTTTAGAGCCCGAGCCAAATGAAAATGAT	R	_9084871_240_596	AX-95235622	BA00798031					AA	GG	AG	98.59	71	1	0	1	71	3,00E-27	126							5B2	36.7022			5B2	174.911	12		12		12.2	5B		5B		5BL	1	PolyHighResolution	100	0	0	8.7
AX-95000586	Affx-92654440	CGGACGCCTTCGGGGAGCCCTCAGGAGTCTTTGGC[A/G]TGTCCGAAGCCTTCTTCGCCTTGTGCGTCTCCACT	R	_2245795_7977_213636_766635+,2216740+,1647865-	AX-95000586	BA00731787					AA	GG		100	71	0	0	1	71	6,00E-29	132							1B	186.256			1B	504.917	8		8		15.2	1B		1B		1DL	1	PolyHighResolution	99.2	0	0
AX-95224323	Affx-88489232	TACGCCGTCATGAGGGTGATCCGCATGATTCAGCA[A/C]GGGCGGCGCCAGTACCGGTTGCATCAGCTGCTTGA	M	_3898611_13389_194868_1062945+,...,3374870+	AX-95224323	BA00742657					CC	AA	AC	98.59	71	1	0	1	71	3,00E-27	126																5	1.2				5A	1AL	1	PolyHighResolution	97.6	0	0	5
AX-94510790	Affx-92681065	TCTTTGTGTCCCTGTGATCATGTAACTTGTGAAAC[G/T]ATTGCTACTGCTTTGTGTTTGTGTGCGCGAGCCTA	K	_3894105_19422_650734_3125479-,...,120678+	AX-94510790	BA00715839		BS00110481	BS00110481	Validated	GG	TT		98.59	71	1	0	1	71	3,00E-27	126	1B	76.69		0		0	1B	186.256							8	8	8.2			1B	1B	1BL	1	PolyHighResolution	99.7	0.2	0	8.4
AX-94506813	Affx-92660923	AATAATGAAACCGGCACCGGCCATCTGGTTA[C/G]TGTTGTGGTGTGGTTTGCTCTTGGTGTCCATGTGC	S	_6488126_201_589	AX-94506813	BA00693764					CC	GG		98.51	67	1	0	1	67	4,00E-25	119							5B2	36.7022			5B2	174.911	12		12	8	12.2	5B		5B	1B	5BL	1	PolyHighResolution	100	0	0
AX-94977845	Affx-88363738	AACAAACTAGCATAAATAGTTGCTGAGGGACACAA[C/T]GTGTAATCTTACAACCAAATGCAATATATAACTTC	Y	_9783207_266_736_4538383-,7281300+	AX-94977845	BA00668600					CC	TT		100	71	0	0	1	71	6,00E-29	132																	16.2					2DL	1	PolyHighResolution	100	0	0
AX-94390406	Affx-92899017	ATCCAGATACACATTTTTTACCAGTTAATCAAGTT[A/C]TCTGTTCTCAAGTTATCTAATGAGTTCAAAAAAGT	M	_3790873_22139_1065790_17447+,...,1301961-	AX-94390406	BA00051116	BS00078228_51	BS00078228	BS00078228	Validated	CC	AA		98.59	71	1	0	1	71	3,00E-27	126	1B	76.69		0		0					1B	513.464	8				8.2	1B				1BL	1	PolyHighResolution	99.7	0	0
AX-94820546	Affx-92334415	AAATATGCATCTCACCGATCACCAAAACTGACGAG[A/G]GCCAGAGAGATACGTATAGTAACAAGAACACAACA	R	_368302_1670_18642	AX-94820546	BA00228958					AA	GG		97.18	71	2	0	1	71	1,00E-25	121																	15.2					1DL	1	PolyHighResolution	98.4	0	0
AX-94742323	Affx-92944751	TCGTGGAATGCTGTTAGTTTTTGGTTCGATTGCTG[A/G]TGTTGCCGTGCCATGTACTGATCTGAAATAGTAAA	R	_3885091_3963_41803_2849316+,...,669775+	AX-94742323	BA00011071					AA	GG	AG	98.59	71	1	0	1	71	3,00E-27	126							1B	186.256			1B	513.464	8		8		8.2	1B		1B		1BL	0.5	PolyHighResolution	99.2	0.4	0	6.4
AX-95219528	Affx-92932806	GTGACAAACGTAGGGCCGGCGAAGTCGATGTACAC[C/T]GCTCACCTGGACGTGCCCAATTGGCTCAAGGTGAA	Y	_3801755_10726_184237_343833+,...,1655758+	AX-95219528	BA00720064	BS00022011_51	BS00022011	BS00022011	Validated	CC	TT	CT	100	71	0	0	1	71	6,00E-29	132	1B	73.24		0		0	1B	186.256							8	8	8.2			1B	1B	1BL	1	PolyHighResolution	99.5	0	0	7.4
AX-95105100	Affx-92451447	GTGACAAACGTGGGGCCGGCGATGTCGGTGTACAC[C/T]GCTCACCTGGACGTGCCCAAGTGGCTCAAGGTGAA	Y	_3801755_10726_184237_343833+,...,1655758+	AX-95105100	BA00170605	BS00022011_51				CC	TT		94.37	71	4	0	1	71	3,00E-22	110							1B	186.256							8	8	8.2			1B	1B	1BL	1	PolyHighResolution	100	0	0
AX-94661180	Affx-92693395	ACCTCCATCTTGGAGACGAGGTTGACGTCCCTGAG[A/G]TCCCTCGCGGAGACCAGGGTGACATCCACCGTCCT	R	_668353_1111_11364	AX-94661180	BA00547544					AA	GG		98.59	71	1	0	1	71	3,00E-27	126							1B	186.256							8		15.2			1B	-	1DL	1	PolyHighResolution	99.5	0	0
AX-94446889	Affx-92364620	CCACGGTTGAGAATGACTAAAACTTTTGCCCCGTC[A/G]TCGCTGGTGAGCCAGCTCAGTGAGTTTTTGTACGA	R	_3844424_8656_291314_1616680+,...,384257+	AX-94446889	BA00362337					AA	GG		100	71	0	0	1	71	6,00E-29	132							1B	186.256							8		8.2			1B		1BL	1	PolyHighResolution	100	0	0
AX-94740571	Affx-92440607	GGCTGGATTCCTGCTGGAGAAGTCAGAAGGTATCT[A/G]GACGAGAAGTCGAGGTGTTGCTCCCATGATCGCTG	R	_3033705_3865_120934	AX-94740571	BA00006190					GG	AA	AG	100	71	0	0	1	71	6,00E-29	132							1B	186.256			1B	511.709	8		8		8.2	1B		1B		1BL	1	PolyHighResolution	100	0.2	0	6.4
AX-94408511	Affx-92283176	CGACTGTAAGATCACCTAGGAGATATTAGCTTCTC[A/C]AATTCTGAATCTATGTTGTAGACATGAGTAATGCT	M	_3033705_3865_120934	AX-94408511	BA00151050	BS00022324_51	BS00022324	BS00022324	Validated	AA	CC		98.59	71	1	0	1	71	3,00E-27	126	1B	73.24		0		0											8.2					1BL	1	PolyHighResolution	99.2	0.2	0
AX-94688401	Affx-92375060	CTATATTTAACTTTGTCATCTTCTCCGGAAGTGTG[C/T]TTCCCATAGTACCATGAGCTGAAGTACAAGTGCTT	Y	_9138491_329_826	AX-94688401	BA00679378					TT	CC		100	71	0	0	1	71	6,00E-29	132																	12.2					5BL	1	PolyHighResolution	99.7	0	0
AX-94391933	Affx-92343045	TATTGCAACAGACGGAGGGAGAGAACAAAGACTTG[C/T]TACCAGAGAGCACAAAAATCAACGGAGCAAACTAA	Y	_3871571_2036_14693_2439918+,...,883917-	AX-94391933	BA00059712	BS00108497_51	BS00108497	BS00108497	Validated	CC	TT	CT	98.59	71	1	0	1	71	3,00E-27	126	1B	76.69		0		0					1B	511.709	8				8.2	1B				1BL	1	PolyHighResolution	100	0.2	0	7.9
AX-94889904	Affx-92214011	GTGTTGATGGTGGCGCGCAAATGGAACTAGAGCCA[A/G]AGGTTACAAATTGCAAGTTGGAAGATTCTTCTGAA	R	_3885975_8712_253582_2875359+,3787818+,3758106-	AX-94889904	BA00423037					GG	AA		98.59	71	1	0	1	71	3,00E-27	126							1B	184.668			1B	513.464	8		8	8	8.2	1B		1B	1B	1BL	1	PolyHighResolution	99.7	0.1	0
AX-94917376	Affx-92742434	TGCTGCTGCTCAAACGGAACCAGAGCCAGAGGTTA[C/G]AAATTGCAAGTTGGAAGATTCTTCTGAAGAAGAGT	S	_3885975_8712_253582_2875359+,3787818+,3758106-	AX-94917376	BA00499447		BS00031083	BS00031083	Validated	GG	CC		98.59	71	1	0	1	71	3,00E-27	126	1B	76.15		0		0	1B	184.668			1B	513.464	8		8		8.2	1B		1B		1BL	1	PolyHighResolution	100	0.1	0
AX-94388408	Affx-92166163	CCAAGCGCACCATACAAAGGTTTTCGAGCCCAAAC[C/T]CAGGCTGGAAGGTATGAGGTCAGATCCTAGGTTGT	Y	_2249178_5172_143801_878012+,2217496+,2112305-	AX-94388408	BA00039989					CC	TT	CT	98.55	69	1	0	1	69	4,00E-26	122							1B	184.668							8		15.2			1B	-	1DL	1	PolyHighResolution	100	0.3	0	6.3
AX-95150178	Affx-92596413	TTTTAGTTGAAATTACTCTCTTGACCAGTTCAGGA[G/T]TTGCATCTACTTGATTGCTAGAATACATCTTATTG	K	_3821194_9927_192845_917940+,...,3183377-	AX-95150178	BA00387947					GG	TT		98.59	71	1	0	1	71	3,00E-27	126							1B	184.668							8		8.2			1B		1BL	1	PolyHighResolution	99.7	0.3	0	9.9
AX-94494615	Affx-88601426	AAAGATAACACTGATGATTAAGGATACGGAAGGGA[A/G]TCATGAAGCCCAATGATCCAAGAGAGAATGCAACC	R	_3801597_10175_234988_338937-,...,133782+	AX-94494615	BA00626042	BS00066046_51				GG	AA	AG	100	71	0	0	1	71	6,00E-29	132																	8.2				-	1BL	1	PolyHighResolution	100	0.2	0	5.1
AX-94595920	Affx-92220301	TTCGCAATGTTGATTCGTCGCTACGCCATATC[C/T]CATATCCTTACCGTGCTTCCTATCCTGACTCATCT	Y	_3900430_7503_122045_3311916+,...,3758645+	AX-94595920	BA00229967	wsnp_JD_c4485_5618761				CC	TT	CT	98.53	68	1	0	1	68	1,00E-25	121							1B	184.668							8	8	8.2			1B	1B	1BL	1	PolyHighResolution	99.5	0.2	0	10.4
AX-95629458	Affx-92445149	TGGACAACTCAGGATGCTCCTGTATGTTATAGCAG[A/G]TTTGCATGGCGGTCATCCCATTATAAACGATGAAC	R	_3850459_12273_196527_1795281+,...,520093+	AX-94428442	BA00260315	wsnp_Ku_c4951_8856170	BS00045316	BS00045316	Validated	AA	GG	AG	98.59	71	1	0	1	71	3,00E-27	126	1B	58.22		0		0	1B	184.668							8	8	8.2			1B	1B	1BL	1	PolyHighResolution	99.7	0.2	0	7.6
AX-94499762	Affx-92188342	GGTTTGACGTATTCGGATTTTAGACGCAATATTTG[C/G]AGGCCGCCGATGCAAATTTCACACTACGGGAGAAG	S	_3797055_8684_221671_202521+,...,1509691-	AX-94499762	BA00654423					GG	CC		98.59	71	1	0	1	71	3,00E-27	126																	8.2					1BL	1	PolyHighResolution	100	0	0
AX-94426778	Affx-92155623	TAAGGCCCTGATATAGGGACAAAAATTGCTTTTTC[C/T]TAATTGCTTCCCAAAAGACATCTGAAAGGTTCCTG	Y	_411275_3287_65001	AX-94426778	BA00250935					CC	TT		100	71	0	0	1	71	6,00E-29	132																	15.2					1DL	1	PolyHighResolution	99.7	0	0
AX-94781869	Affx-92436973	AATGTGTGATTTGGCCTGTCCCATACATAGCGTGT[C/T]GCACCATTGAGAAATAAAAGCATGAATTCTCCTGT	Y	_641362_223_683	AX-94781869	BA00121070	BS00022575_51	BS00022575	BS00022575	Validated	CC	TT		100	71	0	0	1	71	6,00E-29	132	1B	72.68		0		0											9.2				-	2BL	1	PolyHighResolution	98.4	0	0
AX-94787873	Affx-92899523	CTTATTGCCATGGATGAAGAAGAGAAGAATCCCAC[C/T]GTTGCGACCAAGCGTCAATCGCGCATGAACACACC	Y	_3871538_17814_721871_2439054-,...,1248643+	AX-94787873	BA00137511					CC	TT		100	71	0	0	1	71	6,00E-29	132											1A	198.384	1				8.2	1A				1BL	1	PolyHighResolution	100	0.1	0
AX-94871220	Affx-88608049	GTAAATTTCAACAGTAGCAATTTGAACCTTGTCAT[G/T]AATGTCACTATGTCAGCGTTGAGTTTCATCACTGG	K	_3429168_261_785	AX-94871220	BA00370442	wsnp_Ex_c852_1657319				GG	TT		100	71	0	0	1	71	6,00E-29	132																	12.2					5BL	1	PolyHighResolution	99.2	0	0
AX-94806190	Affx-92531206	GCACGTGGAATATTATAAGGTGGAATGCCTACACG[C/G]TGTGCCTGACTTCAAATTGACTATTGGTGTAGTCA	S	_3853817_12722_483557_1900334-,...,1473360-	AX-94806190	BA00188654					CC	GG	CG	100	71	0	0	1	71	6,00E-29	132											1B	515.219	8			8	8.2	1B			1B	1BL	1	PolyHighResolution	99.2	0	0	5.7
AX-94697612	Affx-92806953	CTAGCCTATCTTTGGATAAAGCGATCATACTCCGG[A/G]ACCGACCCGCTTGCTCTTCTGATCTCGGGCATTGC	R	_2250442_9697_181926_918926+,...,346072+	AX-94697612	BA00724957					AA	GG		95.65	69	3	0	1	69	8,00E-23	111											1B	515.219	8			8	15.2	1B			1B	1DL	1	PolyHighResolution	99.5	0	0
AX-94964336	Affx-92380331	GAACTGCTCCTCATACAGGCCTTCATCCCCGGGAC[A/G]TCCTTCATTGGCCATCTTAGCGGGATTCTTGCTGG	R	_3919868_11346_428667_182025-,...,3651733-	AX-94964336	BA00630399					GG	AA		98.59	71	1	0	1	71	3,00E-27	126							1B	184.668			1B	515.219	8		8		8.2	1B		1B		1BL	1	PolyHighResolution	100	0	0
AX-94544446	Affx-92739356	ATTCTTTGTCAATCATGCAGGGTGAGTGGTGACCG[G/T]GCTACTACTAATTGCCACCGTCTACGTATGGGCGA	K	_3879911_9842_856777_2691803-,...,1186840+	AX-94544446	BA00900743	BS00069723_51				TT	GG		98.59	71	1	0	1	71	3,00E-27	126							1B	184.668			1B	515.219	8		8		8.2	1B		1B	-	1BL	1	PolyHighResolution	100	0.1	0
AX-94995156	Affx-92548786	TCCATCCTGCTTTGTGTTGGCACTTGTCTACATGG[A/T]GAGATATCTACAGCAGCCAAATGTGTACATGACGC	W	_2234565_7056_115920_398841-,...,232781-	AX-94995156	BA00716686					TT	AA		100	71	0	0	1	71	6,00E-29	132																	15.2					1DL	1	PolyHighResolution	99.7	0	0
AX-94820627	Affx-88629798	AGTTGGTTGGCCTTGACCGGATTTGTCGGGTCTCG[C/T]CGTAGTTACTGAGTTACGTAGGGTCACTTCTGTTT	Y	_3790929_15520_384475_19340+,...,172200+	AX-94820627	BA00229221	wsnp_CAP7_c940_480745				CC	TT	CT	98.59	71	1	0	1	71	3,00E-27	126																	8.2					1BL	1	PolyHighResolution	100	0.2	0	5.4
AX-94637064	Affx-92218927	GTGAAATTAGGCACCTTATAAAGCTCCATGTTTTG[A/G]CATTTTCCTTTGGCACAATAATATTGTAAAACTCT	R	_3888344_13117_503350_2947698+,...,2756775-	AX-94637064	BA00430312	BobWhite_c346_253				AA	GG		100	71	0	0	1	71	6,00E-29	132																	8.2					1BL	1	PolyHighResolution	99.7	0.1	0
AX-95184733	Affx-88665315	CGCGCGCGCCGCCGCCTCCGCCGTCGACGATGGGT[C/G]TCTGGGACGCCATGTACCGCGTGGTGATGCGCCGT	S	_4704259_317_705	AX-95184733	BA00557799					GG	CC		98.59	71	1	0	1	71	3,00E-27	126																	12.2				-	5BL	1	PolyHighResolution	99.7	0	0
AX-95140171	Affx-92598577	CAGGCATCATATTCATAATGTTGGGATTTGGTTCC[A/G]ATGGCGTGCCTTCGCTAGTCCAGACAAGAACTCCT	R	_3933855_15838_644815_2340016+,...,1506834+	AX-95140171	BA00339892					GG	AA		97.18	71	2	0	1	71	1,00E-25	121																	1.2					1AL	1	PolyHighResolution	100	0	0
AX-94997431	Affx-92391217	ACCCTTCCATGATCACATGCAGGTTGTGCCCCTAA[A/G]ATGGTTAGTGGTCATTTGACCTAGCACCTGCTTAC	R	_3890945_24043_1072652_3027728-,...,3206692-	AX-94997431	BA00722804					AA	GG		100	67	0	0	1	67	1,00E-26	124																	8.2				-	1BL	1	PolyHighResolution	100	0	0
AX-94924436	Affx-92400457	GTTACATCGCAGATTCTGACCGGGAAGTACTCAGA[C/T]CCTCCGTTCGTCGACAAGATGCCATTCCTTATAAA	Y	_1395593_3503_33946	AX-94924436	BA00519353					TT	CC		98.59	71	1	0	1	71	3,00E-27	126																	15.2					1DL	1	PolyHighResolution	99.7	0	0
AX-95260746	Affx-88800898	CTCAGATCCTCCGTTCGTCGACAAGATGCCATTCC[G/T]TATAAAACCGAGGTTCTAATGAGCGGGTATTTATC	K	_3816605_7905_182389_780473+,...,3160853+	AX-95260746	BA00920065	IAAV2287				TT	GG		98.59	71	1	0	1	71	3,00E-27	126																8	8.2				1B	1BL	1	PolyHighResolution	99.2	0	0
AX-94590287	Affx-92795004	CCGGGGATGGTCACCTGCACGTTTAGCAAGCTCGT[A/G]AGCGTCGTGATCCTCTCCCGCGACGCGGACGACCC	R	_3903530_8591_204227_1239719+,3861461+,3303598+	AX-94590287	BA00202462					GG	AA		98.59	71	1	0	1	71	3,00E-27	126																	1.2					1AL	1	PolyHighResolution	98.6	0	0
AX-94867248	Affx-92097560	TTCCCATTCGGACCTGCATCGAATTCTGTGATCGG[C/T]GGGTTTGGAGCTCTAGTCTTCTCAGGCTTCATCGT	Y	_3914955_10077_216329_3746385+,...,3632293-	AX-94867248	BA00359420					CC	TT		100	71	0	0	1	71	6,00E-29	132																8	8.2				1B	1BL	1	PolyHighResolution	100	0	0
AX-94433579	Affx-92247346	TTGCTGGTCTGCTACTACTTGAACAGAAACTCTGC[A/C]TGTTGTGCTGACGCTGCCCAAACTGTGCAAGTCTC	M	_3830261_12445_543779_1187663+,...,1655686-	AX-94433579	BA00289011					AA	CC	AC	100	71	0	0	1	71	6,00E-29	132																	8.2					1BL	0.5	PolyHighResolution	98.6	0.4	0	10.3
AX-94936908	Affx-92258563	GTGCAATCTTGGGTCAAAAGGGATACTCGGCACGG[C/T]TTGACAAAACAATAGAAAATGAAAAGGAACTCTAG	Y	_3879328_16037_496229_2673606+,...,149500-	AX-94936908	BA00554228					CC	TT		100	71	0	0	1	71	6,00E-29	132																8	8.2				1B	1BL	1	PolyHighResolution	100	0	0
AX-95006838	Affx-92593065	TTGCAATGGTCCTCCAGCGGTTTGCGTTTGATGTC[C/T]CGACGTCCTATGTTCATGCGCCGATGAAGGTGATG	Y	_3796364_17969_237375_182722+,...,2541198+	AX-95006838	BA00749164					CC	TT		98.59	71	1	0	1	71	3,00E-27	126																8	8.2				1B	1BL	1	PolyHighResolution	100	0	0
AX-95182503	Affx-92585961	ACAACGACACCGACCTCACTGCCAATGACCTCAGG[A/G]AGCTAGTGGGTCAGTACAAGAACGTCTACGTTGAA	R	_3893303_15611_390264_3101133+,...,1566397-	AX-95182503	BA00546741					GG	AA		98.59	71	1	0	1	71	3,00E-27	126							1B	184.668			1B	515.219	8		8		8.2	1B		1B		1BL	1	PolyHighResolution	98.6	0	0
AX-94823818	Affx-92904850	TTCCTCCCCATCTATCTGGCTCAGGGTATCCTCCA[G/T]CATGACCCATTTGAGGTGCTTGATCAGAGAGGAGT	K	_10806929_1646_5786_1971885+,...,10738935+	AX-94823818	BA00238145					TT	GG		100	53	0	0	1	53	6,00E-19	99																	12.2					5BL	1	PolyHighResolution	99.7	0	0
AX-95233633	Affx-92746903	TTAAACATGACAGACAAAGGCTCAGTCTTTTGTAT[C/G]TACTGTATAGCCACTTGGGCTGCTGCTAGACCACC	S	_2283743_7478_56842_2032469+,...,2209399+	AX-95233633	BA00788382					GG	CC		97.18	71	2	0	1	71	1,00E-25	121							1B	184.668							8		15.2			1B		1DL	1	PolyHighResolution	99.5	0	0
AX-94438081	Affx-92944916	TTAGAAACACCTTAGCTGCTTCAGCGGGATTTATG[A/G]AAGCGGTTTGGCTCAAGTGGAAATCCACAGGCACT	R	_3887491_4803_67339_2919716+,3747702-	AX-94438081	BA00313940					AA	GG		100	71	0	0	1	71	6,00E-29	132																8	8.2				1B	1BL	1	PolyHighResolution	99.7	0	0
AX-94957945	Affx-92468539	AAGCTTGCGAGATCCGGTAGTTGTGATGCAGCGTC[C/T]TCAATCCGCAGCTGCCAAGCAAAGTCTACCATCCA	Y	_3792482_5939_75716_66532-,...,2379391-	AX-94957945	BA00612609					TT	CC		98.59	71	1	0	1	71	3,00E-27	126							1B	184.668							8	8	8.2			1B	1B	1BL	1	PolyHighResolution	99.5	0	0
AX-95216501	Affx-92100904	TCAGATCATTCAGCTAATCAAGTTGGAAATGGTGG[A/G]TCTTTATCAAGTGAATATATTGTTCAATCACTCAT	R	_3861861_10180_216080_2141993+,...,2728287-	AX-95216501	BA00705189		BS00024006	BS00024006	Validated	AA	GG		100	71	0	0	1	71	6,00E-29	132	1B	77.76		0		0											8.2					1BL	1	PolyHighResolution	100	0	0
AX-94755739	Affx-92185380	GCATTTCCCAGGATAATCCTTTGAAGCTTCCTTGT[C/T]ATCATGCAGATGTGGATAACTCCTTTTGTTCCAAG	Y	_1042951_7777_169988	AX-94755739	BA00048193		BS00024010	BS00024010	Validated	CC	TT		100	71	0	0	1	71	6,00E-29	132	1B	88.49		0		0											15.2					1DL	1	PolyHighResolution	99.7	0.1	0
AX-94944827	Affx-92188509	ATGTGGATAACTCCTTTTGTTCCAAGACTTCTACT[A/G]GTGTTCCTGAATGTGTAGTCTCACCTAAATTTCCC	R	_3861861_10180_216080_2141993+,...,2728287-	AX-94944827	BA00576392		BS00024011	BS00024011	Validated	GG	AA		98.59	71	1	0	1	71	3,00E-27	126	1B	88.49		0		0	1B	155.384							8		8.2			1B		1BL	1	PolyHighResolution	99.5	0	0
AX-94408784	Affx-92380459	CCGCTGCTTGCTGTTGTCTTCACCCACTGAGCTTG[A/C]ACCTTCACTGTCACAGCCATCTAACATTTCAACCT	M	_3861861_10180_216080_2141993+,...,2728287-	AX-94408784	BA00152579	IACX15424	No BS code	BS00016217	Validated	CC	AA		98.59	71	1	0	1	71	3,00E-27	126		0		0		0											8.2					1BL	1	PolyHighResolution	99.7	0.1	0
AX-94505885	Affx-92632835	TGTTGAGCCTTCTGTTGATGAGAACAAGGGCTGCA[C/T]GTTCAATAGCCGTTCCAGGGTTGCTGTTTTTAAGG	Y	_812898_4380_109006	AX-94505885	BA00688728	RAC875_c46646_549				CC	TT		100	71	0	0	1	71	6,00E-29	132									1B	123.725				8			8.2		1B			1BL	1	PolyHighResolution	99.7	0.1	0
AX-94412449	Affx-92615046	TCTCCTCTGATCGGTTAAGCCTCGAGCTACCGCAC[A/G]TTGTATCGACCATGCTATCAATATATATCACGCGG	R	_5472259_515_2028	AX-94412449	BA00172718					GG	AA	AG	98.59	71	1	0	1	71	3,00E-27	126							5B	733.72			5B2	210.746	12		12		12.2	5B		5B		5BL	1	PolyHighResolution	99.7	0	0.1	8.6
AX-94735746	Affx-92248659	TCCTGTCCCACTTTTAAACAAGCCGCACAGGTCAA[A/C]TAGGAACTTAACGGGTCCAACCCCCGTCCTTTTCC	M	_3814684_5319_90760_724851-,3764351-,234264+	AX-94735746	BA00912645	BS00076504_51	BS00076504	BS00076504	Validated	AA	CC	AC	100	71	0	0	1	71	6,00E-29	132	1B	82.63		0		0	1B	154.603							8	8	8.2			1B	1B	1BL	1	PolyHighResolution	100	0	0	6.2
AX-94901770	Affx-88692864	TTGATATGTATCATACAATTCATAAAATCAATTCC[C/G]AAAGCAATAAAGAGGCTGAGTATTATTCCTTCTTT	S	_2265292_10849_443707_1415845+,...,1684452-	AX-94901770	BA00456072					CC	GG		100	71	0	0	1	71	6,00E-29	132							1B	154.603			1B	515.219	8		8		15.2	1B		1B		1DL	1	PolyHighResolution	100	0.3	0
AX-94544246	Affx-92337525	CAGTGGTTCTCGTGTCGAATTCGCCCTGATCATGT[C/T]GAGCGAGCGAACTGTATTTCTGTTTAGCATATAAG	Y	_8552485_493_1406	AX-94544246	BA00899559	BS00023142_51	BS00023142	BS00023142	Validated	CC	TT	CT	100	71	0	0	1	71	6,00E-29	132	1B	82.63		0		0	5B2	42.894			5B2	164.485	12		12	8	12.2	5B		5B	1B	5BL	1	PolyHighResolution	100	0.3	0	6.3
AX-94631005	Affx-92959325	AGTTCATCATGATAATGTGGCTAGAGAATTTGCAC[C/T]TCAGGTTCATAAGTTGGTTTCTTATCTGTTATGCA	Y	_8552485_493_1406	AX-94631005	BA00401286					TT	CC	CT	98.59	71	1	0	1	71	3,00E-27	126							5B2	42.894			5B2	164.485	12		12	8	12.2	5B		5B	1B	5BL	1	PolyHighResolution	99.5	0.3	0	9.3
AX-94726629	Affx-92542727	ACAGGAGGGACTTCATAGACATCTTGTCGGAGATC[A/G]GTGAGGAGGAAAACATGATCGAGATTGACATTGCA	R	_2228799_12174_349272_207550+,...,650276-	AX-94726629	BA00867996					GG	AA	AG	98.59	71	1	0	1	71	3,00E-27	126							1B	154.603							8		15.2			1B		1DL	1	PolyHighResolution	99.7	0.1	0	5.6
AX-94497561	Affx-92818157	CCAACTTCATTCAGTTCAAAGTACTCGGCATGCAC[C/T]AAACTTTGGTGAGACTAGTAGGGATAGTAGGCTGC	Y	_3851175_13903_484643_1818807+,...,832470-	AX-94497561	BA00642387	BS00091872_51	BS00091872	BS00091872	Validated	CC	TT		100	71	0	0	1	71	6,00E-29	132	1B	82.63		0		0	1B	154.603							8		8.2			1B		1BL	1	PolyHighResolution	100	0.1	0
AX-95074566	Affx-92518340	TTCATACATTGGACCTGAGCCTATGTGAGCCAGCG[C/T]GTTATTAGCACAGACCAACTTCATTCAGTTCAAAG	Y	_3851175_13903_484643_1818807+,...,832470-	AX-95074566	BA00021856	BS00091871_51	BS00091871	BS00091871	Validated	CC	TT		100	71	0	0	1	71	6,00E-29	132	1B	82.63		0		0	1B	154.603							8		8.2			1B		1BL	1	PolyHighResolution	95.9	0	0
AX-94605330	Affx-92142510	GGGATAAGATATTTCTTTCATACATTGGACCTGAG[C/T]CTATGTGAGCCAGCGCGTTATTAGCACAGACCAAC	Y	_3851175_13903_484643_1818807+,...,832470-	AX-94605330	BA00276080					CC	TT		100	71	0	0	1	71	6,00E-29	132							1B	154.603							8		8.2			1B		1BL	1	PolyHighResolution	99.7	0	0
AX-95133783	Affx-92724937	AATCGACGATGCGAGCTTGGTTCCAGAAGTATTGT[A/T]GGTGGATTATTGTTCGTTCGAAGTTATCTTGTCGT	W	_3905815_10223_444258_3474825+,...,1587224-	AX-95133783	BA00309203					TT	AA	AT	98.59	71	1	0	1	71	3,00E-27	126							1B	154.603							8	8	8.2			1B	1B	1BL	1	PolyHighResolution	98.9	0.1	0	5.3
AX-95629788	Affx-92913335	CCTTGAGGCTGGTCGCATCTGTGATACGAGCTGAG[A/G]TATATCTTTGGATGAATGGTCGCTATGGAAGAAAT	R	_3881014_10032_314071_2726325-,...,2292675+	AX-95022315	BA00792456	BS00005206_51	BS00005206	BS00005206	Validated	GG	AA		98.59	71	1	0	1	71	3,00E-27	126	1B	82.63		0		0	1B	154.603							8	8	8.2			1B	1B	1BL	1	PolyHighResolution	99.7	0.2	0
AX-95257593	Affx-92661062	CTATTCTTATTTTCTGTTCTTAAGTAAATATGTGC[A/C]TGTGGTACTTGCAGCTGATCTTACTAATGAGATTA	M	_3881014_10032_314071_2726325-,...,2292675+	AX-95257593	BA00904319					CC	AA	AC	98.59	71	1	0	1	71	3,00E-27	126							1B	154.603							8		8.2			1B		1BL	1	PolyHighResolution	100	0.2	0	6.5
AX-94844716	Affx-92958279	CTGATCAGCGACGCGGTGTCAACAGATCCTTCCTG[C/T]CTCTGGACCGAGATACTGCAGCTGATGGGAGGGCA	Y	_671398_2520_31432	AX-94844716	BA00296434	BS00067146_51				TT	CC		98.59	71	1	0	1	71	3,00E-27	126							1B	154.603							8		8.2			1B	-	1BL	1	PolyHighResolution	99.7	0.2	0
AX-94896493	Affx-88540692	AAGATGCATCTGAGAAGCTATGTGTCTCAAGAAGA[C/T]GTCGACATGGCCATTCGTGTGCTGCTTGACTCCTT	Y	_3867748_7289_144522_2321242+,...,1242963+	AX-94896493	BA00441528	RAC875_rep_c70937_641				TT	CC		98.59	71	1	0	1	71	3,00E-27	126																	8.2					1BL	1	PolyHighResolution	99.7	0.1	0
AX-94982191	Affx-92677476	GATTCTTTATCATTCAACTTTACTTGCAATCTGAC[A/C]TTCCCTTTTCACTGCTTCTAATATCTTGCATATCA	M	_3904367_22524_630692_3431775+,...,715745-	AX-94982191	BA00680785					AA	CC		100	71	0	0	1	71	6,00E-29	132							1B	154.603							8		8.2			1B		1BL	1	PolyHighResolution	100	0.1	0
AX-95182432	Affx-92401338	ATATTTGGTGTACTCGGATGTGTTCTTTGTGTTGT[G/T]GGTTCGACAACAATTGTGCTACATGCCCCTGCAGA	K	_3856215_3077_31459_1972464+,2337649+	AX-95182432	BA00546377					GG	TT		100	71	0	0	1	71	6,00E-29	132							1B	154.603							8		8.2			1B		1BL	1	PolyHighResolution	99.7	0	0
AX-94642545	Affx-92902184	GCGTGCCTGTGGCTCCACCTTGCATACCGACAATA[C/T]ATACGCTGTTGTCGGTCGTCGTTGTTTCATCACCG	Y	_10862182_540_1789_6338412+,10778113+,8634545+	AX-94642545	BA00456947	BS00081125_51				TT	CC	CT	97.18	71	2	0	1	71	1,00E-25	121																8	12.2				1B	5BL	1	PolyHighResolution	99.5	0.1	0	9.2
AX-95220082	Affx-88579217	GGTGCGTCGGTCGCCACCCTGAACGCCGTTGACCT[A/G]GTGTCTAGCGGCATCAACAAACCCGAGGGCTCCAC	R	_3179684_9022_224565	AX-95220082	BA00722720					AA	GG		100	71	0	0	1	71	6,00E-29	132																	1.2				-	1AL	1	PolyHighResolution	100	0.1	0
AX-94553348	Affx-92555604	GTTTCTGCGACATTTCTTACCCTCCTGACTCCGAC[A/G]CTGTACGAGCGCCAACTACAATCAAGTTCTCGGTA	R	_3849899_8897_117736_1778751+,...,2509709+	AX-94553348	BA00023179					AA	GG		100	70	0	0	1	70	2,00E-28	130																	8.2					1BL	1	PolyHighResolution	99.5	0.1	0
AX-94439461	Affx-92791142	TAACCTGCCATCCGCGGCTTACAAATGAGTTTAAC[A/C]TGACATCCATGGCTTATATTACTATGGAGTTCGAA	M	_3894130_15919_505256_3126154+,...,958767+	AX-94439461	BA00321371					AA	CC		98.59	71	1	0	1	71	3,00E-27	126																8	8.2				1B	1BL	1	PolyHighResolution	100	0.1	0
AX-94547777	Affx-92362081	CTGCATATCAGCAGGTAAATAGAAAAACTGAGCTC[A/G]TACAGAGAAAGAAGAATAAGTAAGCCACAGCAGGT	R	_3708252_361_1162	AX-94547777	BA00919270					GG	AA		98.59	71	1	0	1	71	3,00E-27	126																8	12.2				1B	5BL	1	PolyHighResolution	99.7	0.1	0
AX-94384779	Affx-92922966	GTGATAGTTAATGTATCATGTATGAACGGACCGTG[C/T]ATGTTTGGGACTGATGATGTCTGATGAGTCGACAG	Y	_3903231_4378_28443_3396752+,...,1084969-	AX-94384779	BA00019489					CC	TT	CT	100	71	0	0	1	71	6,00E-29	132							1B	154.603			1B	515.219	8		8		8.2	1B		1B		1BL	1	PolyHighResolution	99.7	0.3	0	9.2
AX-95021131	Affx-92239588	TCTTCATATCTCCCAACTTAAGGCCTCAGCTTCGA[A/G]AGTACCCGGGCCTGTTTGGTTGAAGGCTAAGAATG	R	_3910213_4169_32695_3603922-,...,663802+	AX-95021131	BA00789152	Kukri_c8074_1262				GG	AA		98.59	71	1	0	1	71	3,00E-27	126																	8.2				-	1BL	1	PolyHighResolution	99.7	0	0
AX-94387135	Affx-92518535	ACCGTGCGGCGATTGATGCGGCTTATAATTGCATG[C/T]TCGTCCCATTTTGGATAGAAAATGTGAAAAATTCC	Y	_3796575_1151_6136_188618-,...,1934494+	AX-94387135	BA00033148	BS00071788_51	BS00071788	BS00071788	Validated	TT	CC		98.59	71	1	0	1	71	3,00E-27	126	1B	79.06		0		0	1B	151.513							8	8	8.2			1B	1B	1BL	1	PolyHighResolution	99.7	0	0
AX-95136941	Affx-92396923	GCGAGGGGCCAGGAACCGTCGGCCGGTTTGCTTCG[C/T]TCTCTGCCGATTTGCTTCTCTTTGCTCAGTGGAAA	Y	_3916386_16760_316620_3752121-,...,2993228+	AX-95136941	BA00324519					CC	TT		98.59	71	1	0	1	71	3,00E-27	126									1B	123.725				8		8	8.2		1B		1B	1BL	1	PolyHighResolution	99.5	0	0
AX-94827415	Affx-92924758	TAGCTTTGCCGGCCATGGCGAGGGGCCAGGAACCG[C/T]CGGCCGGTTTGCTTCGTTCTCTGCCGATTTGCTTC	Y	_3916386_16760_316620_3752121-,...,2993228+	AX-94827415	BA00248257	BS00023001_51	BS00023001	BS00023001	Validated	CC	TT		98.59	71	1	0	1	71	3,00E-27	126	1B	83.87		0		0	1B	151.513							8	8	8.2			1B	1B	1BL	1	PolyHighResolution	95.9	0	0
AX-94726578	Affx-92176810	GTTACTGGCAGTTTCAGCTAGACAATAATCATGAG[A/T]CTTGCTTGTCTCGTATGCCATGGCATGAACAGCCC	W	_1305491_5614_81679	AX-94726578	BA00867707					TT	AA		98.59	71	1	0	1	71	3,00E-27	126							1B	151.513							8	8	15.2			1B	1B	1DL	1	PolyHighResolution	99.7	0	0
AX-94620619	Affx-92127551	GAAGGCATTTTCACCAGCATTATATTAAAAGCATG[C/T]CCATTGGGAAAATAGGAAGCATGCCATTGTTGTAC	Y	_3827735_1003_3798_1112824+,...,316564-	AX-94620619	BA00351322					TT	CC		98.59	71	1	0	1	71	3,00E-27	126											1B	515.219	8				8.2	1B				1BL	1	PolyHighResolution	100	0.1	0
AX-94483811	Affx-92186604	TCTGTCATAGTTATTGGCTTTCGCTGTTCACTTGC[G/T]GATTAGTCTATAGTTCAGCATCGGCTAGACTCTTT	K	_3916576_6216_238361_3752871+,...,1204611-	AX-94483811	BA00566122		BS00001224	BS00001224	Validated	TT	GG		98.59	71	1	0	1	71	3,00E-27	126	1B	79.06		0		0	1B	151.513			1B	515.219	8		8		8.2	1B		1B		1BL	1	PolyHighResolution	99.7	0.1	0
AX-95083492	Affx-92175185	AAGAAGCCAAGATCAAGCACATCAGGCTATGGCTA[C/T]GCGGACGAGTTATCGGATGATGAGGAAAAGAATGC	Y	_2246028_14330_328501_774749-,...,1669154-	AX-95083492	BA00065217	Kukri_c88698_296				TT	CC		97.18	71	2	0	1	71	1,00E-25	121									1A	104.013				1			15.2		1A			1DL	1	PolyHighResolution	100	0	0
AX-94728516	Affx-92355511	CCTTGACTATCTGTAGCAGTTGTCCTTAATGTAAC[C/T]TGATAAATAATTCTTTACAACATTTTCTAGAGCTC	Y	_3814237_10217_318582_712638+,3686399-,2672005-	AX-94728516	BA00877196					TT	CC		98.59	71	1	0	1	71	3,00E-27	126																	8.2					1BL	1	PolyHighResolution	99.7	0.1	0
AX-94439880	Affx-92418923	TGCCTGCTGTATGAAATAATGAAATGGAACATATG[C/T]GTATGCCTAAGCGACATTGTGTGGTACGCCATACT	Y	_3830761_10857_279700_1203066-,...,1866636-	AX-94439880	BA00323829	BS00022920_51	BS00022920	BS00022920	Validated	TT	CC		98.59	71	1	0	1	71	3,00E-27	126	1B	86.81		0		0	1B	149.951							8		8.2			1B		1BL	1	PolyHighResolution	100	0.2	0
AX-94568125	Affx-92847146	GAATAAGGGGTACAGGAAAATCAGTCTCGGTTCAG[C/T]TTTTCCTTTTGGCACAATTGCATGGCCTTGCATGG	Y	_3830761_10857_279700_1203066-,...,1866636-	AX-94568125	BA00094494	JD_c49915_400				CC	TT		100	71	0	0	1	71	6,00E-29	132																8	8.2				1B	1BL	1	PolyHighResolution	99.7	0.1	0
AX-94836581	Affx-92873802	AGACGTATTGAAAGTGGAAGTGGAGGACCTGACTG[A/C]CGGGCTCGCAAGCGGCCGGATTCGTCCGGCGAACA	M	_11719_432_1753	AX-94836581	BA00273941					CC	AA		98.59	71	1	0	1	71	3,00E-27	126							5B2	43.7071							12		12.2			5B		5BL	1	PolyHighResolution	100	0.1	0
AX-94579849	Affx-88673762	TAGTGCTACTAGACGGGCTAGCCCTCAGCGACGAG[C/T]GGGTGTAGGGACAACTGGCCTCCCAGCCACTGTGC	Y	_3867163_11436_381546_2302938+,...,2403006+	AX-94579849	BA00151651	BS00022619_51				TT	CC		98.59	71	1	0	1	71	3,00E-27	126							1B	149.951							8	8	8.2			1B	1B	1BL	1	PolyHighResolution	99.7	0.2	0
AX-94739583	Affx-92845162	ATCTCATACCCCAAGGCAGATTGCGTCATTCAAAC[C/T]CACCAAGAGGAGGAACTCTACTAATTGTTGAAGTT	Y	_3868206_3775_55717_2334977+,...,2401220-	AX-94739583	BA00003454	Tdurum_contig32584_219	BS00107799	BS00107799	Validated	CC	TT		100	71	0	0	1	71	6,00E-29	132	1B	87.38		0		0	1B	149.951							8		8.2			1B		1BL	1	PolyHighResolution	99.7	0.2	0
AX-94546432	Affx-92766102	CTCACTGCGCGCTCGGAGTACCCTTATGTATGCAT[C/G]TATCAGCCGCTGCGTTGCATCGCACCAACCGGGTC	S	_3835613_8842_120720_1348468+,...,2221629-	AX-94546432	BA00912000					GG	CC		98.59	71	1	0	1	71	3,00E-27	126																8	8.2				1B	1BL	1	PolyHighResolution	99.7	0.1	0
AX-94447594	Affx-92175913	CCAATGGCTCCTGCTATTGCATCTGTTGGAGAGGA[A/G]ACAATGAAGGCATGTGAAGCTGATCAACCAGAGCT	R	_3863068_4016_54335_2179469+,...,3097534-	AX-94447594	BA00366241	BS00022878_51	BS00022878	BS00022878	Validated	GG	AA		98.55	69	1	0	1	69	4,00E-26	122	1B	84.48		0		0	1B	149.951							8		8.2			1B		1BL	1	PolyHighResolution	100	0.2	0
AX-95176659	Affx-92945779	CATCGGCTGCAGCAGTTATCATGACCGCCGCCTTG[A/G]GTTTGAGTTCCTGCAGTCAAGCTGGGTACTTCTGT	R	_2243019_5228_115626_674601+,...,1231398-	AX-95176659	BA00518571					GG	AA		95.77	71	3	0	1	71	6,00E-24	115							1B	149.951			1B	516.914	8		8	8	15.2	1B		1B	1B	1DL	1	PolyHighResolution	99.5	0.1	0
AX-94644578	Affx-92548069	GTCCTGCAAGTTCATACTGAAGGCAGCTTCC[C/T]GGAATAAGGATGCTTTGAGTGCACATGTATAGAGT	Y	_3835763_11176_226132_1353274+,...,160307+	AX-94644578	BA00466848					TT	CC		98.51	67	1	0	1	67	4,00E-25	119							1B	149.951							8		8.2			1B	-	1BL	1	PolyHighResolution	99.7	0.2	0
AX-94921973	Affx-92148031	GCATGCAATGTGGTTGTGTTAGGCGATCCGGAGTT[C/T]GTCGAGCAGTCGAACGAATCGAACACCACAGCAGC	Y	_3867446_11733_787899_2311887-,...,2011902+	AX-94921973	BA00512459					CC	TT		100	71	0	0	1	71	6,00E-29	132							1B	149.951			1B	516.914	8		8		8.2	1B		1B		1BL	1	PolyHighResolution	99.5	0.2	0
AX-95206874	Affx-92464297	TAAAGATGGGAGGCCAAAGGATGAGAAAGACGTGA[G/T]GCTGAAGGACGAGTTCCATAAGCTGTTGAACGGGA	K	_10763675_521_1327_7685207-,7843979+	AX-95206874	BA00665472					GG	TT		98.59	71	1	0	1	71	3,00E-27	126							5B2	43.7071			5B2	155.91	12		12	8	12.2	5B		5B	1B	5BL	1	PolyHighResolution	100	0.2	0
AX-94514811	Affx-92508646	TCGACGGCCGGCCCGCTCGCTCGGATTGCCCGGAC[G/T]AGGATTCTTCAAGGTGGAGCAAATGGCGGTGGAGT	K	_2248869_2006_17850_867649+,2212075-,172648+	AX-94514811	BA00738024					GG	TT		100	69	0	0	3	71	8,00E-28	128							1B	149.951			1B	516.914	8		8	8	15.2	1B		1B	1B	1DL	1	PolyHighResolution	99.7	0.2	0	5.3
AX-94462182	Affx-92745913	CCGCTGATAAGCACAGCACTCCTCTGCCTTCCATT[C/G]GACGGCCGGCCCGCTCGCTCGGATTGCCCGGACTA	S		AX-94462182	BA00447217		BS00096157	BS00096157	Validated	GG	CC		98.55	69	1	0	1	69	4,00E-26	122	1B	86.25		0		0											NO_HIT_FOUND					NO_HIT_FOUND	1	PolyHighResolution	96.2	0.2	0
AX-94678835	Affx-92352832	TCCAGTCTCTCCTTGTGTATACTCTGTACATGCCC[C/T]TGTAGTTATGCTTACCACCTGTCCAAGTTCGGTAT	Y	_10764522_441_1187_7969589-,9466930-	AX-94678835	BA00633332					TT	CC	CT	98.59	71	1	0	1	71	3,00E-27	126							5B2	43.7071			5B2	159.364	12		12		12.2	5B		5B		5BL	1	PolyHighResolution	100	0.1	0	5.8
AX-94523237	Affx-92479166	GAGGTGGACCAGGACTGACTGTAGGTGATGCTACG[C/T]CTCGCTCCGCAGTCCACCGAATCACAGTAGTTGTT	Y	_3819226_4364_71579_857990+,3446862-	AX-94523237	BA00784130					TT	CC		98.59	71	1	0	1	71	3,00E-27	126																	8.2					1BL	1	PolyHighResolution	99.7	0	0
AX-94490037	Affx-92953546	GTGTCCCCGTCGTTCTGTTCTGCCATTCATCTTTC[C/T]GAGGACCAGGCAGTGGACTAGTTTCACCCTACATA	Y	_2290736_4650_72506_2208391-,875672+,704811+	AX-94490037	BA00600939					CC	TT		100	71	0	0	1	71	6,00E-29	132																	15.2					1DL	1	PolyHighResolution	99.7	0	0
AX-94442756	Affx-92842490	TGGCCTGAATGAATGAATGGTGTGCCCGTTTTTGT[A/G]ATGTTTGGTTTTCTATTGGACAGAGAAGAAAAGAT	R	_3795605_1585_7056_160323+,...,1703353-	AX-94442756	BA00339813					AA	GG	AG	100	71	0	0	1	71	6,00E-29	132																	8.2					1BL	1	PolyHighResolution	100	0.1	0	5.6
AX-95190085	Affx-92401719	GCCTCCACCCTCCGATATCCCCACGTGCTAGTAGC[C/G]TACGGCTCAGATCCTTGGCGATTTTGGCCCGTGCG	S	_2254452_4296_54256_1053489-,...,1330187+	AX-95190085	BA00583633					CC	GG		100	71	0	0	1	71	6,00E-29	132																	15.2					1DL	1	PolyHighResolution	99.2	0.1	0
AX-94413158	Affx-92592265	CAGATAACAATTGACAAACCAGATATAAAGGGCCG[C/T]GATCAGATATTCCGCATATATCTTACAAAACTTAA	Y	_2265923_8252_127905_1437051+,2220364+,2200870-	AX-94413158	BA00176801	Excalibur_c7033_159				TT	CC		98.59	71	1	0	1	71	3,00E-27	126									1A	104.013				1			15.2		1A			1DL	1	PolyHighResolution	99.7	0	0
AX-95174921	Affx-88372021	GATGAAGACCTTATGCGTCTAAACAGACCTGTCCC[C/T]AGACGCTCGCTCACAGGCAGAATTGACCAGAGAAA	Y	_10892030_1444_4242_8690986-,...,3515377+	AX-95174921	BA00510102	wsnp_Ex_c17707_26454940				TT	CC		98.59	71	1	0	1	71	3,00E-27	126							5B2	43.7071	5B4	6.36422				12	12		12.2		5B	5B		5BL	1	PolyHighResolution	100	0.1	0
AX-94796715	Affx-92161773	ACATGTCAGTCATAATGATTTGAAACAGGTCACAA[C/T]GGCCCCGCCTGCTGAGAACTACATTGACTTGAATA	Y	_3917067_8446_367776_3754880-,...,3688128+	AX-94796715	BA00162339	wsnp_Ra_c29782_39115548				TT	CC		98.59	71	1	0	1	71	3,00E-27	126									1B	123.725				8		8	8.2		1B		1B	1BL	1	PolyHighResolution	99.5	0.1	0
AX-94473908	Affx-92468992	ACAGCCCTGCCGGTGGTTATGAGGGCAAGCACCCT[A/G]TCCTTAGTCCCTGCCTCCCTGGACCTAGACATAAC	R	_7852106_420_1224	AX-94473908	BA00511473					AA	GG		100	71	0	0	1	71	6,00E-29	132							5B2	43.7071							12	8	12.2			5B	1B	5BL	1	PolyHighResolution	99.7	0.1	0
AX-94392749	Affx-92522468	TTCGATTCAGCAGTCCATACAACAGCTGAAAACAC[A/G]CCAAGACGAGATGAAGTAAAGACAACTAAGAAAGA	R	_3853929_9777_445283_1904033+,...,50781-	AX-94392749	BA00064289		BS00010735	BS00010735	Validated	AA	GG		100	70	0	0	1	70	2,00E-28	130	1B	86.25	1B	9.76		0			1B	123.725				8			8.2		1B			1BL	1	PolyHighResolution	97.8	0.1	0
AX-95115833	Affx-92715654	CAATCTTCTGTTCTGGTGTCCAGTTTTTACTGCAT[C/G]TAGAACCAACTAGACTTGAAACTGTTATCCGCCAG	S	_3842900_13651_363477_1571592-,...,3746405+	AX-95115833	BA00222572					CC	GG		100	71	0	0	1	71	6,00E-29	132									1B	123.725				8			8.2		1B			1BL	1	PolyHighResolution	99.7	0.1	0
AX-94834373	Affx-92299737	TTGCACTTCTCCCCTGTTTATTTTCCGTTCAGCGT[C/T]GGTCGAATGGTGGTGTTGGTCTTCTCTCCGAGACA	Y	_3748938_2758_25916_348621+,2016270-,3282694-	AX-94834373	BA00267838					CC	TT		100	71	0	0	1	71	6,00E-29	132									1A	104.013				1			8.2		1A			1BL	1	PolyHighResolution	99.2	0.1	0
AX-94506199	Affx-92161614	AACACCCTCTCTTATTGGTGCATTGAAGTGAATGG[C/G]GGCCGACGACTAGGCGATGACTTCACTCTCTCTAA	S	_5131360_368_1098	AX-94506199	BA00690506					CC	GG		100	71	0	0	1	71	6,00E-29	132							5B2	46.8512							12		12.2			5B		5BL	1	PolyHighResolution	98.9	0.1	0
AX-94527012	Affx-92333761	CAGAAGCTCCTTGCCTACAACCTGCAGGACCAAGG[A/C]AGCGACACGGTGGAGGCCAACGTCGAGCTCGGCCT	M	_3873592_15459_700356_2500958-,...,1703520-	AX-94527012	BA00805227					AA	CC		100	71	0	0	1	71	6,00E-29	132									1B	123.725				8		8	8.2		1B		1B	1BL	1	PolyHighResolution	99.2	0.1	0
AX-95631982	Affx-88404037	ATCTCATCCGGTACAGGAGGAAAAGGGAGAAACTG[A/G]TGGAACTGATCGCTGTATCTCGTTTGCCTACTAAA	R	_4515726_264_721	AX-94442355	BA00337633	RAC875_rep_c98040_92				GG	AA		98.39	62	1	0	10	71	3,00E-22	110							5B2	43.7071	5B4	4.77638				12	12		12.2		5B	5B		5BL	1	PolyHighResolution	99.7	0.1	0
AX-94975360	Affx-92314642	GCAGACAGGGCAAAGACCATCCTTGCTCTAGCCTC[C/T]CCTGACTCCAAGCCCAGTGATCTCAGAAGGCCAGG	Y	_2249966_5987_137736_903153+,1994369+,1767198+	AX-94975360	BA00661511					CC	TT		98.59	71	1	0	1	71	3,00E-27	126							1B	149.951	1B	123.725				8	8	8	15.2		1B	1B	1B	1DL	1	PolyHighResolution	100	0.1	0
AX-95224161	Affx-92249701	TTCAGCAATGCTCTGTTAGTCTCAACAGTATAGGA[C/T]TTGCAGTTATCAGAAAGGGATGCTTAAGATTAAGG	Y	_10728670_855_3343_2071747+,2140967+,8270545+	AX-95224161	BA00741840					TT	CC		98.59	71	1	0	1	71	3,00E-27	126							5B2	43.7071	5B4	6.36422				12	12		12.2		5B	5B		5BL	1	PolyHighResolution	99.7	0.1	0
AX-94822956	Affx-92891236	ACGAAGATGGCACTGGACCAATGTGTTCATTTCAG[C/T]GTCAAAGGAGAAATGAGGGGAAATGTCGGAATCTG	Y	_3846689_4872_72296_1684062+,3780221+,3760118+	AX-94822956	BA00235801	Tdurum_contig56276_226	BS00022842	BS00022842	Validated	TT	CC	CT	98.59	71	1	0	1	71	3,00E-27	126	1B	86.81		0		0	1B	149.951							8	8	8.2			1B	1B	1BL	1	PolyHighResolution	100	0.4	0	6.8
AX-94618943	Affx-92568308	GAATCCAACATAACATAACAAAGGCATAGCAGCTA[C/T]GCAGGCAAAAAGTAGACAACCTTGATGTCCTGAGA	Y	_4654565_242_728	AX-94618943	BA00342863					TT	CC	CT	98.59	71	1	0	1	71	3,00E-27	126							4A3	52.1079							4		4.2			4A		4AL	1	PolyHighResolution	100	0.4	0	5.4
AX-94481774	Affx-92404079	GATCACTTTTTTGATGTCATCACCAACATTATTGG[A/G]CTTGTGGCTGCACTTCTTGCTAATTATTTTGAAGG	R	_2287002_13219_234635_2146028+,2222148+,2198741+	AX-94481774	BA00554744					AA	GG		98.59	71	1	0	1	71	3,00E-27	126									1B	111.113	1B	516.914	8	8			15.2	1B	1B			1DL	1	PolyHighResolution	100	0.5	0
AX-95629878	Affx-92666099	ATCCTCGCCAGGATGTGGCTTTCTATCCTTGCTCC[A/G]ACCTTCCAGGCAAAGAAGCACTCCTGGGCTTCTCG	R	_3760097_11199_329353_2764584+,3680214-	AX-94481312	BA00552233	BS00022124_51	BS00022124	BS00022124	Validated	AA	GG	AG	100	71	0	0	1	71	6,00E-29	132		0		0		0	1B	149.951	1B	123.725	1B	516.914	8	8	8		8.2	1B	1B	1B		1BL	1	PolyHighResolution	98.1	0	0	5.3
AX-95001986	Affx-92810433	AAACAATTGACGGAGTCTGATGGAAAAAGCTATAT[A/G]CGGTAACTAATAATTTATAGTGAAAGGAAGCAACA	R	_3760097_11199_329353_2764584+,3680214-	AX-95001986	BA00735742					GG	AA		98.59	71	1	0	1	71	3,00E-27	126							1B	149.951	1B	123.725	1B	516.914	8	8	8	8	8.2	1B	1B	1B	1B	1BL	1	PolyHighResolution	100	0.1	0
AX-94529527	Affx-92797391	GAATGTCTCTAGTTACCTTGTAGCTCCATGAGCCC[A/G]GTCATGAGATCGAATATATATCGTCTT	R	_3897531_644_5523_3228525+,3785663-,2457937+	AX-94529527	BA00818869					AA	GG		100	63	0	0	1	63	1,00E-24	117							1B	149.163							8		8.2			1B		1BL	1	PolyHighResolution	99.5	0.4	0
AX-95162967	Affx-92594038	TCTGAGACAGCTGAATCATAAGAAGCTACATGCTG[G/T]AAAGCTTTCCATGCTAGCATCCTGCGGAACTGCGG	K	_2226758_10394_244292_142533+,...,1534047-	AX-95162967	BA00451243		BS00024079	BS00024079	Validated	GG	TT		97.18	71	2	0	1	71	1,00E-25	121	2DT	19.54		0		0	1B	149.951							8		15.2			1B		1DL	1	PolyHighResolution	99.5	0	0
AX-94997258	Affx-88589417	GAAGAGGGTTTTGCCTTCTCCTGAGCTAGAGACTA[C/T]TGATCATATGCAGGACTCCTACTGGTCTGGTTTGA	Y	_1763051_8779_415326	AX-94997258	BA00722348	wsnp_Ex_c34344_42676379				CC	TT		100	71	0	0	1	71	6,00E-29	132									1A	110.395	1A	162.524	1	1			15.2	1A	1A			1DL	1	PolyHighResolution	99.2	0	0
AX-94433161	Affx-92268333	AAGTTGTACTAGCGAGATTTGTTCCTTCTCTGCTG[C/T]TGCTTTCTCTTAACAGTTGCTATTAAGAGTATTGT	Y	_10765154_316_730_8204891-,9718759+	AX-94433161	BA00286657		BS00041869	BS00041869	Validated	TT	CC		98.59	71	1	0	1	71	3,00E-27	126	1B	87.38		0		0											12.2					5BL	1	PolyHighResolution	98.9	0	0
AX-95102251	Affx-92400321	TTTGAGGAGGAAAGTTGCCTGCTATGTTTACAATG[C/T]CCTATATAACCTGAAGTTGTACTAGCGAGATTTGT	Y	_2247204_18048_552517_812170-,...,2207385-	AX-95102251	BA00156932					TT	CC		95.77	71	3	0	1	71	6,00E-24	115									1A	104.013				1		11	15.2		1A		4B	1DL	1	PolyHighResolution	100	0.2	0
AX-94383631	Affx-92195132	TGTTCCCTGTCCGTCTCGATCCCCAAATCCGTCGC[C/T]CCGCGCGCGTCAGTCCAGTCTCCGATCCCCCTCCG	Y	_3965677_15873_367293_3512842+,...,3026340-	AX-94383631	BA00013337					CC	TT	CT	100	71	0	0	1	71	6,00E-29	132											1B	516.914	8			8	1.2	1B			1B	1AL	1	PolyHighResolution	98.6	0	0	5
AX-94671930	Affx-92389866	GAATGGAAACTGAACCTGGGTTGAGCAAGCTTGTT[C/T]ACAATGAAACTGGTATGAAGAAGGCAATAGAGCCC	Y	_3918257_5109_74777_3759598-,806208+,1809262+	AX-94671930	BA00599503					CC	TT		100	71	0	0	1	71	6,00E-29	132							1B	149.951			1B	516.914	8		8	8	8.2	1B		1B	1B	1BL	1	PolyHighResolution	98.4	0	0
AX-94545549	Affx-88605350	GCAAAGTATCACCGACGGAATTTTGTCACTTCTCA[A/G]TGCAGCTGCTTCAGTGGGGCTATTGTCCATGGTAC	R	_3747693_5632_81138_184085+,1220094-	AX-94545549	BA00907023					GG	AA		98.59	71	1	0	1	71	3,00E-27	126							1B	149.951	1B	123.725				8	8		8.2		1B	1B		1BL	1	PolyHighResolution	100	0	0
AX-95006353	Affx-92458984	AAACAAATAGCAGATAACCCAACCATTCTCATCTA[C/T]GACCAGACTTCGAGCTACCATATTGCTTATGCATC	Y	_2248397_5135_73746_852013+,...,1758291+	AX-95006353	BA00747858	Ku_c8351_2029				CC	TT		100	70	0	0	1	70	2,00E-28	130									1A	104.013	1A	157.462	1	1			15.2	1A	1A			1DL	1	PolyHighResolution	99.2	0	0
AX-94899483	Affx-92236853	GGCTTCAAGAAGAAGGCCTGGATGAGCTGATTGCG[C/T]CGTCGACTTGATGGGCTAGCATTGGCCTGGGCATG	Y	_3810267_16472_725726_593858+,...,1259520-	AX-94899483	BA00449742	CAP7_c12162_251				TT	CC		98.59	71	1	0	1	71	3,00E-27	126							1B	149.951	1B	123.725				8	8		8.2		1B	1B	-	1BL	1	PolyHighResolution	100	0	0
AX-94916753	Affx-88563854	CCCAGGCATCAAGTTCACAGCAACTCCCTCTGGTG[G/T]CGGTCTTGATATGTTCGCGCTCTTCAACCCCCGCG	K	_3838437_14198_245712_1436401-,...,3751968+	AX-94916753	BA00497638	wsnp_Ex_c1600_3051075				GG	TT		100	71	0	0	1	71	6,00E-29	132							1B	146.818							8	8	8.2			1B	1B	1BL	1	PolyHighResolution	99.7	0	0	5
AX-94454534	Affx-92401866	TTCTTTTGGTTTGGTTGGGAGACCAGCAACGACGA[A/G]GATGAACAGGCGCTTTGTCAATCTGGTGATGCATA	R	_4607422_267_759	AX-94454534	BA00405298					AA	GG	AG	100	71	0	0	1	71	6,00E-29	132							5B2	43.7071							12		12.2			5B		5BL	0.5	PolyHighResolution	99.2	0.4	0	5.5
AX-95253310	Affx-92953243	CTTTGAGAACTTGGGGGAGGCTGAGTATTCTCCTC[A/G]ACATTGAGAAATATCTTTGTATGTGCATCACTCAT	R	_2244865_1784_19227_734506+,...,1136432-	AX-95253310	BA00883202					GG	AA		95.77	71	3	0	1	71	6,00E-24	115																	15.2					1DL	1	PolyHighResolution	98.9	0	0
AX-95207978	Affx-92223622	TACACTATGGTGCACTCTTCAGGCTCATCGAATTC[A/G]TCCTCGCCTTCTTTCCAGTCATCGCCGAAACTGAT	R	_2243955_4316_59186_703978+,1907563-	AX-95207978	BA00670729	wsnp_Ex_c21193_30320134				GG	AA		98.59	71	1	0	1	71	3,00E-27	126									1A	104.013	1A	162.524	1	1			15.2	1A	1A			1DL	1	PolyHighResolution	99.7	0.2	0
AX-94864530	Affx-88385406	TCTGGTAGAAGGCATTCATAATCGCACATAGCGTG[C/T]ATCTGATTAAGCTTGGCATCCTTGTCTGATCTCAG	Y	_3896842_7548_150186_3207366+,...,601884+	AX-94864530	BA00351887	CAP12_c424_402				CC	TT	CT	98.59	71	1	0	1	71	3,00E-27	126									1B	123.725	1B	518.669	8	8		8	8.2	1B	1B		1B	1BL	1	PolyHighResolution	99.5	0.4	0	10
AX-94802893	Affx-92344602	TTGCGGATGTTTAATACCTACTTTGAGGAGATCTA[C/T]GCAGTACAATCAGAATGGGTGGTAGCCGATGATCA	Y	_1670849_13084_209443	AX-94802893	BA00179593					TT	CC		100	71	0	0	1	71	6,00E-29	132									1A	104.013				1			15.2		1A			1DL	1	PolyHighResolution	99.7	0.1	0
AX-95633124	Affx-92390430	AGTTAGAGGGTGGTAGAACCGATGTACAGAACCCG[A/G]ATGACAGCAGCAGCAGCAACGCGGACCGATCGAGT	R	_3856668_11623_323847_1985564+,3511297+,2424404+	AX-94630690	BA00399856	BS00036362_51	BS00036362	BS00036362	Validated	GG	AA		98.59	71	1	0	1	71	3,00E-27	126		0	1B	9.76		0			1B	123.725	1D	404.945	15	8		8	8.2	1D	1B		1B	1BL	1	PolyHighResolution	100	0.1	0
AX-94740126	Affx-88779987	ACTTCAGGGAGGTCACTTGAGAGAAGATACTCTTT[C/T]CTTCAAAGCGAAGAGCGCCGTTTCGTGGAGAGCAG	Y	_2368789_214_489	AX-94740126	BA00004980	wsnp_JD_c11014_11565501				CC	TT	CT	100	71	0	0	1	71	6,00E-29	132							5B2	43.7071	5B4	6.36422				12	12	8	12.2		5B	5B	1B	5BL	1	PolyHighResolution	99.2	0.2	0	6.4
AX-95199768	Affx-92779024	TCTACTATCTGAAGACTCCTGCTGAACAAAATGGT[C/T]CCTAATGGTAATGGAAACCTCAAAGCTGATATTCA	Y	_2279730_8788_140863_1895771+,...,406603+	AX-95199768	BA00631457					CC	TT	CT	98.59	71	1	0	1	71	3,00E-27	126							1B	146.818	1B	123.725				8	8		15.2		1B	1B	-	1DL	1	PolyHighResolution	100	0.2	0	5.3
AX-95257184	Affx-92669357	TCCATCCTCATCCAGGTGAGCAAGAACCAGCCGCC[C/G]GTGCAGACCACGGAATACTCCGGCCCGCCTCTCAG	S	_3803599_6727_340809_398505+,...,1909514-	AX-95257184	BA00902358		BS00022093	BS00022093	Validated	CC	GG		100	71	0	0	1	71	6,00E-29	132	1B	87.94	1B	9.76		0	1B	146.818							8		8.2			1B	-	1BL	1	PolyHighResolution	100	0.1	0
AX-94664843	Affx-92389608	ACGAGCTTGTGTGTTAGCAATTCGATACAACGCTA[A/G]AGTTTGAAGAGTTTGACAGGCCGTTCTTCACTCAT	R	_3803599_6727_340809_398505+,...,1909514-	AX-94664843	BA00565007	BS00106626_51				GG	AA		98.59	71	1	0	1	71	3,00E-27	126							1B	146.818	1B	123.725				8	8		8.2		1B	1B		1BL	1	PolyHighResolution	99.7	0	0
AX-94641695	Affx-92360138	AGGCCGTCACTCAAGGACATTGTTTGGTCATGGCA[C/T]GGCGATGTTCAGCAGCAGGCACAGCGACCTCAGGA	Y	_2752572_12526_453035	AX-94641695	BA00452845					CC	TT		97.18	71	2	0	1	71	1,00E-25	121									1B	120.55				8			1.2		1B			1AL	1	PolyHighResolution	99.7	0	0
AX-94499416	Affx-92700397	CTCGCAGCTGAAAATGCACTTCGGAGGCTGCGGTC[C/T]GACCAAATAATCCTGAACTGGCGACCGACCGGTAA	Y	_3792769_3517_86715_75347+,...,1761183-	AX-94499416	BA00652618					TT	CC	CT	98.59	71	1	0	1	71	3,00E-27	126							1B	146.818							8	8	8.2			1B	1B	1BL	1	PolyHighResolution	99.7	0.3	0	8.5
AX-94505791	Affx-92770273	GATCGTACCATCACCATGAGAGGGCGAGAGACGCC[C/G]AAGGCTCGCAGCGGCGCGGCGACCCCCAGCTGCCC	S	_3861376_4762_60784_2126251-,...,811957+	AX-94505791	BA00688279					GG	CC	CG	98.59	71	1	0	1	71	3,00E-27	126							1B	146.818	1B	123.725	1B	518.669	8	8	8		8.2	1B	1B	1B		1BL	1	PolyHighResolution	99.7	0.3	0	6.4
AX-94584338	Affx-92804977	TCCAAGACGCTCGTCCGCGTCACCAAGGACACCAA[C/T]GTCTACCGGAAGATCCTCAAGAGCCTCATCGTGCA	Y	_2247969_4940_30165_838747+,2217221+,2203392-	AX-94584338	BA00173348					TT	CC		98.59	71	1	0	1	71	3,00E-27	126											1B	178.01	8				15.2	1B				1DL	1	PolyHighResolution	100	0.3	0
AX-94509297	Affx-92494193	AACAACAGCGTGCTTTTAAAAGAGCTGAGAAACTT[A/C]AAGATAGTCTAGACCCTGACAACCCGTCGTTTGTC	M	_2276324_12185_221027_1781493+,...,441488-	AX-94509297	BA00707488					CC	AA		98.59	71	1	0	1	71	3,00E-27	126									1A	104.013	1A	155.737	1	1			15.2	1A	1A			1DL	1	PolyHighResolution	99.7	0.1	0
AX-94618546	Affx-92128992	GAACCACAACATTTGCTCCAAGGGAATAGCCTGAG[A/C]AATCTTCTAAATATATTTTACATGCTCTATCCCAT	M	_3815128_1632_11234_737458+,1962146+,2746068+	AX-94618546	BA00340981					AA	CC		98.59	71	1	0	1	71	3,00E-27	126							1A	35.5098							1		8.2			1A	-	1BL	1	PolyHighResolution	100	0.1	0
AX-94662545	Affx-92421752	ACGATGAAGAGCGTGATGAGATCTACACTGGCAAC[C/T]GCCATGGCCTTGTTCATGTGTGGGCGAACTGAGAG	Y	_3910654_10455_988122_3617438-,...,2897896+	AX-94662545	BA00554189	IAAV4702				CC	TT		100	71	0	0	1	71	6,00E-29	132																	8.2					1BL	1	PolyHighResolution	99.7	0.1	0
AX-95008533	Affx-88718159	ACATGGACACTGGAAGGTTATTTGAGGGAAACCGG[C/T]TACCAGAAATATTGCCCCCAGGTTGTTGAACACCT	Y	_3915588_9655_478901_1680135+,...,3006863-	AX-95008533	BA00753863					CC	TT		98.59	71	1	0	1	71	3,00E-27	126																	1.2					1AL	1	PolyHighResolution	100	0.1	0
AX-95255966	Affx-92856665	CACTGACCGGTCCGGAGTATCAGGCTGAAGGCGTC[A/G]TGCAACAGTAGAGCAATGGGCATACTGACCTCAAG	R	_3843842_13190_281059_1599613-,...,3752979-	AX-95255966	BA00896263					GG	AA	AG	98.57	70	1	0	2	71	1,00E-26	124									1B	123.725				8			8.2		1B		-	1BL	0.5	PolyHighResolution	99.7	0.1	0.9	9.7
AX-94405961	Affx-92365819	TTAGGTGCTCCTGCTGTTCTTTTATCTCTGGCAAT[A/G]CAAGGGGTATTTCGTGGACTTAAAGATACAAGGAC	R	_1867909_6468_126497	AX-94405961	BA00136833	RAC875_c7674_634				AA	GG		100	71	0	0	1	71	6,00E-29	132							1B	146.818	1B	123.725				8	8		15.2		1B	1B	-	1DL	1	PolyHighResolution	99.7	0.2	0
AX-94995102	Affx-92779659	TAGAGAGCAGCCATGAGGATGGCAAGAGCTGATGG[C/T]CCTGGAAACAATGGTGAGGACAGTAACACAAACGA	Y	_3858008_10869_252614_2026071+,3782423-,1964081+	AX-94995102	BA00716549					CC	TT		98.59	71	0	1	1	71	1,00E-26	124							1B	146.818	1B	123.725				8	8	8	8.2		1B	1B	1B	1BL	1	PolyHighResolution	99.7	0.1	0
AX-94495814	Affx-92696974	CATCGGTCAATATGGAAATTCAACTAGCAAGGCAC[C/T]GGAACATAGAACAACTTCAGATGTACCTCTACCCC	Y	_3882682_11894_402375_2776013-,...,775981-	AX-94495814	BA00632690					CC	TT		100	71	0	0	1	71	6,00E-29	132									1B	123.725				8			8.2		1B			1BL	1	PolyHighResolution	98.9	0.1	0
AX-94442121	Affx-92494633	GCTGGAATTGAAGGGGAAGCTGCCTGTAAGCTTGG[C/T]GCAGATGACTTGGAGGAAGATTTTGATCCAGAGGA	Y	_2264964_7729_190286_1403649-,866006+	AX-94442121	BA00336308					TT	CC		98.59	71	1	0	1	71	3,00E-27	126							1A	33.1596			1A	152.316	1		1		15.2	1A		1A		1DL	1	PolyHighResolution	100	0.1	0
AX-94619058	Affx-92702607	TTTCCAAGTTCTGTGGCTTGTAAGGAGGTGGATCC[A/G]GCATATGCGCGCCAAAAGACGACAAGACCCCAAAG	R	_3812432_12571_454820_657942+,...,1545451-	AX-94619058	BA00343381					AA	GG		98.59	71	1	0	1	71	3,00E-27	126											1A	152.316	1				8.2	1A			-	1BL	1	PolyHighResolution	99.5	0.1	0
AX-94653005	Affx-92187608	TGGCGGCCATGCCTTTTCAAATGGCAACTTCTCTA[A/C]TTCCAGGCCCATGACTGGTCCCTGGAAGATGGAGC	M	_429076_5394_130846	AX-94653005	BA00507347					AA	CC		98.59	71	1	0	1	71	3,00E-27	126							1B	146.818	1B	125.288				8	8		8.2		1B	1B		1BL	1	PolyHighResolution	100	0.5	0
AX-95095538	Affx-92168043	TAAACAGATCTAGTAGTTTCAGGCTTTCAGCAGAG[A/G]AAATTGCCAAGACAGCTCTTTGTGCTTCTGTAATT	R	_3916115_9033_333104_3751074+,...,1332381-	AX-95095538	BA00124211					GG	AA	AG	100	71	0	0	1	71	6,00E-29	132											1A	617.407	1				8.2	1A			-	1BL	0.5	PolyHighResolution	99.7	0.4	0	10.5
AX-94461957	Affx-92578739	TACCTTAATTTGAGGAACAGATCACTGGGGATAGA[A/C]CTTGTTATTGATTTATATCCACTTAGCAGTAGAAG	M	_5618344_261_844	AX-94461957	BA00446021					CC	AA	AC	100	71	0	0	1	71	6,00E-29	132																	12.2				-	5BL	0.5	PolyHighResolution	99.5	0.4	0	8.9
AX-94940091	Affx-92492658	GTCCCGACCGTGAGAAGGATCACCCGGAGGGTCAC[C/G]GGACGGAGCGGAGGGTTCCCGACGGTGCAGGCGCT	S	_3812370_9716_188649_655963+,...,2178576-	AX-94940091	BA00563263					GG	CC		98.59	71	1	0	1	71	3,00E-27	126																8	8.2				1B	1BL	1	PolyHighResolution	99.5	0	0
AX-95632303	Affx-88343452	CCCCATGGTATCTTCTATTTCTGAGGGTCCAGTTC[A/G]TCCACATGCCGCAAAGGATAGCACAACAGAGCTCC	R	_3792654_9896_211299_72139+,3762187+,3757217-	AX-94416387	BA00194411	Tdurum_contig892_633				GG	AA	AG	98.59	71	1	0	1	71	3,00E-27	126									1B	126.928				8		8	8.2		1B		1B	1BL	1	PolyHighResolution	99.5	0.2	0	6.4
AX-95125372	Affx-92769572	AACCTCTGGAGAGTAAATTATTGTACTTCGCAAAT[C/G]AATATGTTAAAAGTCAGAATGATCGAGAATTTGAG	S	_3800170_13489_477074_296348+,...,1419450-	AX-95125372	BA00268486					CC	GG	CG	98.59	71	1	0	1	71	3,00E-27	126									1B	126.928				8		8	8.2		1B		1B	1BL	1	PolyHighResolution	99.7	0.3	0	6.5
AX-94510167	Affx-92460078	CTGACTACAAATTACACCTTCCCAGAATTTTCATA[C/G]CAAAGGATGCATTCCAAAACATGCCACCACATTGT	S	_3903521_11853_376043_3406554+,...,3746778+	AX-94510167	BA00712371		BS00067514	BS00067514	Validated	CC	GG	CG	98.59	71	1	0	1	71	3,00E-27	126		0		0	1B	99.65					1B	532.437	8			8	8.2	1B			1B	1BL	1	PolyHighResolution	99.7	0.3	0	8.3
AX-95070278	Affx-92677501	AACTAAAGTATGCTTCAAACGAGGAGGTAAAAGTT[A/G]TAAGGAAGTTTGGGCTGAGAAGGTCAGGTAGACAG	R	_7160240_1931_8735_6444968+,969342+,5723126-	AX-95070278	BA00000917	wsnp_Ex_c57601_59245380	BS00004282	BS00004282	Validated	AA	GG		100	71	0	0	1	71	6,00E-29	132	1D	57.31		0		0	4B	2818.22							11		4.2			4B		4AL	1	PolyHighResolution	99.7	0	0
AX-94395353	Affx-88626726	CGTTTCGACCATGGCAACATAGTCAATCAGTGAAC[A/C]GGATCTCTAGTTTCGGTTGCTTTGCCAGTTTAGTT	M	_3920229_14053_538836_1525044-,...,945259-	AX-94395353	BA00078619					CC	AA		98.59	71	1	0	1	71	3,00E-27	126									1B	126.928	1B	532.437	8	8		8	8.2	1B	1B		1B	1BL	1	PolyHighResolution	99.7	0.1	0
AX-94682892	Affx-92364952	TCGATGACGCCAATTCCTGGCTTCCAGAGTCATTG[C/T]GCAAAAAGGAGACACCTAATCAAGGCAGGGGCGAG	Y	_3793980_4164_40636_111569+,...,3246685+	AX-94682892	BA00652812					CC	TT		100	71	0	0	1	71	6,00E-29	132							1B	143.704							8	8	8.2			1B	1B	1BL	1	PolyHighResolution	100	0	0
AX-95114666	Affx-92677888	TCTGACGAGTCTAATGAGACGTGACGTGAGCTCTT[C/T]TGTCAGGGCTTCCTTTTAGCATAAACTTTTGTACC	Y	_3793980_4164_40636_111569+,...,3246685+	AX-95114666	BA00217053		BS00022883	BS00022883	Validated	TT	CC		98.59	71	1	0	1	71	3,00E-27	126	1B	95.46		0		0	1B	68.0014							8		8.2			1B		1BL	1	PolyHighResolution	100	0	0
AX-94533970	Affx-92265509	ACCTGAAAGTAACAGAACAGGATGAGAAACATGAC[C/T]TGCACTCAACCTTGACCTCCTCAATGATCGTCGAT	Y	_3856015_29271_1238792_1966610+,...,3752717-	AX-94533970	BA00843154					TT	CC	CT	98.59	71	1	0	1	71	3,00E-27	126							1B	143.704	1B	126.928				8	8	8	8.2		1B	1B	1B	1BL	1	PolyHighResolution	99.5	0.3	0	10.9
AX-94586097	Affx-92862884	GATGCGGTGCTGGATGGTATGCACTTCGATACAGA[A/G]GGCGAGGCAGGTTGCGGGAGGCAAGACGTTCATGC	R	_9658378_277_707	AX-94586097	BA00182118					GG	AA		95.77	71	3	0	1	71	6,00E-24	115																	12.2					5BL	1	PolyHighResolution	99.2	0	0
AX-94670671	Affx-92433206	TGCAGTCACAGCATTGCAAGATGTCCAATGAAGAT[G/T]CTGTTAAGCATGAGGTTTCATTCTTTAATTTGGGT	K	_3912843_15817_529138_1579611+,...,3535226-	AX-94670671	BA00593582					GG	TT		100	71	0	0	1	71	6,00E-29	132							1D	99.8938	1D	122.722				15	15	15	1.2		1D	1D	1D	1AL	1	PolyHighResolution	99.7	0	0
AX-94507963	Affx-92924537	AAGGGAACTATCAGCTCAAAACAGGTGCCA[A/G]CCAAACAAGACACAGGAAGTCTACCCACGCAGGGG	R	_3873088_8065_163921_2486299+,...,2653501+	AX-94507963	BA00700036					AA	GG	AG	100	66	0	0	1	66	3,00E-26	122																8	8.2				1B	1BL	1	PolyHighResolution	99.5	0.4	0	7.1
AX-95010111	Affx-92454712	TGTGCCTTCCACAACTTTTACTTCTAGTGTTCATG[G/T]TATGTTCAGACCAAGTTAGTGCGATATCATGGTTA	K	_3922513_13198_426692_3575040+,...,3760615-	AX-95010111	BA00758428					GG	TT		100	71	0	0	1	71	6,00E-29	132																8	8.2				1B	1BL	1	PolyHighResolution	98.6	0.4	0	5.7
AX-94908088	Affx-92783575	TCGATGAAGTTTCATGATATTAAGGAGTTCTCTTA[C/T]AAACCGCCACCTGCTTCAGAGGACATTTTTGCTGT	Y	_3845066_2021_9934_1634942+,...,2230475-	AX-94908088	BA00473556					TT	CC	CT	98.59	71	1	0	1	71	3,00E-27	126											1B	551.139	8				8.2	1B			-	1BL	1	PolyHighResolution	99.7	0.4	0	5.4
AX-94553964	Affx-92266838	ATAGAGGAACCTAAATGTTCCTTGCCATATATAAA[A/T]TACAATGTGCTTTCAACTTTACCTTACCCCCTTCG	W	_3827979_6364_172988_1120761-,798693+	AX-94553964	BA00026255					AA	TT		98.59	71	1	0	1	71	3,00E-27	126											1B	551.139	8			8	8.2	1B			1B	1BL	1	PolyHighResolution	98.9	0.3	0
AX-94775918	Affx-92612083	TGTGTCGGTGCCGTCTGTCCGTAATCTCGGTGATG[C/T]GTATGTTCTTCTTCATATTTATGTATTTGTAGTGC	Y	_2237145_12093_419524_482383+,...,420847-	AX-94775918	BA00104533					TT	CC		97.18	71	2	0	1	71	1,00E-25	121							1A	35.5098	1A	77.3201				1	1		15.2		1A	1A		1DL	1	PolyHighResolution	98.1	0	0
AX-94528797	Affx-92266067	ACCCCAATCTACAGATCAATTCACTGACAGTTCAC[C/T]GAGATGGCTAAGCGCCTGGTCCTCTTTGCGGCAGT	Y	_10031554_362_895	AX-94528797	BA00814807					CC	TT	CT	98.59	71	1	0	1	71	3,00E-27	126									5B4	15.9554	5B2	123.102	12	12			12.2	5B	5B			5BL	1	PolyHighResolution	99.7	0.3	0	11.9
AX-94894618	Affx-92264669	GCTTGGTATGCATGCACCTTAGCTATCCAATAAAC[A/G]TGACGTGTGTGCACAGGTTTTCATGTAACTAGAGT	R	_3892878_11520_168382_3088340+,...,3747363-	AX-94894618	BA00436177	BS00081395_51				AA	GG	AG	100	71	0	0	1	71	6,00E-29	132							1A	35.5098							1		8.2			1A		1BL	0.5	PolyHighResolution	99.5	0.2	0.2	10
AX-94861289	Affx-92726497	CGCCGTCAGCCAAGTCGTAAGACAATATGAGCAAA[C/T]CGTGGTGCCGCCCAAGGGCGGATCCTTCTACCCTG	Y	_3892878_11520_168382_3088340+,...,3747363-	AX-94861289	BA00342839					CC	TT		100	71	0	0	1	71	6,00E-29	132											1B	551.139	8				8.2	1B				1BL	1	PolyHighResolution	99.5	0	0
AX-94847967	Affx-92409734	TCAGGACCTTCGACCTCGCCTACTTCAAGAACGTC[A/G]TCAAGCGGAGGGGCCTCTTCCACTCCGACGGCGCG	R	_10919017_3821_18049_10719633+,...,10760573+	AX-94847967	BA00305457					GG	AA	AG	98.59	71	1	0	1	71	3,00E-27	126							5B2	56.3553							12		12.2			5B		5BL	1	PolyHighResolution	98.1	0.1	0	5
AX-94509092	Affx-92798104	CGGCGGGACGGCAACGTGACGGTGGCCGAGTACGC[G/T]GAGAACGACCTGGCGCCGCCGGACTCCAACATCGT	K	_3864697_11003_138739_2228013-,...,3411161-	AX-94509092	BA00706266					TT	GG		98.59	71	1	0	1	71	3,00E-27	126							1A	36.285							1	1	8.2			1A	1A	1BL	1	PolyHighResolution	99.2	0.1	0
AX-94407122	Affx-88678582	TGTAGAAATTCGGAAAGATATGGCTGAGACGAAAA[G/T]CAGCGAGGATTACCTACCTATCTATCCATTGCATG	K	_3898099_14385_321374_3245312+,...,676734+	AX-94407122	BA00143469	CAP8_c818_370				GG	TT		100	71	0	0	1	71	6,00E-29	132									1B	126.928				8		8	8.2		1B		1B	1BL	1	PolyHighResolution	100	0	0
AX-94744241	Affx-92743926	ATTCTTGGTGTCTGGAGAGGAGGATCTGTCCTGGC[A/G]TCCAGCCCCGATTTCGAGTCGATGTGCGTAACAAA	R	_6073141_399_1085	AX-94744241	BA00016320					GG	AA		98.59	71	1	0	1	71	3,00E-27	126																	12.2					5BL	1	PolyHighResolution	99.5	0.2	0
AX-94995158	Affx-92657416	GCCGACGTGAGGGGCTACGTGCCGCGGGTCGTCAG[C/T]CACATCGTCCGTGGCCTCGAGAACATGATCAGACT	Y	_2263775_3794_214352_1363060+,...,682461+	AX-94995158	BA00716689					CC	TT		100	57	0	0	1	57	4,00E-21	106									1B	126.928				8		8	15.2		1B		1B	1DL	1	PolyHighResolution	99.7	0	0
AX-95653055	Affx-88596600	TACGCCGACTTCTACGCGCAGGTCATCCAGATGAT[A/C]CGGGCCCCTCAGAATTTCGGCCTCAAGTACGGGCT	M	_3827854_12135_150645_1116480+,...,2885405-	AX-94431125	BA00275525	BS00089563_51				CC	AA		98.21	56	1	0	1	56	6,00E-19	99									1B	126.928				8			8.2		1B			1BL	1	PolyHighResolution	98.4	0	0
AX-94843973	Affx-92781228	GACATCGAGTGATATTTCTTCAGGAGCGCGTCAGG[A/G]TCAGTTTTGCCGCTGTTCGTCGGGGGCCAGTTTTT	R	_3755918_6671_79271_1519729-,3064158+	AX-94843973	BA00294369					GG	AA		95.77	71	3	0	1	71	6,00E-24	115											1B	551.139	8			8	8.2	1B			1B	1BL	1	PolyHighResolution	99.7	0.1	0
AX-94864550	Affx-92391347	TAGCTACTGAGGTGTCCTGTGCGTGCTCCTACGTG[A/G]CATTTGATACATTTCTTATTTAATGGCTGTATCTT	R	_2249588_10674_378126_890886+,...,945996+	AX-94864550	BA00351945					GG	AA	AG	98.59	71	1	0	1	71	3,00E-27	126											1B	551.139	8				15.2	1B				1DL	1	PolyHighResolution	100	0.5	0	6.8
AX-95629856	Affx-92487632	TATAAAGATCAGCCCAGCAACCTGAACTGGAGTCC[A/G]ACAGCAACATAACAAAAACAGAGACACACAATGCC	R	_606019_212_517	AX-94509547	BA00708750	BS00021710_51	BS00021710	BS00021710	Validated	AA	GG		98.59	71	1	0	1	71	3,00E-27	126	1B	94.3	1B	10.94		0	5B2	56.3553	5B4	15.9554				12	12		12.2		5B	5B		5BL	1	PolyHighResolution	100	0.3	0
AX-94766246	Affx-92632129	GACCTCAACAGGAATGTGCTTGCGCCTGCAGCGCC[A/G]TATGTGAGAAAGGATATCCTTTTTGCTCAAGAAAC	R	_6166211_283_809	AX-94766246	BA00077378	Excalibur_c60931_1260				AA	GG		97.18	71	2	0	1	71	1,00E-25	121																	4.2					4AL	1	PolyHighResolution	99.7	0.3	0
AX-95630190	Affx-92644272	ATTACAAGTATGCACACATTGATTTTCTACAGGGG[A/C]AAGTGCAAGCATCAAAAACATTGCACTGCCCTTCC	M	_3809724_19948_738395_578677+,...,1954816-	AX-94470448	BA00492615	BS00063092_51				CC	AA		98.59	71	1	0	1	71	3,00E-27	126											1B	547.69	8				8.2	1B				1BL	1	PolyHighResolution	100	0.3	0
AX-94875635	Affx-92791359	TTCAACGGGAAGATCACCAAGACGGCGCGATCCCA[C/T]GGCAAGAAGTTCCAGGTCTCGATCCAGCAGGAGAT	Y	_10716892_317_1020_893691+,6281999-	AX-94875635	BA00383090					CC	TT		100	71	0	0	1	71	6,00E-29	132							5B2	60.2508	5B4	21.0226	5B2	121.406	12	12	12		12.2	5B	5B	5B		5BL	1	PolyHighResolution	100	0.3	0
AX-94560970	Affx-92697456	CAAGTGCTCGGGGATGTCCTACTTCGCAGAATCTC[C/T]GGGTTGGATGATGACAAGGCGGTTGCCCGAGCTGA	Y	_3899532_9811_799048_3286379+,3773654-,998461-	AX-94560970	BA00059828					CC	TT	CT	95.77	71	3	0	1	71	6,00E-24	115									1B	136.497				8			8.2		1B			1BL	0.5	PolyHighResolution	99.5	0.3	0.9	10.4
AX-94460140	Affx-92577296	GCATGAGGAATCCATTTATTCTCTTCTCAGCATTT[C/T]GCCACTACTGCAGGCAGGTGGTTCGGGCTTGTAGT	Y	_8527480_279_547	AX-94460140	BA00436088					CC	TT	CT	100	71	0	0	1	71	6,00E-29	132																	16.2					2DL	1	PolyHighResolution	100	0	0	6.4
AX-95159805	Affx-88579918	TTCCATGAAGATCCACTGTCCCCAAACCTTCCCCT[A/G]CCTCTGCCACGATTCCCACGTCCAAATCCACCCCT	R	_2274561_27127_663527_1722634+,...,1625274-	AX-95159805	BA00435404	BobWhite_c14587_51				AA	GG		100	71	0	0	1	71	6,00E-29	132							1A	41.1191							1		15.2			1A		1DL	1	PolyHighResolution	99.7	0.1	0
AX-95654644	Affx-88436043	CTGCCCTGAAGGATCCACCTGCTGTTGCTCATGGC[A/G]TGCCTTGGGATTCTGCCTTTCCTGGAGCTGTTGCG	R	_3832499_5414_64337_1256531+,...,636566+	AX-94811371	BA00203401	Tdurum_contig47550_699				GG	AA	AG	98.59	71	1	0	1	71	3,00E-27	126											1B	552.807	8				8.2	1B			-	1BL	1	PolyHighResolution	99.7	0.2	0	5.4
AX-94870113	Affx-92751840	ATGAAGTCAATTGCCGAGGAGTTCAGTGTTGAGGC[C/T]ATGCCGACGTTTGTGCTCATGAAGGAAGGAAAGGT	Y	_3850705_15978_781016_1802828+,...,783787-	AX-94870113	BA00367438	IACX11320	BS00012480	BS00012480	Validated	CC	TT	CT	98.51	67	0	1	5	71	2,00E-24	117		0	1B	18.44		0			1B	136.497	1B	552.807	8	8		8	8.2	1B	1B		1B	1BL	1	PolyHighResolution	99.7	0.2	0	5.1
AX-95119047	Affx-92639000	ACTGCATGCGCTAAATAAAATGGTCCTTCAACTCT[A/G]AATTCGAGAATAAGATGTGTGTCAGCCGCTGCTTG	R	_3850705_15978_781016_1802828+,...,783787-	AX-95119047	BA00238033					GG	AA	AG	97.18	71	2	0	1	71	1,00E-25	121									1B	136.497	1B	552.807	8	8		8	8.2	1B	1B		1B	1BL	1	PolyHighResolution	99.7	0.2	0	9.2
AX-94533666	Affx-92157261	CGCGGCGCACACGTACTGGCGACAAACTGTATGTG[A/G]TGATAACATCGGTCCACGAATAAAAAGAAACCCCG	R	_3850705_15978_781016_1802828+,...,783787-	AX-94533666	BA00841603		BS00019800	BS00019800	Validated	GG	AA	AG	97.22	72	1	1	1	71	1,00E-25	121	1B	97.34	1B	18.44		0	1B	146.03			1B	552.807	8		8	8	8.2	1B		1B	1B	1BL	1	PolyHighResolution	100	0.3	0	7
AX-95085043	Affx-92796346	GGGATGATATATGCCTGTATACAGTCAGTCTTACA[C/G]TCGAAGGAAATAATGCTTGTTGTAACAGATGCTTG	S	_3901259_12056_347094_3335865+,3789316+,3528044-	AX-95085043	BA00072909		BS00022626	BS00022626	Validated	GG	CC	CG	98.59	71	1	0	1	71	3,00E-27	126	1B	97.91		0		0	1B	141.342	1B	136.497	1B	552.807	8	8	8		8.2	1B	1B	1B		1BL	1	PolyHighResolution	99.7	0.3	0	10.1
AX-94415745	Affx-92602819	TACATTGCTTCCGCGCTCAGCGAGTGAAGCAGCTG[G/T]AAGATCAGGAAATGATCCTTCCCCTTCTGCCCCAG	K	_3901259_12056_347094_3335865+,3789316+,3528044-	AX-94415745	BA00190970	Ra_c3045_1739				GG	TT		100	71	0	0	1	71	6,00E-29	132											1D	382.986	15			15	8.2	1D			1D	1BL	1	PolyHighResolution	98.6	0	0
AX-95143198	Affx-88464616	AGCTGGTAAATCTTCTGTAGTTGTACCCATAACAC[C/T]ACCATCTGCTAAGGATGCTGGCACTCCTTCAAGAT	Y	_5263740_216_414	AX-95143198	BA00354670	Tdurum_contig30517_310				CC	TT	CT	100	71	0	0	1	71	6,00E-29	132									5B4	21.0226	5B2	121.406	12	12		8	12.2	5B	5B		1B	5BL	1	PolyHighResolution	100	0.2	0	6
AX-94481264	Affx-92209311	CAAAATCTCCGCCAACTGATAAAGCTATTCCAGT[C/T]ACTCCAAAATCTCCACTGACTGATAAAGCTACTTC	Y	_3901259_12056_347094_3335865+,3789316+,3528044-	AX-94481264	BA00551997	Excalibur_c112015_118				CC	TT		100	70	0	0	1	70	2,00E-28	130									1B	136.497				8			8.2		1B			1BL	1	PolyHighResolution	97.6	0.3	0
AX-94658429	Affx-92161856	GTTGGCCTTACCTTGGAAGAAGGTGCTTCAGATGG[G/T]CCAGATCATTTGGACAGTTCTAGACCTATGAATGG	K	_6764847_288_886	AX-94658429	BA00533746					GG	TT		100	71	0	0	1	71	6,00E-29	132																	12.2					5BL	1	PolyHighResolution	100	0.1	0
AX-94519224	Affx-92351484	CGCTCGAGGGTCTGGCAGGCAAATCAGAGACGTGA[C/T]GGACATGCTGGAAGAGTACAAGAGGCTAGCCAAGA	Y	_3863712_5378_104619_2198183+,...,3547645-	AX-94519224	BA00762213	wsnp_Ex_c23235_32471358				CC	TT	CT	100	71	0	0	1	71	6,00E-29	132									1B	136.497				8			8.2		1B			1BL	1	PolyHighResolution	100	0.1	0	5.4
AX-94847471	Affx-92611217	GACCAGGTGTCACAAGAGAACTGAAGTAAATTTCT[C/T]AGCTGCACATGTAGTCTTAACATTGCTAGCTATTG	Y	_2772958_6850_877339_2328900+,...,1169210+	AX-94847471	BA00304092					TT	CC	CT	100	71	0	0	1	71	6,00E-29	132																	19.1					5DS	1	PolyHighResolution	100	0.3	0	5.7
AX-94583358	Affx-92848278	GAAGATTCAGATGATTACAAGATGATTGTCAAGTA[C/T]CTGGAGAAAACGTACGAACCGGTCAAGGTCGACGA	Y	_3948373_13981_822643_2879619+,...,2850031-	AX-94583358	BA00168554					CC	TT		97.18	71	2	0	1	71	1,00E-25	121																	1.2				-	1AL	1	PolyHighResolution	99.7	0.1	0
AX-94476549	Affx-92136722	TGTCATCGGATTTCAGTCCACCTGCTAGTGGCAGC[C/T]GAGTGATGGCATGCCCAATTGAGATTGGAAAAATG	Y	_10922478_4131_17331_10748741+,...,10764513+	AX-94476549	BA00525960					CC	TT		100	68	0	0	4	71	3,00E-27	126																	12.2					5BL	1	PolyHighResolution	99.7	0.2	0
AX-95025932	Affx-88632407	GAAAATCTGCAGAACCCAGTGAAGGGTATGCTAAT[A/G]ATAGTATTTCCTGCGATAAGTTGGATGCTGATTCA	R	_3912022_7460_126243_3659512+,...,958701+	AX-95025932	BA00802417	BS00086083_51	BS00086083	BS00086083	Validated	GG	AA		98.59	71	1	0	1	71	3,00E-27	126	1B	97.91	1B	18.44		0	1B	134.951			1B	566.685	8		8		8.2	1B		1B		1BL	1	PolyHighResolution	99.7	0.1	0
AX-95223898	Affx-92908290	CATTCGATGAGTCAGGTCATACAAATAATGCAGCT[C/G]AGCCTGTCAATGCTAATAAAGAAATGAAGCAGAAG	S	_4362251_330_817	AX-95223898	BA00740500					CC	GG	CG	100	71	0	0	1	71	6,00E-29	132							5B2	61.0383	5B4	21.0226				12	12		12.2		5B	5B		5BL	1	PolyHighResolution	99.7	0.1	0	13
AX-95077960	Affx-92649084	CAGTGCAGCACACAATCAATAGCAACAGGGAAGCC[A/G]GCTTCGCGGGATACACATCCTACGATCACGTCTTT	R	_3796082_19279_534009_174087+,...,1333534-	AX-95077960	BA00038451					GG	AA	AG	98.59	71	1	0	1	71	3,00E-27	126																8	8.2				1B	1BL	1	PolyHighResolution	99.7	0.1	0	9.4
AX-94769932	Affx-92627873	TCGAGCGTGTCAGCATCCTGCTTCTCTCGCTTCAG[C/T]GAAGAACACGGACCCTCAAAGACAACGTCTCCGCT	Y	_2251427_7714_219627_951018+,1894855+,988770+	AX-94769932	BA00087827	Excalibur_c5033_587				TT	CC		98.59	71	1	0	1	71	3,00E-27	126											1A	133.651	1				15.2	1A			-	1DL	1	PolyHighResolution	100	0.1	0
AX-94946240	Affx-92526858	TGTGTTGCTCCTAGAGTAATCGCACTCGGTGGATC[A/G]CGAACGTTGAAACCAACTATGCATGCTCGGCATGC	R	_3893155_5373_77355_3096512+,...,3059147+	AX-94946240	BA00580390					GG	AA	AG	98.59	71	1	0	1	71	3,00E-27	126																	8.2					1BL	1	PolyHighResolution	99.2	0	0	7.3
AX-94721930	Affx-92267584	GAAGATGAACACCTTCGGCTATTTTCTGGTACTTA[C/T]TGCGCCTTGCATAATCTTCGTGATGAATGTGCTTT	Y	_1726702_4681_62695	AX-94721930	BA00844477	RAC875_rep_c106876_558				CC	TT		100	71	0	0	1	71	6,00E-29	132							1B	132.537			1B	564.989	8		8		15.2	1B		1B		1DL	1	PolyHighResolution	99.5	0.1	0
AX-94556366	Affx-92705221	TAGCATACGACCCATGCGGGAAGCTCGGCCTCGGG[A/G]ACGAACATTGTCATGGGGAGGATGACGCAGAAGAG	R	_1367805_1480_10742	AX-94556366	BA00038006					GG	AA		98.59	71	1	0	1	71	3,00E-27	126																	1.2					1AL	1	PolyHighResolution	98.9	0	0
AX-94526208	Affx-92293228	GGTGTGTCCTGCCGGTTTTGCAATGTTGCTATGTA[C/G]AGCTTTTCAAATGCTGATGGTGAATCTTGTTTATT	S	_3916171_9678_158174_3751318+,...,3753393-	AX-94526208	BA00800751		BS00077232	BS00077232	Validated	GG	CC	CG	98.59	71	1	0	1	71	3,00E-27	126		0		0	1B	107.58	1B	139.741			1B	566.685	8		8	8	8.2	1B		1B	1B	1BL	1	PolyHighResolution	100	0.2	0	8.7
AX-94957467	Affx-92626092	TGGCCAATTTCCATTCGGGCACTTCTAATGTGACA[C/T]CATCTTTGGACCTTCCACCTATGCCAGCAAATCCA	Y	_10761451_1001_3903_7075857-,7191459-,9677837+	AX-94957467	BA00611284					CC	TT		95.77	71	2	1	1	71	2,00E-23	113																8	12.2				1B	5BL	1	PolyHighResolution	99.2	0.2	0
AX-94871258	Affx-92307769	CAAGAAGCATCGTCGGCTGGCTCCCATTTCCCTGG[A/C]CAATTTCAAGGTCTACCTGGACAGATGACCCAAGG	M	_1945303_3777_168158	AX-94871258	BA00370537					CC	AA		98.59	71	1	0	1	71	3,00E-27	126																	15.2					1DL	1	PolyHighResolution	97	0.1	0
AX-95254907	Affx-92895783	TCTTTCGGTGATTTACCCATGGAGCGTGGTGTGTA[C/T]CTTCCTCCAATGCCGTTTTACCCTTCACGTAGATA	Y	_3912082_8392_150017_3661111+,...,3747708-	AX-95254907	BA00891285					CC	TT		98.59	71	1	0	1	71	3,00E-27	126									1B	136.497	1B	566.685	8	8			8.2	1B	1B			1BL	1	PolyHighResolution	100	0.5	0
AX-94868846	Affx-92141880	ATAATCATCGATATAGTGGTCGGAGCAGACAAGAA[A/G]CACGGGGAGGTGCATGCCTTGCTCGATCTGTACAT	R	_3915037_18814_557078_3746738+,...,3757326-	AX-94868846	BA00363947					GG	AA		98.59	71	1	0	1	71	3,00E-27	126							1A	53.766			1A	95.9844	1		1		8.2	1A		1A		1BL	1	PolyHighResolution	100	0.4	0
AX-94940413	Affx-92197012	AATCTTCGAGGCTGGATTCAACGACTACAAAATCA[C/T]GCCCATTCTAGGTGTGAGATCGATCATCGAGGTTT	Y	_2280071_2542_26251_1906815+,...,1507051-	AX-94940413	BA00564175					TT	CC		97.18	71	2	0	1	71	1,00E-25	121									1B	136.497				8		8	15.2		1B		1B	1DL	1	PolyHighResolution	100	0	0
AX-95259065	Affx-92112752	CCGGACTGCAAGTACACGGAGGGACTGTGGATGGC[A/G]GTGCCAATGCGTCACAGCAGTCACTGGGTCATGGA	R	_3824592_22696_641684_1019131-,...,3752717-	AX-95259065	BA00911405					GG	AA		98.59	71	1	0	1	71	3,00E-27	126							1B	139.741	1B	136.497				8	8	8	8.2		1B	1B	1B	1BL	1	PolyHighResolution	99.7	0	0
AX-94417290	Affx-88716104	AAGAGGAGTGACAGCATCGCAGCGCTGGAGGTAAA[A/G]TACACGTACGCCGGCACGGCGAGCTCGCGGGTCAC	R	_2255302_203_966	AX-94417290	BA00199049	BS00067627_51				GG	AA		98.59	71	1	0	1	71	3,00E-27	126							1B	139.741	1B	136.497				8	8		8.2		1B	1B		1BL	1	PolyHighResolution	99.7	0.4	0
AX-94666389	Affx-92163826	TTCTACCGCGGAGCAGATTGTTGTGTTCTAGTTTA[C/T]GATGTTAACTCGATGAAATCATTTGATAATCTGAA	Y	_624034_1749_17666	AX-94666389	BA00572356	BS00003743_51	BS00003743	BS00003743	Validated	CC	TT	CT	100	71	0	0	1	71	6,00E-29	132	1A	69.72	1B	18.44		0											8.2					1BL	0.5	PolyHighResolution	99.5	0.5	0	8
AX-95227165	Affx-92446333	TATTTCCATGGTGACTTGTGGGCCCGTATTTCATT[C/T]GTGACCTTTTTCAATCACCTCGTAAGTGCCCAAGG	Y	_2278651_5189_61776_1858389+,...,560864+	AX-95227165	BA00756761					CC	TT		98.59	71	1	0	1	71	3,00E-27	126																	15.2				-	1DL	1	PolyHighResolution	100	0	0
AX-94497323	Affx-92772485	ACAAATACAGTTCAGTAATACAAGGATAGAAGGAT[C/G]TTAGCCTGGAACTGAATCTGCATACTATGATGCTT	S	_10560332_225_552	AX-94497323	BA00641083					CC	GG		100	71	0	0	1	71	6,00E-29	132																	12.2					5BL	1	PolyHighResolution	99.7	0	0
AX-94794804	Affx-92312998	TTTGAGATCTCTGAGCTCGCACTTTATCGAACGGA[C/T]ACTGAGGATAAAAGCTTGGAGTCCTGGGAACTGGT	Y	_2932591_3752_57172	AX-94794804	BA00156937					TT	CC		98.59	71	1	0	1	71	3,00E-27	126							1B	136.514	1B	136.497				8	8		8.2		1B	1B	-	1BL	1	PolyHighResolution	100	0	0
AX-94942913	Affx-92266958	TGGTGGAGGTATGCCACCTTGGGAAGAAGTGATCG[A/G]TTCCTCCCGATGATATGCTTCTGCTGTAAGTTGTG	R	_2227901_13083_162029_179792+,...,1494421+	AX-94942913	BA00571111					AA	GG		100	71	0	0	1	71	6,00E-29	132									1B	136.497				8			15.2		1B			1DL	1	PolyHighResolution	99.7	0	0
AX-94514865	Affx-92100934	GCTGCTGTCTCCTTAAATTATGCTGTGAAATTATG[C/T]TCATGTGCTGTCATTGGTTGTGTACATTGTTGATA	Y	_3917032_12497_359152_3754715-,3790199-,3751956+	AX-94514865	BA00738346		No BS code	BS00022889	Validated	TT	CC	CT	98.59	71	1	0	1	71	3,00E-27	126	1B	98.55		0		0	1B	136.514			1B	571.69	8		8		8.2	1B		1B		1BL	1	PolyHighResolution	99.7	0.1	0	9.6
AX-94999132	Affx-92274537	GTAGCATCCAACAAAGGCAGCACTCACGTGGAAAA[C/T]CATAGCACCAAGGAGAATCCTAATGAATGCAAAAG	Y	_10653402_274_557	AX-94999132	BA00727578					CC	TT	CT	100	71	0	0	1	71	6,00E-29	132							5B2	61.8196			5B2	111.303	12		12		12.2	5B		5B		5BL	1	PolyHighResolution	100	0.1	0	8.7
AX-94381448	Affx-92570980	AGAGGTCTCGCAGCAAACGGAACGGGGAGGAGACT[A/T]TGACACTCTGTGACTGTGAGTGATCCCGAGGAGAG	W	_3826941_10085_589153_1089687+,...,525105+	AX-94381448	BA00001122					TT	AA	AT	98.59	71	1	0	1	71	3,00E-27	126							1B	139.741			1B	571.69	8		8	8	8.2	1B		1B	1B	1BL	1	PolyHighResolution	99.5	0.1	0	11.2
AX-94620168	Affx-92278198	GCTGCGCTGGATGTACTTGAGAAATGGACGGTCGA[C/T]CGCTCACAGCTACTCATTGGCCACAGATTTGCATC	Y	_485155_3114_40996	AX-94620168	BA00349004					CC	TT	CT	98.59	71	1	0	1	71	3,00E-27	126							1B	134.951							8		15.2			1B		1DL	1	PolyHighResolution	100	0.1	0	5.6
AX-94960090	Affx-92564067	GTTAGTGGTTCCATCCCTTATGAAGAGATGACTCC[G/T]CTCCAAGCAGCTTATGCAGTTGTTAATAAGAACTT	K	_3975164_5919_132896_3843366+,551208+	AX-94960090	BA00618598	BS00034278_51				TT	GG		98.48	66	1	0	1	66	2,00E-24	117							1A	53.766							1		1.2			1A		1AL	1	PolyHighResolution	100	0.1	0
AX-95633270	Affx-92878925	TCTGATCCGCTGGTCGGCCCAGTTCGAAATCCCGG[A/G]GGGTCTAGAGCACCGTGCTCACTGGGGCGCTTTAG	R	_3797400_9474_253977_212413+,...,3018930-	AX-94481507	BA00553270	BS00076394_51	BS00076394	BS00076394	Validated	GG	AA		98.59	71	1	0	1	71	3,00E-27	126	1B	98.55		0		0	1B	139.741							8		8.2			1B		1BL	1	PolyHighResolution	100	0.2	0
AX-95631543	Affx-92350940	GTCCCAGCAGAGCTCAGATATTTGAGCATGTACTC[A/G]TTGGAGGAACAGGTGTCCGCCAGATCCTGGTGTAG	R	_3913349_5280_56624_3697712-,...,1346279-	AX-94759180	BA00057912	Kukri_c7657_986				AA	GG		100	71	0	0	1	71	6,00E-29	132							1B	136.514							8	8	8.2			1B	1B	1BL	1	PolyHighResolution	100	0.2	0
AX-94730263	Affx-92501046	GCATACAAATGCTGTTACTGCAGTTCATTTTATGG[C/T]CAATAACCATTCTCTTCTCAGTGCCTCCCTTGATG	Y	_3913349_5280_56624_3697712-,...,1346279-	AX-94730263	BA00886011					CC	TT		100	71	0	0	1	71	6,00E-29	132											1D	355.78	15				8.2	1D				1BL	1	PolyHighResolution	100	0	0
AX-94775747	Affx-92271464	ATGCTTCCAAAGGCAGTACCGAAAGTCTCTTTTCC[C/T]TTTTAGGCTTCACAGAAACACTTTCTGTCACTTCT	Y	_10923111_1144_3952_10754012+,10760210+	AX-94775747	BA00104037	BS00022551_51	BS00022551	BS00022551	Validated	CC	TT	CT	100	71	0	0	1	71	6,00E-29	132		0		0	1B	109.83					5B2	107.965	12				12.2	5B			-	5BL	1	PolyHighResolution	100	0.1	0	5.8
AX-94706581	Affx-92956991	AAGGTTTGTGATTTAGCCAGCTTCGTTAATTCGAT[C/G]TACACTAGTGCATGTGTGTTTGCTTGTTACTGCTA	S	_2268467_7235_175648_1522386-,...,666426+	AX-94706581	BA00769150					GG	CC	CG	98.59	71	1	0	1	71	3,00E-27	126									1B	136.497				8			15.2		1B			1DL	1	PolyHighResolution	99.2	0	0	5.8
AX-94733268	Affx-92518493	TTTGTTTCACATTTCTCCAGTTACAACAGGACATT[G/T]ATCCTACAGCTACCCTCGACTATTTCCACCTTTCT	K	_6638949_321_682	AX-94733268	BA00900844					GG	TT		100	71	0	0	1	71	6,00E-29	132									5B4	19.4091				12			12.2		5B			5BL	1	PolyHighResolution	100	0.1	0
AX-94385355	Affx-92345541	AAAGATGATAAGATCATTGCAGTCTGCGTTGATGA[C/T]CCCGAGTACCGTCATTTCAATGACCTTAAGGAGCT	Y	_10764329_325_1097_7904136-,8742383-	AX-94385355	BA00022718					CC	TT		98.59	71	1	0	1	71	3,00E-27	126																8	12.2				1B	5BL	1	PolyHighResolution	98.9	0.1	0
AX-94919955	Affx-92597702	ATCAGGACTTGAACATGATGAGTTGGTTTCGATTG[C/T]GGAACCACTGCTCTCAGACCTTCCTGGTGTGAAAC	Y	_2261976_5369_59132_1299094+,...,1044184+	AX-94919955	BA00506795					CC	TT		98.59	71	1	0	1	71	3,00E-27	126									1A	0				1			15.2		1A			1DL	1	PolyHighResolution	96.8	0.3	0
AX-95198436	Affx-92311373	TTGCTTGTTATCCCTTTGTGTCACAGTGTGCGACA[C/T]GTTGATCAGTGCAGATCAGGACTTGACTCCTCAGT	Y	_3884162_8534_269764_2820365+,...,224321+	AX-95198436	BA00624834					CC	TT		97.18	71	2	0	1	71	1,00E-25	121							1B	139.741	1B	136.497	1B	578.448	8	8	8	8	8.2	1B	1B	1B	1B	1BL	1	PolyHighResolution	99.2	0	0
AX-94534093	Affx-88715475	GACAGGATGAGGTGTTTTGGCTGGTTGGGTCCTGT[A/G]TGTAATTGCCTAGTCTGTAGTGGCTGTTTCATCAG	R	_3839339_18118_831091_1464057-,...,3587970+	AX-94534093	BA00843839	BS00100853_51				AA	GG		100	71	0	0	1	71	6,00E-29	132											1B	587.116	8				8.2	1B				1BL	1	PolyHighResolution	99.7	0	0
AX-95685151	Affx-88428259	AGGCCATCAAGATGTATAAACATATGAGATCTGCA[A/G]GGGTGTTGCCAAATGAGGTCACTTTTGTGGGGCTT	R	_2276267_8204_179325_1779666+,...,471567+	AX-95232664	BA00783711	BS00066338_51				AA	GG	AG	98.59	71	1	0	1	71	3,00E-27	126							1B	139.741			1B	578.448	8		8		15.2	1B		1B	-	1DL	1	PolyHighResolution	100	0.3	0	6.3
AX-95101816	Affx-92378499	CCCAGCTTTAGCCATCAAGATCCAGCACCAAAAAG[C/T]CTTGAGCTGCATTGTAGTGAGGGGTTGTCTTGTCC	Y	_3860979_17037_448648_2115324+,...,3756010-	AX-95101816	BA00154811	BS00023148_51	BS00023148	BS00023148	Validated	TT	CC		97.18	71	2	0	1	71	1,00E-25	121	1B	98.55	1B	20.76		0											8.2					1BL	1	PolyHighResolution	98.4	0.1	0
AX-94978499	Affx-92110363	CATTAGAACGGTAGAGAGTACCCTGCGCAGATTTA[C/T]CTTCAAAGTTGATCACTACTCGTCGGTTTTCAAGG	Y	_3938379_16269_720916_2504982+,...,719039+	AX-94978499	BA00670458					CC	TT		98.59	71	1	0	1	71	3,00E-27	126									1B	136.497				8			1.2		1B			1AL	1	PolyHighResolution	100	0.1	0
AX-94613350	Affx-92564603	TCCCAAGGGTCCGTCCAAGGATAAGAAGCAGCATT[A/G]GAACGGTAGAGAGTACCCTGTGCAGATTTACTTCA	R	_2252737_4336_94659_995032-,2131483+,36923+	AX-94613350	BA00315491					AA	GG	AG	98.55	69	1	0	1	69	4,00E-26	122							1B	139.741			1B	578.448	8		8		15.2	1B		1B		1DL	1	PolyHighResolution	99.7	0.1	0	5.8
AX-94602811	Affx-92273213	GCCAGAATATTCAAGTATAGTGGTGGTGGCCATGG[A/T]TTCAGAACATCAAGGTCATGTATCACCCCAACATA	W	_5462090_272_773	AX-94602811	BA00263801					AA	TT		100	69	0	0	1	69	8,00E-28	128																	12.2					5BL	1	PolyHighResolution	99.5	0	0
AX-95188796	Affx-92681198	GCACACTGATTGATCCGTGATCAGCAGCCATCCAT[A/G]CATTTCAATCTGGTGCACCTGATGTGTCTGTCGTC	R		AX-95188796	BA00577512		BS00042242	BS00042242	Validated	GG	AA		100	71	0	0	1	71	6,00E-29	132	1B	100.84	1B	20.76		0											NO_HIT_FOUND					NO_HIT_FOUND	1	PolyHighResolution	100	0.1	0
AX-94887162	Affx-92410692	CTCGGTGCACCGATCGCCAATTACGCGATGGACAC[G/T]GCATTGCTCGAGATACTCAAGAAAGGAAGCTGGGT	K	_2936220_7059_139314	AX-94887162	BA00415340					TT	GG		98.59	71	1	0	1	71	3,00E-27	126							1B	134.951	1B	138.085				8	8	8	8.2		1B	1B	1B	1BL	1	PolyHighResolution	100	0.1	0
AX-94771307	Affx-92454787	GTGTGATCTGTGTTGAGAGTTTTACACTTGATATC[A/G]ACGAACAGGTATGCAGTTTGCCTCAGCTTCTGCTC	R	_3908781_1418_93945_3563332+,...,1834847+	AX-94771307	BA00091694					AA	GG	AG	97.18	71	2	0	1	71	1,00E-25	121																	8.2					1BL	1	PolyHighResolution	100	0.1	0	5.1
AX-94473981	Affx-92156360	CAAAAAGAGTCCACTTAGTTTCAGCTGCAGTTGTA[C/G]TACTTGATACTAGCTTGAATCTGATTGAGGTCGTC	S	_3912280_19469_492115_3666995+,...,1289696-	AX-94473981	BA00511935					GG	CC	CG	98.59	71	1	0	1	71	3,00E-27	126																	8.2					1BL	0.5	PolyHighResolution	99.7	0.1	0.9	10.4
AX-95232141	Affx-92313740	AGACTTTATACTAGCTTGAATTAGATCGTGGGCCA[A/G]TACTACATAGGACAGCCTTGGTATAAGAGGTCAAC	R	_3939640_12379_432832_2553842+,2380518+,3843066+	AX-95232141	BA00781224					AA	GG		97.18	71	2	0	1	71	1,00E-25	121									1B	138.085				8			1.2		1B			1AL	1	PolyHighResolution	100	0	0
AX-94873283	Affx-92308405	TTGAATAAATGGGTCAGGAACTCAGGATGAATTAG[C/T]TGTTGGAGTAGCTGGGGATATGCATCCGGTGCTGT	Y	_3960838_10006_140925_3334506-,...,829470+	AX-94873283	BA00376373					TT	CC		98.59	71	1	0	1	71	3,00E-27	126									1A	54.6881				1			1.2		1A			1AL	1	PolyHighResolution	100	0	0
AX-95073183	Affx-92343641	TTAAGACGGTATACAACATTGTTGCCTATGGATTC[C/G]GCATGTACTATATATGCTCTTGTGCTTGCTTGTGT	S	_10910873_2945_19256_10185870-,10769478-,557102+	AX-95073183	BA00015020					CC	GG	CG	98.59	71	1	0	1	71	3,00E-27	126							5B2	61.8196	5B4	22.6104				12	12		12.2		5B	5B		5BL	0.5	PolyHighResolution	99.5	0.5	0	6.8
AX-94860459	Affx-92151524	AGTACCTTCACGCGGTCGTCGTCGATTAAGAGCTG[A/T]AGACTCTGTTAGCCAATCAGTTTCTCGTGATGCGC	W	_608842_2471_25541	AX-94860459	BA00340541		BS00022849	BS00022849	Validated	AA	TT	AT	100	71	0	0	1	71	6,00E-29	132		0	1B	20.76		0											8.2					1BL	1	PolyHighResolution	99.5	0.4	0	6.2
AX-95684853	Affx-92406106	CAAAATTGCTCCTGCCCGTCTCCTTTTGTTTCAGT[A/G]CTTATTATTGGAGTGTCTTGAGGCGCACCTTCTCC	R	_3850618_3699_35966_1800103+,3781191+,1812351+	AX-95206814	BA00665131	BS00023071_51	BS00023071	BS00023071	Validated	AA	GG	AG	100	71	0	0	1	71	6,00E-29	132		0	1B	20.76		0											8.2					1BL	1	PolyHighResolution	99.5	0.4	0	8.1
AX-95019339	Affx-92522443	CAGTGTCTCGTAGGTTGCAATGCTTGGGTGAATTT[C/T]CTTCTCCCTCATCTCATCGAAGTACTCCTGAGCCT	Y	_2180339_4607_87448	AX-95019339	BA00784025					TT	CC		98.59	71	1	0	1	71	3,00E-27	126									1B	144.516				8			15.2		1B			1DL	1	PolyHighResolution	100	0.4	0
AX-94954137	Affx-92926112	TGCTTCAGAAATGGAGTCATTTTGTACCATCATTG[A/G]GGGGAAACATTGGTATTTTGTTTTCTTGGCGTAAT	R	_3869654_3473_104210_2379561+,...,738185+	AX-94954137	BA00602056					GG	AA		98.59	71	1	0	1	71	3,00E-27	126																	8.2					1BL	1	PolyHighResolution	100	0	0
AX-94476532	Affx-92651929	CGACACCTTCTTTGGGTCAGCCTAGGCCGTGTCAT[C/T]CACGTGCCGACATCCTCTTGGTGTTATGTGTGGGG	Y	_3916414_8145_129931_3752239+,...,3689634+	AX-94476532	BA00525860	BS00064162_51				CC	TT		100	71	0	0	1	71	6,00E-29	132							1B	139.741	1B	144.516	1B	612.706	8	8	8	8	8.2	1B	1B	1B	1B	1BL	1	PolyHighResolution	99.7	0.4	0
AX-95187417	Affx-88645028	TTCCAGAAGTCGTAAGGCCACACCAAGCGTAATTC[A/G]TGGCAGAGGCTCTAGACGTTACCAACCACGTCGCA	R	_3467088_12454_504002	AX-95187417	BA00570763	RFL_Contig2176_1163				GG	AA		98.59	71	1	0	1	71	3,00E-27	126									1B	144.516	1B	612.706	8	8			1.2	1B	1B			1AL	1	PolyHighResolution	100	0.4	0
AX-95016738	Affx-92194832	AGGGTGTCTCTTGGGCAGGAAATCTGCTCCATTGT[C/T]GCATGTTTGATAGATGACTAGTGGTGTTGATTTTA	Y	_3798174_18189_401614_235412+,...,1454104-	AX-95016738	BA00776626	BS00085821_51				CC	TT	CT	98.59	71	1	0	1	71	3,00E-27	126									1A	49.5114				1			8.2		1A			1BL	1	PolyHighResolution	99.2	0.4	0	7.9
AX-94506854	Affx-92146638	TTATCATGCTGTTTGCTGGGGGTTGTCCTGTTAAG[A/G]AGGTCATTCAAGAATTCGTTAAGGAGGTCATTCAA	R	_3920055_15294_927008_1917940+,...,452945+	AX-94506854	BA00693985					GG	AA		98.59	71	1	0	1	71	3,00E-27	126							1B	139.741	1B	144.516				8	8		8.2		1B	1B		1BL	1	PolyHighResolution	99.7	0	0
AX-94503785	Affx-92704044	TTCATGGAAGGTTAGTCAGTTGAAATATCGAAGAT[A/G]ATATGCATCCATTTTTCAATCTGCAGGCATAATGT	R	_855593_413_1205	AX-94503785	BA00676991		BS00023946	BS00023946	Validated	AA	GG		100	71	0	0	1	71	6,00E-29	132	2B	119.56		0		0			5B4	22.6104	5B2	79.0929	12	12			12.2	5B	5B			5BL	1	PolyHighResolution	98.1	0	0
AX-94505424	Affx-92843994	TCAGCCATGAAAGACCACAAGAGGTAAGCATCAAG[C/T]TTGGTAAAATAGTAAAGCTGGGTAGATCGAATCAT	Y	_855593_413_1205	AX-94505424	BA00686262		BS00023949	BS00023949	Validated	TT	CC		98.59	71	1	0	1	71	3,00E-27	126		0		0		0	5B2	61.8196			5B2	79.0929	12		12		12.2	5B		5B		5BL	1	PolyHighResolution	99.5	0	0
AX-94933502	Affx-92175281	GCCACCCGGGAGGAGCTCCTCGAGTCCGGCATGTC[C/T]GACACACTCTCGGCATCATCTGATCAGAGAGGAAG	Y	_3909790_9171_175772_3592135-,...,1201318+	AX-94933502	BA00544612					TT	CC		97.96	49	1	0	1	49	5,00E-15	86.1											1B	621.2	8				8.2	1B			-	1BL	1	PolyHighResolution	100	0.4	0
AX-94417718	Affx-92807622	GCGACACTTGCCAGTTGCCATGTAAAACACAAAAT[A/T]TTTGAAAGATGTGTTCGAGGCTTCTGTAAA	W	_3909790_9171_175772_3592135-,...,1201318+	AX-94417718	BA00201516					AA	TT		98.48	66	1	0	1	66	2,00E-24	117									1A	51.5125	1A	66.9168	1	1			8.2	1A	1A			1BL	1	PolyHighResolution	99.7	0.1	0
AX-94818538	Affx-92924793	TGTAGAATGGAATGCCACATTAGGATTAGCAGCGA[C/T]GAACCCTACAATTCGAAACTTGCAAGTGGTGAGCA	Y	_5232303_8456_232692_2114768+,...,3344451+	AX-94818538	BA00223385	Kukri_rep_c85389_715				CC	TT	CT	100	71	0	0	1	71	6,00E-29	132											2B	705.912	9				2.1	2B				2AS	1	PolyHighResolution	99.7	0.4	0	5
AX-94631246	Affx-92235487	CAATTTAGCTGATCATTTTTTAGCAAAAATTCTAC[A/G]AAACTTGTAACGTATCGTGTTGAAAATCTGTGAGG	R	_3873814_11841_430898_2507311-,...,298874+	AX-94631246	BA00402614					AA	GG		98.59	71	1	0	1	71	3,00E-27	126									1B	144.516				8			8.2		1B		-	1BL	1	PolyHighResolution	96.5	0.3	0
AX-94850928	Affx-92193654	AATAAGTTCGCATCAATTGCTCTCACCAACTTCAT[C/T]GCTGGTGCCGCCGCCGGATGCACGACTCTGGTCAT	Y	_3882917_6737_183073_2782794-,665859+	AX-94850928	BA00313754					CC	TT		100	71	0	0	1	71	6,00E-29	132							1B	139.741							8		8.2			1B		1BL	1	PolyHighResolution	100	0	0
AX-94488882	Affx-92170220	GGAAATGTATGCGTGCTAGTGTTTGTTCGTTCCAT[C/G]GTGGATGTAGTGTGTCTGATCTGATGTCACCTTCT	S	_3814332_8558_228551_715037+,...,3023282-	AX-94488882	BA00594506		BS00048896	BS00048896	Validated	GG	CC		97.18	71	2	0	1	71	1,00E-25	121	1B	98.55	1B	20.76		0	1B	139.741							8	8	8.2			1B	1B	1BL	1	PolyHighResolution	100	0.2	0
AX-94413651	Affx-92648818	TCTCTGTTGAAGACGAGGTCGTCCGACCATGAATC[A/C]GTCGTTGTTGGGCTGGCAACTGGCCGGGGAAGCGG	M	_2238482_1772_36166_145756-,...,632659-	AX-94413651	BA00179346					AA	CC	AC	97.18	71	2	0	1	71	1,00E-25	121							5B2	61.8196	5B5	48.6297	5B	132.312	12	12	12		12.1	5B	5B	5B		5BS	1	PolyHighResolution	99.7	0.3	0	9.7
AX-95214312	Affx-88575019	CCATCACAATGCTAACTTTGCTGTCAACTTTGAGG[A/G]CTGGTTTATTTCCCATATAAAGTGCACCCATCAGT	R	_2236075_10766_242527_448474+,...,2209527-	AX-95214312	BA00694744	wsnp_Ex_c41953_48658353				AA	GG		100	71	0	0	1	71	6,00E-29	132																	15.2					1DL	1	PolyHighResolution	99.5	0.3	0
AX-95025706	Affx-92541289	CCTGATGTGGGATTGGCGGGTGCGTTAGGATGCTA[A/G]CATTTTGGTACTATCAGCTCTTGGTCCAGCGAACA	R	_3865870_24962_1330079_2264371+,...,2099757-	AX-95025706	BA00801721					GG	AA		98.59	71	1	0	1	71	3,00E-27	126							1B	139.741							8		8.2			1B		1BL	1	PolyHighResolution	100	0.2	0
AX-94549145	Affx-92208195	TGAACTCCAATACTTGCATCCCCATCTTGGCATCA[A/G]CGGCAGTGTTGGCCTGAATCCAAACCCTCTTGTTA	R	_10923791_1094_3939_10760073+,10723675+	AX-94549145	BA00002544		BS00054785	BS00054785	Validated	AA	GG		100	71	0	0	1	71	6,00E-29	132	1B	100.84		0		0	5B2	61.8196							12		12.2			5B		5BL	1	PolyHighResolution	99.7	0.2	0
AX-94732625	Affx-92616274	GCCTGAGTTTGACTTATTTTTATAGGGTTTTGCGA[C/T]GGTCGTGCCGCCTTTGGCTTGTGTCTTGTATAGCT	Y	_2259990_5082_156209_1233570+,1832258+	AX-94732625	BA00897743	wsnp_Ex_c33452_41938159				CC	TT	CT	98.59	71	1	0	1	71	3,00E-27	126																	15.2					1DL	1	PolyHighResolution	99.7	0.3	0	6.4
AX-95257071	Affx-92524923	CCGATGAAAGCCGAATGGAGACGGTGAAGACGTGG[A/G]TCCTCCGTTCCATTTGAGTAGCGTGGCGACGGACG	R	_3865870_24962_1330079_2264371+,...,2099757-	AX-95257071	BA00901749	BS00022775_51	BS00022775	BS00022775	Validated	GG	AA		98.59	71	1	0	1	71	3,00E-27	126	1B	99.09		0		0	1B	134.951							8		8.2			1B		1BL	1	PolyHighResolution	99.5	0.2	0
AX-94696260	Affx-92798288	TACATATTTTACAGTTTGGGAGTGTGGCTGATGCT[A/G]TCAGGAGTAATAAAAGAATGTAAATATTTGCGTTG	R	_2704501_208_362	AX-94696260	BA00718332					GG	AA		98.55	69	1	0	1	69	4,00E-26	122																8	14.2				1B	7BL	1	PolyHighResolution	100	0.2	0
AX-94479947	Affx-88378875	TCATAATCAGAAGGTGCTGGTAGTAAGGTGATGTG[C/T]GATCACTTCTGTGTTGTGTGTTTTCAGTAACAGTG	Y	_2248218_13417_326947_846493-,...,2208869+	AX-94479947	BA00544981	Excalibur_rep_c107047_742				CC	TT	CT	100	71	0	0	1	71	6,00E-29	132																	15.2					1DL	1	PolyHighResolution	99.5	0.2	0	5.1
AX-94549122	Affx-92135187	TGCCGTGTCGATGATGAATGAACCCCCAGCAATGA[C/T]CAGGTGGTGCCTTTTCTGATGGCCACTGGCTTCTG	Y	_3908173_5631_149245_3545648+,...,2379846+	AX-94549122	BA00002445					CC	TT		100	71	0	0	1	71	6,00E-29	132																8	8.2				1B	1BL	1	PolyHighResolution	96.2	0.1	0
AX-94534282	Affx-92844401	TACTCACAGAATTATCTACAAAGCTTACATGATTC[A/G]CTCTCCAATTTTATTCTTGAAAATCACAAGGATAT	R	_3903389_6302_92322_3402283+,...,2897141-	AX-94534282	BA00844870	BS00073132_51				GG	AA	AG	98.59	71	1	0	1	71	3,00E-27	126							1B	184.668							8	8	8.2			1B	1B	1BL	1	PolyHighResolution	99.7	0.2	0	6.1
AX-95684836	Affx-92174230	ATGGAGGGTAGAAGCGAAGTTGTGGAGGGGCCACT[A/G]TCGGCTAAGAGGTTGGCGACCTTGGGTAGGCGTCG	R	_10821388_1763_6956_3122788-,...,1251019+	AX-95108145	BA00185288	BS00022851_51	BS00022851	BS00022851	Validated	AA	GG		100	71	0	0	1	71	6,00E-29	132	1B	100.22	1B	24.1		0	5B2	61.8196	5B4	25.7395				12	12	8	12.2		5B	5B	1B	5BL	1	PolyHighResolution	99.7	0.1	0
AX-94866149	Affx-92131669	CCCATTGGGGCCTTCTTGGAAACCTTGACATCTGT[G/T]TTCTCGCTTGCTTTCTCACCATCTGCACCATCATA	K	_2262988_15615_340209_1334338-,...,1388649+	AX-94866149	BA00356369	BS00067024_51				TT	GG		98.59	71	1	0	1	71	3,00E-27	126							1B	139.741	1B	146.13				8	8	8	15.2		1B	1B	1B	1DL	1	PolyHighResolution	100	0.1	0
AX-95090516	Affx-92241891	AGGCGTAAAAATGTAACACTTCTATAAACACAGTG[C/T]AATGACTATACATGACAGTAAATGAGACATACGCC	Y	_10750816_470_1467_4938095-,7666706+	AX-95090516	BA00099402					TT	CC	CT	98.59	71	1	0	1	71	3,00E-27	126											5B2	75.6979	12			8	12.2	5B			1B	5BL	1	PolyHighResolution	100	0.3	0	5.9
AX-94774789	Affx-92245203	GGATGGGAGCTCCTGACATCCATGGTACGGTACAA[A/G]GCGCGGCAAAGGACCAGCGCCAAGGCCGCACTGGC	R	_3854502_6906_177144_1922178+,...,3469889-	AX-94774789	BA00101330					GG	AA		94.37	71	4	0	1	71	3,00E-22	110											1B	628.046	8			8	8.2	1B			1B	1BL	1	PolyHighResolution	99.5	0.1	0
AX-94801647	Affx-92250583	GATGTGGTCGTGAAGAAGGCGACAGAGTATGGCGC[A/G]GTGGAGATTTGGATGAATGAGCGTGTCAGGAGGGC	R	_2274923_11868_224406_1734545+,...,2036343+	AX-94801647	BA00176099					GG	AA		97.18	71	2	0	1	71	1,00E-25	121									1B	147.718	1B	628.046	8	8		8	15.2	1B	1B		1B	1DL	1	PolyHighResolution	99.7	0.1	0
AX-94537311	Affx-92292150	CTATAACAACAGGCTAAGATTTCACCTGCACTGTA[C/T]GCGAAAAGCAGGTTCAGGAGCTCCAAGCCAACAAA	Y	_3467675_14386_990080_2780746+,...,2545249+	AX-94537311	BA00861254					TT	CC	CT	97.18	71	2	0	1	71	1,00E-25	121							1B	217.069			1B	497.857	8		8	8	8.1	1B		1B	1B	1BS	1	PolyHighResolution	99.5	0.1	0	6.4
AX-94582651	Affx-92104509	TAAGACCAAGCATGAACCGTCGCTATTCGCCCCTC[A/G]ATGCTTTTGCTGTTTCAATGCGCAGGGAACACCTT	R	_3877924_8713_221168_2630675+,...,1807462+	AX-94582651	BA00164960					GG	AA		98.59	71	1	0	1	71	3,00E-27	126									1B	147.718				8		8	8.2		1B		1B	1BL	1	PolyHighResolution	100	0.1	0
AX-95172164	Affx-92439345	CAGGAAACAGGGGATCAGCTCTGGGACGGCTTGCA[A/G]GACCTGATGAAGCTAGACGAGAGCGAGCTCTGGTT	R	_2267985_5189_109401_1505872-,2211661-,127881+	AX-95172164	BA00496759					AA	GG		100	71	0	0	1	71	6,00E-29	132							1B	134.951	1B	146.13				8	8		15.2		1B	1B	-	1DL	1	PolyHighResolution	99.7	0.1	0
AX-95071375	Affx-92802316	GCCGATGCGTCGTCATGCTCCTCTCCTCTTGATCT[C/G]ATTCTTCTCTCTAGCTTTAGGCTTGACAAATTCTT	S	_2268314_2576_52912_1517063+,...,1134880+	AX-95071375	BA00006128					CC	GG		100	71	0	0	1	71	6,00E-29	132							1B	129.411	1B	147.718				8	8		15.2		1B	1B	-	1DL	1	PolyHighResolution	99.7	0.4	0
AX-94829127	Affx-92207944	GCTGTAGAGACTTGTGGAGAGAGCTTCCATAGCTT[C/T]GATGATTACTTGAATTTCTCAAGTCCTGTTGTTGC	Y	_3816177_30719_1287121_768674+,...,1792441+	AX-94829127	BA00253049					TT	CC		98.59	71	1	0	1	71	3,00E-27	126							1B	129.411	1B	146.13				8	8	8	8.2		1B	1B	1B	1BL	1	PolyHighResolution	100	0.4	0
AX-95249324	Affx-92387747	TGCGGCCTCCGCCTAGAGGTTCACAAGACCTGGTG[A/G]CTGGAGATCGGGAGCGACTGGAAGTGCCGTTCCGT	R	_3975564_16371_525998_3844904-,...,2262496-	AX-95249324	BA00864030					AA	GG		98.59	71	1	0	1	71	3,00E-27	126							1B	134.951							8		1.2			1B		1AL	1	PolyHighResolution	99.2	0.4	0
AX-94842833	Affx-92228328	ATGGCCTGCAAGTACGCCAACCCGCCGGTCAGCGT[C/G]AAGGCTGACTTCGGCGCTGTCATGGACGTCCTCAA	S	_3898607_4133_83353_1062840-,...,2647729-	AX-94842833	BA00291203					CC	GG		98.59	71	1	0	1	71	3,00E-27	126											1B	646.699	8				1.2	1B				1AL	1	PolyHighResolution	98.1	0	0
AX-95236396	Affx-92094041	TCAAAGGGCTCCCTGCCTCTGCACCTAACATATCT[A/G]CCACCATCACCTGCTCTCATGTGCCTCCATCCAAT	R	_3957896_3079_50551_3228610-,3868081-,3161633+	AX-95236396	BA00801671					AA	GG		100	71	0	0	1	71	6,00E-29	132											1B	646.699	8				1.2	1B				1AL	1	PolyHighResolution	99.5	0	0
AX-95247408	Affx-92518353	TGCACATGGTAGCCGTGCCCGCAGCTCAGCTTCCC[G/T]ATCTCTTCGCTTGCTTCAAACTCTTCTTGGCAAAT	K	_1905654_2282_29725	AX-95247408	BA00854702					GG	TT		100	62	0	0	1	62	6,00E-24	115											1B	646.699	8				8.2	1B			-	1BL	0.5	PolyHighResolution	99.5	0.4	0	8.3
AX-94667549	Affx-92596066	TGAGGTCCAAAGGAAAAGTAATGGATGAAATTCGC[C/T]TGCCACGTAGCAATGCACAGAACAAGAACCTGAAC	Y	_3886997_5956_79911_2905891+,...,3758629+	AX-94667549	BA00578169					CC	TT		100	71	0	0	1	71	6,00E-29	132									1B	179.354				8			8.2		1B		-	1BL	1	PolyHighResolution	98.9	0	0
AX-94446956	Affx-92337469	AAGAGATGGATTTCCTGCCGGGAATTGTGGGTCGA[G/T]CAAGAGATGGTTCGTCAGAGTTGAGGTTGAAGTCG	K	_1072979_4904_78385	AX-94446956	BA00362729					GG	TT		100	71	0	0	1	71	6,00E-29	132											1B	660.413	8				15.2	1B				1DL	1	PolyHighResolution	100	0.5	0
AX-94501371	Affx-92503591	TGTGGTTTCATCTTCACATATCAGCGTCAGCAATA[C/G]ACAAACGGATCAACGATAACTACTGGT	S	_3827767_10359_121667_1113904+,...,34624+	AX-94501371	BA00663471					CC	GG		100	63	0	0	1	63	1,00E-24	117											1B	660.413	8				8.2	1B				1BL	1	PolyHighResolution	100	0.4	0
AX-95633911	Affx-92273142	AGCTGGAGCGCGGACGGAAGCACCCTCTACACCGG[A/G]TACACCGACGGAACCATCAGGGTCTTCAAGATCCA	R	_2238955_2828_57952_542613+,2132161+,1144340+	AX-94576913	BA00137413	IACX2961	BS00000764	BS00000764	Validated	GG	AA		98.59	71	1	0	1	71	3,00E-27	126		0	1B	35.3		0			1B	174.637	1B	660.413	8	8			15.2	1B	1B			1DL	1	PolyHighResolution	99.2	0.3	0
AX-94665545	Affx-92651234	GGTTTCAGCTGTTCGCCCGAGACTTGCTCACGAGC[A/G]GGAGTGTGCCAGCTCCTGCTGAGGGATCCTTGTTT	R	_1329503_3326_24710	AX-94665545	BA00568352					AA	GG		100	69	0	0	3	71	8,00E-28	128							1B	32.4146							8		15.2			1B		1DL	1	PolyHighResolution	100	0.3	0
AX-94433728	Affx-92555817	GTCATCGCCAAGGCGGAGAAGATCGCCAACGAGAA[C/T]GCTTGATGGCGAGGTGTCACCACCGCCCTGTACAA	Y	_3886073_7126_112438_2878379+,...,2914794-	AX-94433728	BA00289812					CC	TT		98.59	71	1	0	1	71	3,00E-27	126																	8.2					1BL	1	PolyHighResolution	98.4	0.1	0
AX-94647261	Affx-92394243	TGAGAATATTCTCAATTATGCACCGGACAACCATC[C/T]ACAATTATACCCTTTGCAGTGGGGCAAGAAGCCAG	Y	_3921723_7888_233191_2413009-,...,3752956+	AX-94647261	BA00479937					TT	CC	CT	98.59	71	1	0	1	71	3,00E-27	126																8	8.2				1B	1BL	1	PolyHighResolution	100	0.4	0	7.1
AX-95201086	Affx-92919302	CTCCTATATGTAAGTTATAGTGCGTACGTGTCACC[A/G]GCGAGTAGTAGCTCTATACGGAGACCTACCTCGAC	R	_2262693_14001_281184_1323627-,...,495899+	AX-95201086	BA00637818					GG	AA		98.51	67	1	0	5	71	5,00E-25	119																	15.2					1DL	1	PolyHighResolution	99.2	0.1	0
AX-95022227	Affx-92404618	TTCATGAGGGTGGGTTATTATGTGAACAACGATTA[C/T]GACGAGGAGCAGCTGAGAGAAGAGCCCCCAGCAAA	Y	_3754487_2951_98301_1229084-,3027521+	AX-95022227	BA00792184					CC	TT		98.59	71	1	0	1	71	3,00E-27	126							1B	32.4146							8		8.2			1B		1BL	1	PolyHighResolution	100	0.3	0
AX-94653610	Affx-92320867	GCCTGCACATGGATGACTTGCTGTAGTGAAATTGT[C/G]GAGAAACTGATGGCTCTGTTGCCTGTATACTGTAG	S	_2224887_2246_48235_80497+,...,287853+	AX-94653610	BA00510141					CC	GG		94.37	71	4	0	1	71	3,00E-22	110							1B	32.4146							8		15.2			1B		1DL	1	PolyHighResolution	100	0.4	0
AX-94785349	Affx-92303644	ATGTGAGATTCCTGCATGTCCCGCGCGGCGACGAG[C/T]AGAAGAAGATCTTCAAATCATTCAAATAAAACCAT	Y	_9853812_897_3887	AX-94785349	BA00130604					CC	TT	CT	98.39	62	1	0	1	62	3,00E-22	110							5B2	87.0095	5B4	40.1273				12	12	8	12.2		5B	5B	1B	5BL	0.5	PolyHighResolution	99.7	0.4	0	9.1
AX-94774041	Affx-92715783	GCTGATATAATGGCCAAGTAATGGTGGATCGGCAC[C/T]GACTGACACGCCCAACCAACACATGCCTCCACATG	Y	_3980740_5434_122205_3853206-,...,1035630-	AX-94774041	BA00099250					CC	TT	CT	98.46	65	1	0	7	71	6,00E-24	115							1B	29.9872	1B	190.537				8	8	8	1.2		1B	1B	1B	1AL	0.5	PolyHighResolution	99.7	0.4	0	9.3
AX-94810460	Affx-92795721	AGTGCCTTCATTAGATGGATAGTATTGAAGGAATG[C/G]AAGTTCAGCATACAATAACGGTGGTCCTGAAACAT	S	_2031886_238_1293	AX-94810460	BA00200728					CC	GG		100	71	0	0	1	71	6,00E-29	132																	8.2					1BL	1	PolyHighResolution	100	0	0
AX-94933842	Affx-92761668	AGGCGTAGAGAGCGTGACTATTTCTCAAACACACC[A/G]GAATACAAGCATCTCGCTCATAGGATGGGATCAGA	R	_9300245_230_722	AX-94933842	BA00545539					GG	AA		98.59	71	1	0	1	71	3,00E-27	126											5B2	58.4009	12				12.2	5B				5BL	1	PolyHighResolution	99.7	0	0
AX-94626021	Affx-92621004	GTTAACATGGTATCTTCAACATTGAGGAACTCCAT[C/T]CCAAAATCTATTGTGTACTGCCAAGTCCGTGAGGC	Y	_9221635_252_720	AX-94626021	BA00377727					CC	TT	CT	100	71	0	0	1	71	6,00E-29	132									5B4	40.1273	5B2	60.1874	12	12		8	12.2	5B	5B		1B	5BL	1	PolyHighResolution	99.7	0	0	9.9
AX-94948262	Affx-92257932	TCAACATTGAGGAACTCCATCCCAAAATCTATTGT[C/G]TACTGCCAAGTCCGTGAGGCAAAGCGCTCATTGCT	S	_2208339_9437_195943_1384242+,1833560-	AX-94948262	BA00585921					GG	CC		98.59	71	1	0	1	71	3,00E-27	126											1B	663.836	8				15.2	1B				1DL	1	PolyHighResolution	99.7	0	0
AX-94884265	Affx-88706752	AGGCTGGAGCTGTACCGGAGCGCCCAAGCAGAGAT[C/T]GACGCGGTTGCATGGTCAAAATAATTTTTTGTCGA	Y	_3829714_22238_668940_1171604+,...,3752887-	AX-94884265	BA00407204	Excalibur_c10111_127				CC	TT		100	68	0	0	1	68	3,00E-27	126											1B	663.836	8				8.2	1B				1BL	1	PolyHighResolution	100	0	0
AX-94447402	Affx-92509009	TTGTTCCTTGTGCTTGAGGATCTCTCTCTCTAGGG[A/G]ACACCTTTCTGCTGTACCTTGTCTGTATCACGTAC	R	_10813630_713_2365_2501289+,10486727-	AX-94447402	BA00365244					AA	GG		100	71	0	0	1	71	6,00E-29	132											5B2	58.4009	12				12.2	5B				5BL	1	PolyHighResolution	100	0	0
AX-95252323	Affx-92438354	TCCCTCGTGATGGCACTTTGGAGATCTGGAAACTG[C/G]TGGATTATAGCCCTGGTGAATGGTCACTGTATCAT	S	_2284405_13583_302751_2054979+,...,2079502-	AX-95252323	BA00878463					CC	GG		98.59	71	1	0	1	71	3,00E-27	126											1B	663.836	8				15.2	1B				1DL	1	PolyHighResolution	99.7	0	0
AX-94531716	Affx-92286451	TCCACAAGGTCGACGAAATTGAGGAGGACGTCAAG[A/G]CAATTATCGAACCGATTATGGATCATGGGAAGCAC	R	_3876250_15902_344934_2581652+,...,2347074+	AX-94531716	BA00830956					AA	GG		98.46	65	1	0	7	71	6,00E-24	115											1B	663.836	8				8.2	1B				1BL	1	PolyHighResolution	99.7	0.5	0
AX-94381754	Affx-92474539	GCGCTCTGCGTCTGGGGCCTTTCCTCCTACCTCTA[C/T]GGCGAGTACACCAAGATCAAGAAGAAAGCCGCGAT	Y	_1220925_8803_232359	AX-94381754	BA00002891					CC	TT		98.61	72	0	1	1	71	3,00E-27	126																	15.2				-	1DL	1	PolyHighResolution	99.7	0	0
AX-95190562	Affx-92182936	ACTTCTCCTTTGGCAGTAGGTTTAGCTTCACTCCT[A/G]TCAGGGCGAATCTCCTTTGACACTAAATCTTACTG	R	_4044798_340_870	AX-95190562	BA00586067					AA	GG		100	71	0	0	1	71	6,00E-29	132																8	12.2				1B	5BL	1	PolyHighResolution	99.7	0.1	0
AX-94880896	Affx-88479388	CTGGTGTTGGACATTCCTCGATCAATTCTCGATAC[A/G]TGTCTGTTGCTTTTGTTCTCATTAACTAATTCAAA	R	_3102930_6032_195014	AX-94880896	BA00397868					GG	AA		98.59	71	1	0	1	71	3,00E-27	126																	8.2				-	1BL	1	PolyHighResolution	100	0.1	0
AX-94690045	Affx-92273204	GCGGCGGCTCAGGAGGAGCTGAAAATGCAGTTCCA[G/T]AAAAAGAAAGAAGAGTTGTTCGATGTGCTGGTGGA	K	_2288538_11203_220563_2195734-,...,169841+	AX-94690045	BA00687512					GG	TT		100	71	0	0	1	71	6,00E-29	132																	15.2					1DL	1	PolyHighResolution	99.5	0.2	0
AX-94425292	Affx-92687284	CTGCAGAAAAGAAGGGTAAGAAGAGTGAGCGTGAA[A/T]CCAAGGAAGCCAGCAACAAGAAAAGTAAGGGCAAG	W	_3874709_9198_482857_2535231+,...,710135+	AX-94425292	BA00242968					AA	TT	AT	100	71	0	0	1	71	6,00E-29	132																8	8.2				1B	1BL	1	PolyHighResolution	99.7	0	0	8.1
AX-94517684	Affx-92812950	CGGAAGTCCTCTGCTCCCTGCAGGCCGTTTCTCTC[A/G]GCAAGCCAGCCGGAAGGATGATAAACCTTGCGGCG	R	_3824183_18157_555436_1006321+,...,3536825+	AX-94517684	BA00753950	IAAV7428				AA	GG	AG	100	71	0	0	1	71	6,00E-29	132																8	8.2				1B	1BL	1	PolyHighResolution	100	0.1	0	7.3
AX-94439319	Affx-92451109	TCTTTGTTTCAGTGCTTCCAGTTCAGCCTTTAGGC[C/T]AGGCAGAGCAGCAGCTTCATTCCGCAACTTTTCAC	Y	_1995707_10140_258528	AX-94439319	BA00320708	wsnp_Ex_c48677_53513032	BS00010392	BS00010392	Validated	CC	TT		100	71	0	0	1	71	6,00E-29	132	1B	119.85		0		0			1B	203.662	1B	727.177	8	8			15.2	1B	1B		-	1DL	1	PolyHighResolution	99.7	0	0
AX-95629859	Affx-92828933	ACTTCCTTCAAGCATCATTGGACTTGTCAGATAGT[A/G]CTTCGTTGGAGAGGAGAATGTCTGCAGACAGTAAT	R	_1995707_10140_258528	AX-94629484	BA00394037	BS00021876_51	BS00021876	BS00021876	Validated	AA	GG		100	71	0	0	1	71	6,00E-29	132	1B	119.85		0		0			1B	203.662				8		8	15.2		1B		1B	1DL	1	PolyHighResolution	100	0	0
[truncated: 6,795 more rows]
[truncated: 601 more columns]

## Sheet: Table S2
Table S2. List of the "discovery" panel and its kinship assignment (k=10)
Entry	GID	Pedigree or name	Clusters
[truncated: 385 more rows]

## Sheet: Table S3
Table S3. List of the "investigation" panel IDON42 and its kinship assignment (k=8)
[truncated: 82 more rows]

[truncated: 5 more sheets: Table S4, Table S5, Table S6, Table S7, Table S8]
